# Supplementary material for: Transcriptomic Response of Differentiating Porcine Myotubes to Thermal Stress and Donor Piglet Age
Source: Int J Mol Sci. 2023 Sep 2;24(17):13599. doi: 10.3390/ijms241713599 (PMC10487455; doi:10.3390/ijms241713599)
Supplement: Supplementary file 1 [file ijms-24-13599-s001.zip]

Archive with 1 entries (1 files):
- ijms-2567882-supplementary.xlsx
