# Supplementary material for: Transcriptomic Response of Differentiating Porcine Myotubes to Thermal Stress and Donor Piglet Age
Source: Int J Mol Sci. 2023 Sep 2;24(17):13599. doi: 10.3390/ijms241713599 (PMC10487455; doi:10.3390/ijms241713599)
Supplement: Supplementary file 1 [file ijms-24-13599-s001.zip › ijms-2567882-supplementary.xlsx]

## Sheet: Overview
Transcriptomic response of differentiating porcine myotubes to thermal stress and donor piglet age
Supplemental material
Fabio Sarais1, Katharina Metzger2†, Frieder Hadlich1, Claudia Kalbe2, Siriluck Ponsuksili1*
1Institute of Genome Biology, Research Institute for Farm Animal Biology (FBN), Wilhelm-Stahl-Allee 2, 18196 Dummerstorf, Germany
2 Institute of Institute of Muscle Biology and Growth, Research Institute for Farm Animal Biology (FBN), Wilhelm-Stahl-Allee 2, 18196 Dummerstorf, Germany
† Present address: Research Institute for Farm Animal Biology (FBN), Institute of Behavioural Physiology, Dummerstorf, Germany
* Correspondence: Siriluck Ponsuksili
ponsuksili@fbn-dummerstorf.de

## Sheet: Table S1
Table S1: Least square mean (LSM), Fold change, P value and adjusted P (FDR) of all differentially expressed genes of differentiated myotubes permanently cultured at 35°, 39° or 41°C compared to 37°C.
Probeset	anno_name_local	LSM 35°C	LSM 37°C	LSM 39°C	LSM 41°C	Fold change 35°C vs, 37°C	Fold change of 39°C vs, 37°C	Fold change 41°C vs, 37°C	P value 35°C vs, 37°C	P value 39°C vs, 37°C	P value 41°C vs, 37°C	FDR 35°C vs, 37°C	FDR 39°C vs, 37°C	FDR 41°C vs, 37°C
SNOWBALL_008609_st	AWN	8.94167	3.16667	3.205	3.30333	54.7581	-1.02693	-1.09936	0.0001	0.7579	0.2801	1.74222e-13	0.872663	0.441469
SNOWBALL_017891_st	NR4A2	9.57	4.86333	4.49	4.405	26.1125	1.29534	1.37395	0.0001	0.0025	0.0005	1.98908e-13	0.0148822	0.434563
SNOWBALL_007209_st	MFAP5	4.62167	9.37833	9.55	9.62167	-27.0333	-1.12636	-1.18372	0.0001	0.1425	0.044	3.07411e-13	0.314372	0.552128
SNOWBALL_026546_st	LPCAT2	6.31333	3.12167	2.90833	2.695	9.13666	1.15936	1.34412	0.0001	0.0203	0.0001	8.85593e-13	0.0762831	0.00499492
SNOWBALL_009202_st	WLS	10.5083	8.75833	8.84833	8.83167	3.36359	-1.06437	-1.05214	0.0001	0.065	0.126	8.85593e-13	0.181374	0.769685
SNOWBALL_014524_st	MMD	9.75	5.06	4.99167	5.55	25.8125	1.0485	-1.40444	0.0001	0.589	0.0011	9.19894e-13	0.76236	2.62318e-05
SNOWBALL_014046_s_st	EDNRB	8.19167	3.12167	3.34	3.53667	33.5909	-1.16339	-1.3333	0.0001	0.1242	0.0071	9.45117e-13	0.286298	0.122209
SNOWBALL_013815_st	POSTN	7.16167	10.7233	10.5283	10.7067	-11.8078	1.14472	1.01162	0.0001	0.0569	0.863	9.49501e-13	0.164782	0.0398714
SNOWBALL_016691_st	CMKLR1	2.78667	8.40833	8.75667	8.81667	-49.2369	-1.27309	-1.32715	0.0001	0.044	0.0208	1.41418e-12	0.136314	0.761869
SNOWBALL_013009_st	PRDX6	10.4233	7.60667	7.67	7.68667	7.04533	-1.04488	-1.05702	0.0001	0.4512	0.3438	1.8831e-12	0.654835	0.879669
SNOWBALL_002770_s_st	FBN1	10.4067	11.84	11.935	11.925	-2.7007	-1.06807	-1.06069	0.0001	0.0378	0.0597	1.96902e-12	0.12193	0.855351
SNOWBALL_034508_st	ZBTB7C	4.67833	7.81333	7.655	7.57167	-8.78474	1.116	1.18236	0.0001	0.1079	0.0194	2.15165e-12	0.259532	0.377794
SNOWBALL_020731_s_st	ACSL4	11.0917	8.4	8.05	8.05	6.46059	1.27456	1.27456	0.0001	0.0005	0.0005	2.15165e-12	0.00365374	1
SNOWBALL_015614_st	FBLN2	7.15333	10.2833	10.5733	10.56	-8.75435	-1.22264	-1.21139	0.0001	0.0068	0.0092	2.1525e-12	0.0326235	0.91842
SNOWBALL_019695_s_st	PTN	5.675	8.97	8.87333	8.38167	-9.81508	1.0693	1.50351	0.0001	0.3456	0.0001	2.47982e-12	0.557982	1.11044e-05
SNOWBALL_000633_st	SAA3	10.2433	5.78667	5.80667	6.46	21.9579	-1.01396	-1.59475	0.0001	0.887	0.0002	2.98489e-12	0.944406	1.82189e-05
SNOWBALL_016555_st	LIF	7.92167	5.03	5.14333	4.975	7.42127	-1.08172	1.03886	0.0001	0.2252	0.549	2.98489e-12	0.426384	0.0402065
SNOWBALL_015600_st	AGTR1	5.52667	9.02333	8.75333	8.79167	-11.2876	1.20581	1.17419	0.0001	0.0243	0.0486	2.98489e-12	0.0873526	0.780073
SNOWBALL_015513_st	FLNB	6.99667	8.55667	8.89333	9.045	-2.94854	-1.26284	-1.40282	0.0001	0.0001	0.0001	3.3752e-12	6.80466e-05	0.00108778
SNOWBALL_034410_st	ERRFI1	9.68667	6.585	6.77667	7.14167	8.5841	-1.14208	-1.47087	0.0001	0.0693	0.0001	3.67789e-12	0.189787	0.000193871
SNOWBALL_007417_st	ARNTL2	8.87333	6.98833	6.34833	6.43	3.69353	1.55833	1.47257	0.0001	0.0001	0.0001	3.68332e-12	5.26123e-07	0.149312
SNOWBALL_022969_s_st	SAA3	9.71	5.99333	6.23667	6.59	13.147	-1.18372	-1.51222	0.0001	0.0571	0.0001	3.92966e-12	0.165087	0.00145571
SNOWBALL_042681_st		8.045	4.175	4.13667	4.35333	14.6213	1.02693	-1.13158	0.0001	0.7613	0.1698	4.0886e-12	0.874647	0.0566734
SNOWBALL_015592_st	FLNB	7.19667	8.80833	9.00833	9.145	-3.05605	-1.1487	-1.26284	0.0001	0.0015	0.0001	4.73463e-12	0.0098896	0.00456215
SNOWBALL_004150_s_st	PTGES	8.33667	6.65667	6.54167	6.49833	3.20428	1.08298	1.116	0.0001	0.0517	0.0106	4.73463e-12	0.153722	0.448507
SNOWBALL_020743_s_st	ACSL4	10.4283	7.60833	7.33333	7.39333	7.06162	1.20999	1.1607	0.0001	0.0089	0.0333	5.02155e-12	0.0401904	0.548053
SNOWBALL_011426_st	LOC100513671	5.435	8.76333	8.26833	7.135	-10.0445	1.40932	3.09156	0.0001	0.0004	0.0001	5.41627e-12	0.0030098	6.26685e-09
SNOWBALL_043895_st	LIF	8.64333	4.86833	5.27	5.19333	13.6895	-1.32103	-1.25266	0.0001	0.0058	0.0205	6.02826e-12	0.028935	0.581653
SNOWBALL_028372_st	ST8SIA1	6.03	8.50333	8.42167	8.41833	-5.55325	1.05824	1.06069	0.0001	0.3388	0.32	6.02826e-12	0.55116	0.976988
SNOWBALL_013246_s_st	TGFB2	10.0667	8.03	7.96667	8.04833	4.10296	1.04488	-1.01279	0.0001	0.3702	0.793	6.40204e-12	0.581885	0.215183
SNOWBALL_007316_st	KIAA1551	10.5883	6.27167	6.19333	6.175	19.9272	1.0558	1.0693	0.0001	0.605	0.5242	8.10306e-12	0.773533	0.929611
SNOWBALL_002241_st	GJA1	12.7833	11.6767	11.6267	11.4867	2.15348	1.03526	1.14076	0.0001	0.2093	0.0001	8.51162e-12	0.406365	0.000211445
SNOWBALL_007275_st	PTHLH	7.71833	3.82333	3.89333	4.07833	14.8769	-1.04972	-1.19334	0.0001	0.6102	0.0764	8.55115e-12	0.777159	0.145713
SNOWBALL_032280_st	RGS17	7.49667	4.48833	4.22167	3.82	8.04634	1.20303	1.58924	0.0001	0.0216	0.0001	9.13749e-12	0.07989	0.00013527
SNOWBALL_013259_st	TGFB2	9.62167	7.47	7.16667	7.36167	4.44341	1.23399	1.07798	0.0001	0.0009	0.1683	9.31252e-12	0.00665309	0.00463833
SNOWBALL_000784_st	COL14A1	8.37167	10.1767	10.25	10.3983	-3.49429	-1.05214	-1.16608	0.0001	0.2638	0.003	9.97718e-12	0.471745	0.0101193
SNOWBALL_012486_st	CTSC	9.53167	6.69	6.83333	7.37833	7.16848	-1.10445	-1.61142	0.0001	0.1707	0.0001	1.01727e-11	0.354877	2.58175e-06
SNOWBALL_012628_st	CLMP	10.2167	8.74333	8.69167	8.665	2.77663	1.03646	1.0558	0.0001	0.3349	0.1512	1.04578e-11	0.547333	0.653783
SNOWBALL_021275_s_st	ANG	8.89	5.99	5.1	4.89667	7.46426	1.85318	2.13366	0.0001	0.0001	0.0001	1.10887e-11	5.72532e-06	0.0298144
SNOWBALL_003256_st	FBN1	10.8183	12.19	12.325	12.2617	-2.58769	-1.09809	-1.05093	0.0001	0.0136	0.1605	1.12869e-11	0.0560174	0.171462
SNOWBALL_027935_st	COL14A1	7.95833	9.49	9.56667	9.73667	-2.8912	-1.05458	-1.18646	0.0001	0.1843	0.0004	1.33725e-11	0.373652	0.0011305
SNOWBALL_002499_st	TLN2	4.76333	6.70667	6.925	6.58333	-3.84593	-1.16339	1.08925	0.0001	0.0074	0.1027	1.57929e-11	0.0348927	1.59213e-05
SNOWBALL_005910_st	UAP1	8.10833	6.76	6.76	7.09667	2.54618	-1	-1.26284	0.0001	1	0.0001	1.65666e-11	1	4.69326e-07
SNOWBALL_020833_st	ACSL4	10.28	7.63167	7.54667	7.52333	6.26943	1.06069	1.07798	0.0001	0.3991	0.2859	1.70657e-11	0.608895	0.855942
SNOWBALL_019908_st	SCRN1	5.39	7.67833	7.73667	7.70333	-4.88491	-1.04126	-1.01748	0.0001	0.5014	0.772	1.70895e-11	0.696178	0.749952
SNOWBALL_011618_st	EREG	10.4267	3.16667	2.565	2.20167	153.277	1.51747	1.95206	0.0001	0.041	0.0026	1.81115e-11	0.129523	0.156585
SNOWBALL_016141_st	CCDC80	6.48333	9.955	10.1083	10.1167	-11.0937	-1.11214	-1.11858	0.0001	0.2601	0.2361	2.01604e-11	0.467451	0.961943
SNOWBALL_025524_st	ZNF516	8.40167	5.83167	5.755	5.58	5.93809	1.05458	1.19058	0.0001	0.4456	0.0207	2.19285e-11	0.650054	0.0509681
SNOWBALL_000594_st	PTN	4.13	7.09667	7.05333	6.63167	-7.81728	1.03049	1.38032	0.0001	0.7074	0.0008	2.23531e-11	0.841908	0.00017981
SNOWBALL_026957_s_st	ECM1	11.6367	9.78	9.74833	9.655	3.6217	1.02219	1.09051	0.0001	0.6625	0.0984	2.30676e-11	0.812579	0.167707
SNOWBALL_010410_s_st	WARS	9.17167	10.655	10.7083	10.4667	-2.79594	-1.03766	1.13945	0.0001	0.3671	0.0047	2.56884e-11	0.578938	4.84843e-05
SNOWBALL_022775_st	LOC100737533	9.78667	7.535	7.035	6.93833	4.76233	1.41421	1.51222	0.0001	0.0001	0.0001	2.7197e-11	0.000412774	0.257242
SNOWBALL_003223_st	ITGA11	6.36	8.92	9.51667	9.52333	-5.89708	-1.51222	-1.51922	0.0001	0.0001	0.0001	2.78684e-11	0.000267613	0.959842
SNOWBALL_011439_st	SFRP2	9.19833	11.9717	11.8483	11.82	-6.83686	1.08925	1.11085	0.0001	0.2749	0.1835	3.01148e-11	0.484121	0.84098
SNOWBALL_019343_s_st	SULF2	5.095	6.985	7.095	7.17	-3.70635	-1.07923	-1.13682	0.0001	0.1628	0.0256	3.43957e-11	0.343802	0.311211
SNOWBALL_003085_s_st	BMP4	7.67333	5.51333	5.03833	4.71167	4.46915	1.38992	1.74311	0.0001	0.0001	0.0001	3.62942e-11	0.000573219	0.000154676
SNOWBALL_003691_st	LPAR1	11.2083	9.20833	8.76167	8.26167	4	1.36289	1.92741	0.0001	0.0001	0.0001	3.64448e-11	0.000503253	8.21302e-07
SNOWBALL_023145_st	GAPDH	12.6617	12.1383	12.1617	12.1933	1.43727	-1.0163	-1.03886	0.0001	0.2826	0.0185	3.66109e-11	0.492607	0.106608
SNOWBALL_036499_st	LOC100524727	9.32333	11.505	11.3217	11.2217	-4.53677	1.1355	1.217	0.0001	0.0528	0.0052	3.72181e-11	0.155914	0.240447
SNOWBALL_017339_st	HTRA1	9.01167	10.7217	10.965	10.835	-3.27161	-1.18372	-1.08172	0.0001	0.0027	0.1188	3.76466e-11	0.015766	0.0387598
SNOWBALL_001571_st	IL6	10.6433	6.70167	6.34	6.18667	15.366	1.28491	1.42899	0.0001	0.0387	0.0055	4.37866e-11	0.124218	0.339783
SNOWBALL_006377_st	COL11A1	4.25667	8.47833	8.60333	8.39333	-18.6573	-1.09051	1.06069	0.0001	0.4783	0.6282	4.4192e-11	0.677645	0.203535
SNOWBALL_018551_st	MYO10	7.60333	6.54833	6.56167	6.57333	2.07772	-1.00928	-1.01748	0.0001	0.7613	0.5703	4.57563e-11	0.874622	0.834403
SNOWBALL_012753_st	THY1	7.965	10.28	10.325	10.3017	-4.97605	-1.03168	-1.01513	0.0001	0.641	0.8219	4.58134e-11	0.798246	0.850111
SNOWBALL_046640_st	TNIK	3.5	7.12	6.96333	7.065	-12.295	1.11471	1.03886	0.0001	0.3081	0.7165	4.87433e-11	0.520111	0.524492
SNOWBALL_025561_s_st	ECM1	10.8	8.865	8.73667	8.71833	3.82378	1.09303	1.10701	0.0001	0.1268	0.0843	4.93456e-11	0.290259	0.861758
SNOWBALL_022094_st	FBN1	9.56333	11.0383	11.1517	11.195	-2.77984	-1.08172	-1.11471	0.0001	0.0823	0.0209	5.29615e-11	0.214756	0.505194
SNOWBALL_002947_st	SQOR	6.93833	8.58333	8.62333	8.59833	-3.12748	-1.02811	-1.01045	0.0001	0.5673	0.8294	5.45447e-11	0.746801	0.771214
SNOWBALL_033160_st	UST	6.63	8.25833	8.28167	8.32167	-3.09156	-1.0163	-1.04488	0.0001	0.7372	0.3679	5.9716e-11	0.860281	0.597361
SNOWBALL_009888_s_st	VEGFA	10.5867	7.76833	8.05667	7.765	7.05347	-1.22123	1.00231	0.0001	0.0271	0.9779	6.0921e-11	0.0949492	0.00707403
SNOWBALL_007433_st	ST8SIA1	5.52167	7.39833	7.57333	7.62833	-3.67226	-1.12896	-1.17283	0.0001	0.0431	0.0107	6.76452e-11	0.13433	0.520308
SNOWBALL_016337_st	CLU	10.31	11.9667	11.99	12.2067	-3.15287	-1.0163	-1.18099	0.0001	0.7463	0.0038	7.49692e-11	0.865808	0.0012021
SNOWBALL_013551_st	ARHGAP21	7.45333	8.62167	8.52	8.45	-2.24752	1.07301	1.12636	0.0001	0.06	0.0035	7.90562e-11	0.171028	0.139256
SNOWBALL_019396_s_st	SULF2	5.78667	7.86333	8.03167	8.10333	-4.21831	-1.12376	-1.18099	0.0001	0.0778	0.0162	7.97317e-11	0.206211	0.442364
SNOWBALL_028065_st	SH3PXD2B	11.1917	9.875	9.65833	9.66833	2.4909	1.16205	1.15402	0.0001	0.0015	0.0022	8.05478e-11	0.00969431	0.895795
SNOWBALL_002518_st	TPM1	10.1783	11.6383	11.5917	11.5133	-2.75108	1.03288	1.09051	0.0001	0.4701	0.065	8.34096e-11	0.670739	0.194452
SNOWBALL_019112_st	GPCPD1	9.625	7.21667	6.91	6.845	5.30861	1.23685	1.29385	0.0001	0.0095	0.0025	8.34197e-11	0.0422903	0.564459
SNOWBALL_022101_st	COL1A1	10.26	11.75	11.7067	11.5617	-2.80889	1.03049	1.13945	0.0001	0.5126	0.0102	8.77385e-11	0.705192	0.0134383
SNOWBALL_007705_s_st	ATP2B1	9.30667	7.97667	7.56833	7.64667	2.51403	1.32715	1.25701	0.0001	0.0001	0.0001	8.89569e-11	5.08694e-05	0.153139
SNOWBALL_008880_st	HSPG2	7.28	9.17667	9.43333	9.27333	-3.72352	-1.19472	-1.0693	0.0001	0.0067	0.2586	8.93536e-11	0.0323763	0.0341021
SNOWBALL_016207_st	CD96	6.24833	3.17667	3.125	2.75333	8.40744	1.03646	1.34102	0.0001	0.7043	0.006	8.9787e-11	0.839858	0.00274785
SNOWBALL_002283_st	TMEM200A	6.68833	8.675	8.59333	8.55333	-3.9632	1.05824	1.08799	0.0001	0.3596	0.1791	9.12099e-11	0.571644	0.696121
SNOWBALL_035203_st	ROR2	6.55167	8.27667	8.33833	8.14833	-3.3058	-1.04367	1.09303	0.0001	0.4258	0.1084	9.53256e-11	0.632703	0.00599858
SNOWBALL_003311_st	FGF7	10.1083	8.41167	7.65333	7.49167	3.24151	1.69154	1.89212	0.0001	0.0001	0.0001	9.53256e-11	8.80572e-07	0.0161723
SNOWBALL_017936_st	LIMS2	5.16	7.615	7.87167	7.995	-5.48313	-1.19472	-1.30134	0.0001	0.0314	0.003	1.10498e-10	0.106063	0.244174
SNOWBALL_006652_st	LRRC8C	8.01667	6.29333	6.25167	6.07833	3.30198	1.0293	1.1607	0.0001	0.5934	0.0125	1.11287e-10	0.765449	0.0121498
SNOWBALL_021975_s_st	ZNF516	5.365	3.02833	3.19333	3.07167	5.05134	-1.12117	-1.03049	0.0001	0.1327	0.6829	1.17343e-10	0.299415	0.225525
SNOWBALL_002070_st	RGS17	8.54	5.95667	5.54333	5.3	5.99323	1.33176	1.57644	0.0001	0.0026	0.0001	1.2578e-10	0.0150474	0.0211067
SNOWBALL_009343_st	HSPG2	7.15333	9.09167	9.495	9.47833	-3.83263	-1.32256	-1.30737	0.0001	0.0003	0.0004	1.28946e-10	0.00245315	0.886222
SNOWBALL_025691_st	DDAH1	7.35	9.00167	8.935	8.88333	-3.14196	1.04729	1.08548	0.0001	0.3833	0.1311	1.29179e-10	0.594149	0.515925
SNOWBALL_013430_st	ITGA8	8.79167	10.795	10.725	10.845	-4.00925	1.04972	-1.03526	0.0001	0.451	0.5886	1.36001e-10	0.654625	0.163799
SNOWBALL_026934_st	MAMDC2	9.19333	6.20667	5.70167	5.3	7.9264	1.41912	1.87471	0.0001	0.0018	0.0001	1.40453e-10	0.0113603	0.00152164
SNOWBALL_002151_st	UST	6.69167	8.15667	8.18	8.32833	-2.76063	-1.0163	-1.12636	0.0001	0.7306	0.0202	1.44058e-10	0.85623	0.0138411
SNOWBALL_047744_st	CYBRD1	7.54667	8.78667	8.565	8.62667	-2.36199	1.16608	1.11729	0.0001	0.0012	0.012	1.48399e-10	0.00813991	0.260497
SNOWBALL_036162_st	RP2	4.78333	2.98167	3.06833	3.23667	3.48623	-1.06191	-1.19334	0.0001	0.3091	0.007	1.56997e-10	0.521131	0.0245494
SNOWBALL_025015_s_st	HTRA1	8.68333	10.0383	10.25	10.1067	-2.55797	-1.15803	-1.0485	0.0001	0.0036	0.2873	1.58051e-10	0.0196109	0.010809
SNOWBALL_009190_st	MAN1C1	5.825	7.65167	8.17667	8.00167	-3.54717	-1.43893	-1.27456	0.0001	0.0001	0.0007	1.58114e-10	0.000165879	0.0217487
SNOWBALL_022491_s_st	ANG	7.82167	5.83667	5.205	4.98333	3.95863	1.54935	1.80667	0.0001	0.0001	0.0001	1.59001e-10	6.06232e-05	0.00770037
SNOWBALL_005123_st	BABAM2	7.22	8.045	8.09667	7.80833	-1.77154	-1.03646	1.17827	0.0001	0.1916	0.0001	1.62318e-10	0.383241	1.16298e-07
SNOWBALL_037012_st	CACHD1	7.83333	4.91667	5.11167	5.09667	7.55099	-1.14472	-1.13288	0.0001	0.1656	0.1986	1.65801e-10	0.34777	0.936799
SNOWBALL_009051_st	GATA6	4.1	6.13333	6.315	6.52167	-4.0935	-1.13419	-1.30888	0.0001	0.0721	0.0008	1.80811e-10	0.195329	0.0155985
SNOWBALL_020036_s_st	TMSB4X	10.3933	11.475	11.6133	11.6517	-2.11648	-1.10063	-1.13027	0.0001	0.0142	0.0029	1.83915e-10	0.0580767	0.470011
SNOWBALL_011465_st	SFRP2	8.95167	11.9667	11.8867	11.825	-8.08361	1.05702	1.10318	0.0001	0.5765	0.3277	1.85476e-10	0.753503	0.710572
SNOWBALL_038047_st	PRCP,RAB30	4.67	6.87333	6.73167	6.60167	-4.60542	1.10318	1.2072	0.0001	0.1872	0.0177	1.9087e-10	0.377476	0.18631
SNOWBALL_010546_st	WARS	8.66	10.1867	10.2933	9.96	-2.88119	-1.07674	1.17013	0.0001	0.155	0.0059	1.9807e-10	0.332653	1.92773e-05
SNOWBALL_002541_st	SH3BGRL2	7.68167	6.10333	6.03333	5.96	2.98625	1.04972	1.10445	0.0001	0.3596	0.0714	2.06626e-10	0.571694	0.317851
SNOWBALL_009326_st	AK4	8.46333	7.285	7.39167	7.65333	2.26315	-1.07674	-1.29086	0.0001	0.0726	0.0001	2.09719e-10	0.196259	1.84243e-05
SNOWBALL_014234_st	KCNJ2	9.63667	6.825	6.20667	5.85667	7.02095	1.5351	1.95658	0.0001	0.0003	0.0001	2.13914e-10	0.00229883	0.0041199
SNOWBALL_031295_st	TTC39B	6.51	4.29	3.795	4.01167	4.65893	1.40932	1.21279	0.0001	0.0002	0.0173	2.15113e-10	0.00206739	0.0226005
SNOWBALL_038403_st		7.06833	4.49667	4.51667	4.47833	5.94496	-1.01396	1.01279	0.0001	0.8714	0.8821	2.1949e-10	0.936293	0.804556
SNOWBALL_016058_s_st	APP	9.49167	10.46	10.5267	10.4967	-1.95658	-1.04729	-1.02574	0.0001	0.1656	0.4359	2.24002e-10	0.347773	0.545312
SNOWBALL_020938_s_st	RNASE4	7.90333	6.18167	5.89	5.45167	3.29817	1.22405	1.65864	0.0001	0.0026	0.0001	2.29456e-10	0.0150269	3.0603e-06
SNOWBALL_013296_st	ENAH	10.4267	9.47667	9.35	9.35333	1.93187	1.09177	1.08925	0.0001	0.0129	0.015	2.37985e-10	0.0537426	0.956304
SNOWBALL_009917_s_st	VEGFA	8.645	5.79	5.80167	5.72333	7.23504	-1.00812	1.04729	0.0001	0.9332	0.633	2.55927e-10	0.968034	0.609168
SNOWBALL_002753_st	RHOJ	6.10833	7.77167	7.94	7.87667	-3.16748	-1.12376	-1.07549	0.0001	0.0514	0.2075	2.60609e-10	0.152901	0.448436
SNOWBALL_011814_st	EDNRA	9.75333	7.7	7.31167	7.52667	4.15064	1.30888	1.12766	0.0001	0.0012	0.0989	2.66901e-10	0.00811364	0.0163591
SNOWBALL_047668_st	ITGA8	7.94	10.0183	9.845	10	-4.22319	1.12766	1.01279	0.0001	0.1027	0.857	2.66901e-10	0.250687	0.0972032
SNOWBALL_003870_s_st	GSN	6.855	8.28833	8.595	8.16833	-2.7007	-1.23685	1.08673	0.0001	0.0004	0.1027	2.79212e-10	0.00344769	1.06449e-06
SNOWBALL_038111_st	SIK3	8.37333	7.14833	7.25833	7.085	2.33755	-1.07923	1.04488	0.0001	0.082	0.3011	2.80328e-10	0.214049	0.00175126
SNOWBALL_008763_st	PGM1	7.88167	6.97833	6.96833	6.88833	1.87038	1.00696	1.06437	0.0001	0.8222	0.0564	2.85828e-10	0.909808	0.0460312
SNOWBALL_027309_st	NDRG1	9.12833	7.645	7.80833	7.74167	2.79594	-1.11987	-1.0693	0.0001	0.0373	0.1977	2.8691e-10	0.120803	0.357251
SNOWBALL_003801_s_st	GSN	6.76	8.03667	8.26667	7.82833	-2.42279	-1.17283	1.15535	0.0001	0.0019	0.004	2.92566e-10	0.0117771	2.75648e-07
SNOWBALL_043159_st	TGFB2	7.61667	5.64167	5.45	5.74	3.93128	1.14208	-1.07054	0.0001	0.0635	0.3216	2.97741e-10	0.178359	0.00129239
SNOWBALL_023189_s_st	ACTB	11.385	12.5033	12.545	12.5567	-2.17096	-1.0293	-1.03766	0.0001	0.4562	0.3429	3.07753e-10	0.659063	0.872261
SNOWBALL_012859_st	STEAP4	5.64833	2.19833	2.36	2.44667	10.9283	-1.11858	-1.18783	0.0001	0.3514	0.1598	3.09043e-10	0.563645	0.653067
SNOWBALL_018576_st	C1QTNF3	6.04667	8.185	9.06333	8.82833	-4.40253	-1.83825	-1.56193	0.0001	0.0001	0.0001	3.10067e-10	7.89424e-06	0.0130125
SNOWBALL_019510_s_st		4.81833	6.68167	6.87	6.87333	-3.63847	-1.13945	-1.14208	0.0001	0.0553	0.0516	3.14013e-10	0.161369	0.97856
SNOWBALL_028346_st	CLMP	9.25333	7.64833	7.49333	7.62	3.04196	1.11342	1.01983	0.0001	0.0667	0.7238	3.28545e-10	0.184651	0.0837147
SNOWBALL_005712_st	ZFHX4	7.26167	8.55667	8.11667	7.90833	-2.45377	1.3566	1.56736	0.0001	0.0001	0.0001	3.56763e-10	6.69945e-05	0.000632688
SNOWBALL_042541_st	TMTC1	5.82667	7.365	7.77667	7.845	-2.90459	-1.33022	-1.39474	0.0001	0.0001	0.0001	3.68739e-10	0.000671007	0.377926
SNOWBALL_030457_st	LDLRAP1	6.765	7.82333	8.01333	7.91167	-2.08252	-1.14076	-1.06314	0.0001	0.0023	0.1122	3.73384e-10	0.0138152	0.0344354
SNOWBALL_008858_s_st	LDLRAP1	7.56667	8.53667	8.86167	8.815	-1.95884	-1.25266	-1.21279	0.0001	0.0001	0.0001	3.73384e-10	8.0624e-05	0.329957
SNOWBALL_010715_s_st	CLEC14A	4.005	6.52167	6.43833	6.07667	-5.72258	1.05946	1.36131	0.0001	0.5151	0.0026	3.81917e-10	0.70715	0.002042
SNOWBALL_009095_st	ENO1	10.5667	9.805	10.38	10.145	1.69545	-1.48968	-1.26576	0.0001	0.0001	0.0001	3.83368e-10	9.321e-09	8.55623e-07
SNOWBALL_016915_st	TMEM26	4.61833	7.23	7.065	6.86667	-6.11209	1.12117	1.28639	0.0001	0.2225	0.013	3.83368e-10	0.422999	0.102783
SNOWBALL_002886_st	SQOR	6.68667	8.145	8.35833	8.29	-2.74791	-1.15936	-1.10573	0.0001	0.0096	0.0631	3.84069e-10	0.04288	0.34921
SNOWBALL_019900_st	ZNF277	6.865	8.25167	7.91167	8.00167	-2.61474	1.26576	1.18921	0.0001	0.0002	0.0023	3.91657e-10	0.00149217	0.171306
SNOWBALL_024013_st	CFLAR	8.065	6.165	5.92	6.01167	3.73213	1.18509	1.11214	0.0001	0.02	0.1256	3.94014e-10	0.0754902	0.33114
SNOWBALL_006006_st	CRABP2	7.05	9.72667	10.0183	9.99333	-6.39377	-1.22405	-1.20303	0.0001	0.0443	0.0633	3.94014e-10	0.137143	0.888817
SNOWBALL_020924_st	ITPR1	3.78333	6.43667	6.45	6.47667	-6.29119	-1.00928	-1.02811	0.0001	0.9213	0.7673	4.07295e-10	0.962003	0.880893
SNOWBALL_002416_st	FAM26E,FAM26D	8.06167	7.20333	7.02333	6.98	1.81294	1.13288	1.16743	0.0001	0.0007	0.0001	4.14589e-10	0.00522156	0.304092
SNOWBALL_018452_st	KIF1A	5.74667	7.42833	7.72333	7.44	-3.20798	-1.22688	-1.00812	0.0001	0.003	0.8918	4.1876e-10	0.0169785	0.000471821
SNOWBALL_031018_st	MSI2	7.26333	5.575	5.405	5.46667	3.22284	1.12506	1.07798	0.0001	0.0625	0.2201	4.26276e-10	0.176231	0.491493
SNOWBALL_027273_st	SLC2A3	8.72667	5.58333	5.46167	5.78167	8.83563	1.08799	-1.14737	0.0001	0.4532	0.2281	4.31809e-10	0.656481	0.0263593
SNOWBALL_023614_s_st	SULF2	4.20333	6.00167	6.12	6.16333	-3.47818	-1.08548	-1.11858	0.0001	0.2104	0.0936	4.39096e-10	0.407743	0.682577
SNOWBALL_003288_st	TTC39B	8.37667	5.99333	5.46667	5.66333	5.21741	1.4406	1.25701	0.0001	0.0005	0.0148	4.68448e-10	0.00385598	0.0793954
SNOWBALL_019482_s_st	LOC100737533	9.485	7.07833	6.54167	6.43667	5.30248	1.45062	1.56013	0.0001	0.0004	0.0001	4.68448e-10	0.00359671	0.400556
SNOWBALL_012862_st	ATP2B4	9.06	10.2067	10.175	10.155	-2.21402	1.02219	1.03646	0.0001	0.5934	0.3873	4.68448e-10	0.765493	0.785301
SNOWBALL_009251_st	WASF2	8.03167	8.93833	8.93167	8.83167	-1.87471	1.00463	1.07674	0.0001	0.8865	0.0339	4.69649e-10	0.944171	0.0162219
SNOWBALL_043974_st		7.87667	5.115	4.48667	4.15833	6.78179	1.54578	1.94082	0.0001	0.0004	0.0001	4.97345e-10	0.00322536	0.010381
SNOWBALL_014190_st	PRKAR1A	9.75167	9.03167	9.21667	9.06	1.64718	-1.13682	-1.01983	0.0001	0.0001	0.4523	5.06668e-10	0.00123243	4.09889e-05
SNOWBALL_018354_st	TNFAIP6	6.29667	4.47667	4.30167	4.84833	3.53081	1.12896	-1.29385	0.0001	0.0783	0.001	5.10642e-10	0.207083	1.41174e-06
SNOWBALL_011771_st	NFKB1	7.865	6.755	6.72333	6.88167	2.15846	1.02219	-1.09177	0.0001	0.5852	0.0406	5.23454e-10	0.759725	0.00267545
SNOWBALL_023049_st	SGCE	8.40667	9.17167	8.95833	8.94833	-1.69937	1.15936	1.16743	0.0001	0.0001	0.0001	5.29597e-10	0.00062699	0.84452
SNOWBALL_037310_st	MYO10	7.85167	6.71333	6.695	6.71167	2.20127	1.01279	1.00116	0.0001	0.7584	0.9777	5.48934e-10	0.872934	0.824429
SNOWBALL_002382_st	HTR1B	5.14333	7.42333	7.27167	7.23667	-4.85678	1.11085	1.13813	0.0001	0.2147	0.1314	5.51533e-10	0.413195	0.815526
SNOWBALL_043489_st	FAT4	6.85833	5.72833	5.48167	5.47833	2.18859	1.18646	1.18921	0.0001	0.0006	0.0006	5.60542e-10	0.00477753	0.96529
SNOWBALL_002405_st	MARCKS	6.98667	8.34	8.31167	8.38167	-2.55502	1.01983	-1.0293	0.0001	0.6901	0.5589	5.61866e-10	0.830826	0.307154
SNOWBALL_026157_st		8.06667	8.855	8.865	8.76833	-1.72708	-1.00696	1.06191	0.0001	0.8092	0.0493	5.75208e-10	0.902375	0.00920776
SNOWBALL_015515_st	LOC100515156	9.31833	8.16833	8.19	8.23833	2.21914	-1.01513	-1.04972	0.0001	0.7204	0.2564	5.79544e-10	0.849881	0.435494
SNOWBALL_016051_st	ATP13A3	9.97333	8.66	8.73167	8.85667	2.48515	-1.05093	-1.14605	0.0001	0.3073	0.0106	5.82013e-10	0.519255	0.0440014
SNOWBALL_011967_st	DKK2	3.40833	6.65833	6.68667	5.84	-9.51366	-1.01983	1.76337	0.0001	0.8687	0.0002	6.02839e-10	0.934976	8.91808e-06
SNOWBALL_034677_st	GPCPD1	8.96	6.575	6.565	6.275	5.22344	1.00696	1.23114	0.0001	0.9367	0.0277	6.07897e-10	0.969896	0.0102437
SNOWBALL_015451_st	TM4SF1	4.85333	6.45333	6.54	6.59667	-3.03143	-1.06191	-1.10445	0.0001	0.3127	0.104	6.09022e-10	0.524828	0.525719
SNOWBALL_018494_st	ACKR3	10.1883	7.75	7.62	7.68167	5.42015	1.09429	1.0485	0.0001	0.3209	0.5977	6.19233e-10	0.533317	0.675931
SNOWBALL_004873_st	MAP4K4	9.055	7.97	7.98333	7.96	2.12138	-1.00928	1.00696	0.0001	0.8168	0.8621	6.40597e-10	0.906904	0.734672
SNOWBALL_040591_st	SCARA3	9.50333	10.6483	10.5667	10.4633	-2.21146	1.05824	1.13682	0.0001	0.1913	0.007	6.51951e-10	0.382779	0.0606039
SNOWBALL_018768_st	SLIT3	4.50167	7.30333	7.89167	8.08333	-6.97245	-1.50351	-1.71713	0.0001	0.001	0.0001	6.69586e-10	0.00703613	0.169329
SNOWBALL_007156_st	MSRB3	7.81333	9.095	9.00333	8.89833	-2.4312	1.0656	1.14605	0.0001	0.1916	0.0099	6.78615e-10	0.383168	0.0938782
SNOWBALL_042543_st	GADD45A	5.99167	7.88333	7.53833	7.39	-3.71064	1.27015	1.40769	0.0001	0.0031	0.0001	6.88615e-10	0.0176152	0.11118
SNOWBALL_029010_st		4.24333	2.42833	2.25333	2.39333	3.5186	1.12896	1.02456	0.0001	0.0853	0.7185	6.97214e-10	0.220041	0.120073
SNOWBALL_035965_st	PRCP,RAB30	4.305	6.98333	6.815	6.58333	-6.40116	1.12376	1.31951	0.0001	0.2501	0.0119	7.12507e-10	0.455921	0.0758057
SNOWBALL_029736_st	NRP2	7.225	8.66167	8.635	8.67	-2.70695	1.01866	-1.00579	0.0001	0.7294	0.9138	7.20469e-10	0.855493	0.696026
SNOWBALL_026815_st	CYBRD1	8.54833	9.875	9.695	9.78333	-2.50822	1.13288	1.0656	0.0001	0.0205	0.2087	7.24219e-10	0.0767451	0.186996
SNOWBALL_023114_s_st	PITPNC1	7.8	5.76	5.67833	5.72833	4.11246	1.05824	1.02219	0.0001	0.4594	0.7726	7.33741e-10	0.661797	0.692978
SNOWBALL_000798_st	ANGPT1	7.60833	4.23167	3.81833	3.94167	10.3867	1.33176	1.22264	0.0001	0.0341	0.1236	7.38737e-10	0.113035	0.519211
SNOWBALL_010113_s_st	VEGFA	11.8117	9.43833	9.54333	9.28333	5.18137	-1.07549	1.11342	0.0001	0.4151	0.2346	7.44822e-10	0.623357	0.0224035
SNOWBALL_030407_st	SSPN	5.75167	6.82	6.81167	6.74667	-2.09701	1.00579	1.05214	0.0001	0.8848	0.2135	7.62342e-10	0.943222	0.23603
SNOWBALL_006159_st	IMPAD1	9.24833	8.33	8.54333	8.67	1.88993	-1.15936	-1.26576	0.0001	0.0005	0.0001	7.72354e-10	0.00371496	0.00461605
SNOWBALL_013201_st	IVNS1ABP	9.84667	8.18	8.27833	8.35167	3.1748	-1.07054	-1.12636	0.0001	0.2831	0.0704	7.84469e-10	0.493254	0.423152
SNOWBALL_031112_st	SIK1	6.495	4.53833	4.835	4.565	3.88164	-1.2283	-1.01866	0.0001	0.0116	0.8011	7.96453e-10	0.0494223	0.00472802
SNOWBALL_017878_st	GPD2	8.81667	6.465	5.89333	5.80333	5.10414	1.48624	1.58191	0.0001	0.0003	0.0001	7.98056e-10	0.00269307	0.495274
SNOWBALL_029252_st	GPC6	3.06667	5.76833	6.1	6.275	-6.50553	-1.25847	-1.42076	0.0001	0.0348	0.0028	8.01431e-10	0.114749	0.204753
SNOWBALL_021114_st	CAPN2	8.145	9.07667	9.205	9.24833	-1.90748	-1.09303	-1.12636	0.0001	0.0199	0.0032	8.10446e-10	0.0751748	0.391451
SNOWBALL_001509_s_st	ARG2	6.84833	4.21333	4.44	4.35833	6.21175	-1.17013	-1.10573	0.0001	0.1264	0.3177	8.21786e-10	0.289666	0.601324
SNOWBALL_015782_st	HEG1	6.04333	7.535	7.485	7.62333	-2.81214	1.03526	-1.06314	0.0001	0.5387	0.2834	8.21808e-10	0.725163	0.0581056
SNOWBALL_004515_st	ABCC1,MIR7135	9.73667	8.77333	8.96833	9.07167	1.94981	-1.14472	-1.22972	0.0001	0.0016	0.0001	8.29609e-10	0.0102355	0.0275275
SNOWBALL_019447_s_st	LOC100737533	8.965	6.45	5.82333	5.85833	5.71598	1.54399	1.50699	0.0001	0.0003	0.0004	8.3133e-10	0.00228252	0.839895
SNOWBALL_021994_s_st	MSRB3	7.595	8.97	8.84	8.71333	-2.59368	1.09429	1.19472	0.0001	0.0959	0.003	8.33969e-10	0.239001	0.0610871
SNOWBALL_003097_st	LURAP1L	3.73	6.47333	6.25	5.93167	-6.69616	1.16743	1.45565	0.0001	0.1472	0.002	8.37551e-10	0.321365	0.0164882
SNOWBALL_033391_st	ABL2	7.21333	5.57	5.66333	5.63167	3.12387	-1.06683	-1.04367	0.0001	0.3052	0.494	8.71167e-10	0.51708	0.775508
SNOWBALL_024817_st	LOC102158260	6.76333	5.075	5.28167	5.29833	3.22284	-1.15402	-1.16743	0.0001	0.0365	0.0253	8.73703e-10	0.118873	0.891177
SNOWBALL_004574_st	ABCC1	8.34	7.48667	7.85667	7.79167	1.80667	-1.29235	-1.23542	0.0001	0.0001	0.0001	8.80465e-10	1.22099e-05	0.132255
SNOWBALL_042611_st	ATP2A2	7.95333	7.065	7.11833	7.22	1.85104	-1.03766	-1.11342	0.0001	0.2807	0.0051	9.01653e-10	0.490565	0.0189749
SNOWBALL_029118_st	ATP2B4	8.16167	9.22833	9.19333	9.23833	-2.09459	1.02456	-1.00696	0.0001	0.5505	0.8638	9.06334e-10	0.734339	0.454759
SNOWBALL_004537_st	ABCC1	8.385	7.485	7.74333	7.715	1.86607	-1.1961	-1.17283	0.0001	0.0001	0.0002	9.06334e-10	0.000742387	0.597622
SNOWBALL_044979_st	SPECC1	6.97833	4.94667	5.165	4.93167	4.08877	-1.16339	1.01045	0.0001	0.0636	0.8928	9.32252e-10	0.17852	0.0188479
SNOWBALL_002848_st	BMP4	9.5	7.39667	6.76	6.195	4.29701	1.55473	2.30005	0.0001	0.0001	0.0001	9.56518e-10	0.000481014	1.01707e-05
SNOWBALL_028733_st	HEG1	5.30167	6.645	6.76	6.925	-2.53737	-1.08298	-1.21419	0.0001	0.1327	0.0014	9.56518e-10	0.299428	0.0120119
SNOWBALL_013284_st	AIDA	7.68167	8.54333	8.26167	8.23333	-1.81714	1.2156	1.23971	0.0001	0.0001	0.0001	1.03109e-09	0.000249005	0.583589
SNOWBALL_018101_st	MYO1B	9.56667	8.395	8.19	7.85167	2.25272	1.15269	1.45734	0.0001	0.0054	0.0001	1.04377e-09	0.0272607	3.33605e-06
SNOWBALL_026634_s_st	VGLL4	8.07667	7.06667	7.115	7.12833	2.01391	-1.03407	-1.04367	0.0001	0.3932	0.2794	1.06437e-09	0.60339	0.853243
SNOWBALL_023419_s_st	APP	9.98167	10.97	11.1033	11.055	-1.98389	-1.09682	-1.06069	0.0001	0.0252	0.135	1.08746e-09	0.0898304	0.379053
SNOWBALL_012829_st	SEMA3A	9.80833	6.92667	6.67167	6.16333	7.37001	1.19334	1.69741	0.0001	0.1249	0.0002	1.08893e-09	0.2873	0.000694902
SNOWBALL_026159_s_st	ISYNA1	8.38833	6.65167	6.48333	6.13333	3.33264	1.12376	1.4323	0.0001	0.0953	0.0001	1.0945e-09	0.237963	0.000201472
SNOWBALL_002196_st	CTGF	9.27167	11.1233	11.3017	11.455	-3.60917	-1.13158	-1.25847	0.0001	0.0975	0.0048	1.10192e-09	0.241867	0.105324
SNOWBALL_045222_st		6.65833	4.215	3.85833	3.92	5.43897	1.28046	1.22688	0.0001	0.0169	0.0423	1.10211e-09	0.0661696	0.696598
SNOWBALL_035022_st	SLC2A3	6.745	4.03	3.87	3.84833	6.56593	1.11729	1.13419	0.0001	0.2975	0.2392	1.10211e-09	0.509011	0.915667
SNOWBALL_005103_st	HADHB	8.35	7.475	7.58333	7.76	1.83401	-1.07798	-1.21841	0.0001	0.038	0.0001	1.10493e-09	0.12247	0.000200353
SNOWBALL_012350_st	SIK3	7.74667	6.47167	6.27167	6.21833	2.41999	1.1487	1.19196	0.0001	0.0114	0.0023	1.13823e-09	0.0487372	0.469662
SNOWBALL_027621_st	ARRDC3	8.12667	5.685	5.495	4.90667	5.43269	1.14076	1.71515	0.0001	0.1754	0.0001	1.13885e-09	0.361403	3.19309e-05
SNOWBALL_012755_s_st	ETS1	8.57833	6.88	6.95833	6.94333	3.24526	-1.0558	-1.04488	0.0001	0.4142	0.5076	1.17246e-09	0.622599	0.906609
SNOWBALL_015094_st	SERPINF1	9.87	11.1133	11.2183	10.9467	-2.36745	-1.07549	1.12246	0.0001	0.1445	0.0269	1.17692e-09	0.317316	0.000106456
SNOWBALL_008346_s_st	AXL	6.67	8.175	8.28333	7.995	-2.83825	-1.07798	1.13288	0.0001	0.2097	0.0453	1.18461e-09	0.40681	0.000343484
SNOWBALL_027681_st	SCRN1	3.85167	6.29833	6.26667	6.20833	-5.45155	1.02219	1.06437	0.0001	0.8173	0.514	1.1946e-09	0.907157	0.716506
SNOWBALL_031115_st	AMOTL1	8.40833	9.50833	9.55667	9.79333	-2.14355	-1.03407	-1.21841	0.0001	0.437	0.0002	1.19607e-09	0.642624	0.000114724
SNOWBALL_044905_st	TNIK	2.815	5.58667	5.20833	5.40833	-6.82896	1.29984	1.13158	0.0001	0.0248	0.2603	1.19652e-09	0.0889367	0.168339
SNOWBALL_008898_st	LEPROT	10.16	9.47333	9.21167	9.02333	1.60956	1.19886	1.36604	0.0001	0.0001	0.0001	1.19743e-09	6.32449e-05	1.00169e-05
SNOWBALL_019088_st	JAG1	6.39333	8.10833	8.385	8.48	-3.28297	-1.21139	-1.29385	0.0001	0.01	0.0012	1.21914e-09	0.044036	0.307114
SNOWBALL_034502_st	SCARA3	7.47667	8.70333	8.63	8.43333	-2.34026	1.05214	1.20581	0.0001	0.2953	0.0011	1.22664e-09	0.506561	0.00196194
SNOWBALL_012870_st	AHR	8.20167	6.905	6.70667	6.76	2.45661	1.14737	1.10573	0.0001	0.0138	0.0604	1.24805e-09	0.056774	0.478393
SNOWBALL_037186_st	SIX3	6.01333	8.06333	7.77333	7.845	-4.14106	1.22264	1.16339	0.0001	0.0214	0.0728	1.28396e-09	0.0793459	0.560706
SNOWBALL_004072_st	RUSC2	5.545	7.225	7.51333	7.42667	-3.20428	-1.22123	-1.15003	0.0001	0.007	0.046	1.29549e-09	0.0333366	0.356292
SNOWBALL_012178_st	FOLR2	7.41	8.82333	9.015	8.55167	-2.66352	-1.14208	1.2072	0.0001	0.0267	0.0032	1.31425e-09	0.0938117	1.3555e-06
SNOWBALL_031362_st	PDE4B	7.15333	3.8	3.34	3.47833	10.2201	1.37554	1.24977	0.0001	0.0253	0.1037	1.3229e-09	0.0901079	0.480142
SNOWBALL_023693_s_st	MYL9	7.20833	8.7	8.81667	8.65667	-2.81214	-1.08423	1.03049	0.0001	0.1787	0.6086	1.32688e-09	0.366116	0.0347969
SNOWBALL_014403_st	EIF2AK3	4.575	7.00333	7.625	7.73	-5.38271	-1.53865	-1.65481	0.0001	0.0003	0.0001	1.34005e-09	0.00255772	0.459362
SNOWBALL_019030_st	SLC20A2	7.55833	6.66667	6.74333	6.81333	1.85532	-1.05458	-1.10701	0.0001	0.1422	0.0094	1.34565e-09	0.313913	0.134605
SNOWBALL_010945_st	PEAK1	7.91167	9.06167	8.68333	8.66	-2.21914	1.29984	1.32103	0.0001	0.0001	0.0001	1.34635e-09	0.000294538	0.771709
SNOWBALL_016949_st	ACTA2	11.7317	12.6417	12.65	12.6817	-1.87905	-1.00579	-1.02811	0.0001	0.8715	0.4418	1.35352e-09	0.936363	0.565114
SNOWBALL_001736_s_st	PGK2	10.7567	9.87667	10.0433	10.0983	1.84038	-1.12246	-1.16608	0.0001	0.0037	0.0004	1.36157e-09	0.0200638	0.249951
SNOWBALL_019992_st	AEBP1	7.665	9.64667	9.955	9.84	-3.94949	-1.23828	-1.1434	0.0001	0.0132	0.0997	1.38086e-09	0.0547098	0.286705
SNOWBALL_011809_st	FAM13A	7.99167	6.55333	6.59167	6.465	2.71008	-1.02693	1.06314	0.0001	0.6396	0.2876	1.38321e-09	0.797212	0.0906756
SNOWBALL_016737_s_st	TTC28	6.10333	7.30667	7.30167	7.02833	-2.30271	1.00347	1.21279	0.0001	0.9418	0.0008	1.44581e-09	0.972348	8.63334e-05
SNOWBALL_004457_st	XYLT1	5.71333	6.78667	7.07	6.89333	-2.10429	-1.217	-1.07674	0.0001	0.0002	0.0953	1.45008e-09	0.00211756	0.00169011
SNOWBALL_023283_st	SLC2A3	10.655	7.68167	7.62167	7.78667	7.85349	1.04247	-1.07549	0.0001	0.7236	0.5376	1.45025e-09	0.85182	0.316108
SNOWBALL_018857_st	SPARC	11.7717	12.385	12.45	12.46	-1.52979	-1.04608	-1.05336	0.0001	0.0774	0.0447	1.48073e-09	0.205469	0.820903
SNOWBALL_033138_st	AKAP2	8.77333	7.93333	8.075	8.06833	1.79005	-1.10318	-1.09809	0.0001	0.0085	0.0114	1.49903e-09	0.0387346	0.919043
SNOWBALL_002654_st	ZBTB7C	5.09	7.77833	7.86667	7.56	-6.44568	-1.06314	1.16339	0.0001	0.567	0.1678	1.50081e-09	0.746579	0.0253964
SNOWBALL_025136_s_st	GPC6	3.63833	5.79	6.17	6.24333	-4.44341	-1.30134	-1.3692	0.0001	0.0063	0.0018	1.51389e-09	0.0308395	0.58231
SNOWBALL_001474_st	ISLR	7.52333	9.915	10.2	10.165	-5.24763	-1.21841	-1.18921	0.0001	0.0505	0.0821	1.53923e-09	0.15092	0.840975
SNOWBALL_018162_st	LOC110261142	8.26167	8.79333	8.87833	8.93333	-1.4456	-1.06069	-1.10191	0.0001	0.0121	0.0003	1.60019e-09	0.0511633	0.0455678
SNOWBALL_001819_s_st	PLS3	8.46333	9.92833	9.82	9.46333	-2.76063	1.07798	1.38032	0.0001	0.2099	0.0001	1.63258e-09	0.407171	3.62596e-05
SNOWBALL_005716_st	RUNX1T1	7.07833	8.59333	8.26	8.13167	-2.85799	1.25992	1.37713	0.0001	0.0013	0.0001	1.64723e-09	0.00872976	0.1103
SNOWBALL_001815_s_st	PLS3	8.53167	9.69167	9.455	9.34	-2.23457	1.17827	1.27603	0.0001	0.0024	0.0001	1.64843e-09	0.0141896	0.0561926
SNOWBALL_027229_st	ATP13A3	7.94	6.525	6.785	6.98333	2.6666	-1.19748	-1.37395	0.0001	0.0052	0.0001	1.69643e-09	0.0263162	0.00692694
SNOWBALL_007115_st	NDUFA4L2	8.10667	5.02833	5.225	5.11833	8.44638	-1.14605	-1.06437	0.0001	0.2782	0.6145	1.73486e-09	0.487746	0.580085
SNOWBALL_019671_st	CALD1,LOC102160748	10.95	11.8767	11.7917	11.7467	-1.90088	1.06069	1.09429	0.0001	0.1269	0.0255	1.75281e-09	0.290359	0.406034
SNOWBALL_023336_s_st	CDS2	7.605	6.595	6.85333	7.015	2.01391	-1.1961	-1.33793	0.0001	0.0004	0.0001	1.75474e-09	0.00308222	0.00248725
SNOWBALL_015585_st	TMEM43	6.71667	7.75833	8.05667	7.88167	-2.0586	-1.22972	-1.08925	0.0001	0.0001	0.0545	1.79185e-09	0.0012552	0.00163097
SNOWBALL_005391_st	PKDCC	4.40667	7.37	7.92833	8.09333	-7.79924	-1.47257	-1.65099	0.0001	0.0046	0.0006	1.84349e-09	0.0238823	0.326833
SNOWBALL_025734_st	GNS	7.40333	8.185	8.15	8.275	-1.71912	1.02456	-1.06437	0.0001	0.4468	0.0621	1.91444e-09	0.65111	0.00265685
SNOWBALL_003395_st	PRUNE2	8.73333	10.1133	9.97167	9.735	-2.60268	1.10318	1.29984	0.0001	0.0931	0.0002	1.93661e-09	0.234024	0.00142524
SNOWBALL_016232_st	ROR2	6.41167	7.92	8.125	7.92	-2.84481	-1.15269	-1	0.0001	0.0311	1	1.93872e-09	0.105328	0.00955995
SNOWBALL_014023_s_st	PCDH9	5.67667	7.55833	7.41333	7.13333	-3.68501	1.10573	1.34257	0.0001	0.1994	0.0012	1.96801e-09	0.393427	0.00485
SNOWBALL_037757_st	STAC	9.37333	7.76167	7.48333	6.99333	3.05605	1.21279	1.7033	0.0001	0.0088	0.0001	2.10297e-09	0.039865	3.96097e-06
SNOWBALL_001824_s_st	PLS3	7.80833	9.32333	9.02667	8.83833	-2.85799	1.2283	1.39959	0.0001	0.0038	0.0001	2.1076e-09	0.0205696	0.0178313
SNOWBALL_033092_st		3.46667	5.965	5.395	4.85833	-5.65032	1.48452	2.15348	0.0001	0.0012	0.0001	2.11624e-09	0.00793849	0.000195067
SNOWBALL_002746_s_st	ADAMTS17	5.13	6.675	6.525	6.20167	-2.91804	1.10957	1.38831	0.0001	0.1145	0.0001	2.2109e-09	0.270478	0.000250538
SNOWBALL_011391_s_st	PCDH7	7.73667	9.245	9.18	9.235	-2.84481	1.04608	1.00696	0.0001	0.4696	0.9107	2.22384e-09	0.670286	0.56338
SNOWBALL_007319_st	PPFIBP1	6.48833	7.78	7.725	7.73167	-2.44811	1.03886	1.03407	0.0001	0.4756	0.53	2.27031e-09	0.675353	0.948306
SNOWBALL_043556_st	STAC	8.59667	6.39667	6.01333	5.39	4.59479	1.30435	2.00926	0.0001	0.0088	0.0001	2.32835e-09	0.0398943	1.44424e-05
SNOWBALL_030366_st	DUSP16	6.695	4.97333	4.88833	5.16833	3.29817	1.06069	-1.14472	0.0001	0.4106	0.0704	2.33264e-09	0.619314	0.00271552
SNOWBALL_015639_s_st	NCEH1	6.985	9.24	9.655	9.55667	-4.77334	-1.3333	-1.24545	0.0001	0.0063	0.0291	2.40139e-09	0.0307028	0.477793
SNOWBALL_011406_st	PCDH7	6.96667	8.605	8.66333	8.70167	-3.11306	-1.04126	-1.0693	0.0001	0.552	0.329	2.41758e-09	0.735477	0.745102
SNOWBALL_001924_s_st	GPC4	7.32833	5.825	5.62167	5.36333	2.83497	1.15136	1.37713	0.0001	0.0347	0.0001	2.41885e-09	0.114505	0.00170794
SNOWBALL_001716_s_st	ARHGEF9	3.89833	5.79667	5.61	4.76167	-3.72782	1.13813	2.04911	0.0001	0.1129	0.0001	2.4247e-09	0.26791	1.03916e-07
SNOWBALL_003833_st		8.66	7.895	8.12167	8.12	1.69937	-1.17013	-1.16878	0.0001	0.0001	0.0001	2.431e-09	0.00118608	0.978377
SNOWBALL_023347_st	SLC2A1	9.95833	8.32333	8.815	8.84167	3.10588	-1.40607	-1.4323	0.0001	0.0001	0.0001	2.45939e-09	0.00105621	0.828616
SNOWBALL_016080_st	APP	8.02333	9.28667	9.50667	9.52333	-2.4005	-1.16473	-1.17827	0.0001	0.0092	0.0057	2.49273e-09	0.0411517	0.865029
SNOWBALL_016099_s_st	APP	10.5233	11.5067	11.6033	11.5583	-1.97703	-1.0693	-1.03646	0.0001	0.1145	0.3856	2.55476e-09	0.270622	0.459316
SNOWBALL_034957_st		3.82333	5.71833	5.62333	5.645	-3.71922	1.06807	1.05214	0.0001	0.408	0.5212	2.6055e-09	0.616965	0.884359
SNOWBALL_005959_s_st	ATP1B1	8.39	7.06667	6.93667	7.06167	2.50244	1.09429	1.00347	0.0001	0.1155	0.9498	2.62022e-09	0.272214	0.0855917
SNOWBALL_006287_s_st	TUFT1	5.55833	7.245	7.635	7.66	-3.21912	-1.31039	-1.3333	0.0001	0.0012	0.0007	2.65403e-09	0.00828592	0.847272
SNOWBALL_011829_st	HSPA4L	9.51	7.73667	7.32	7.71	3.41843	1.33484	1.01866	0.0001	0.0011	0.8025	2.67173e-09	0.00746286	0.00017576
SNOWBALL_008585_st	PLAUR	10.475	8.54833	8.56167	8.57833	3.80176	-1.00928	-1.02101	0.0001	0.9083	0.7957	2.67456e-09	0.955529	0.915034
SNOWBALL_033879_st	MYO1B	7.35833	6.095	5.78333	5.65333	2.4005	1.24114	1.35817	0.0001	0.0007	0.0001	2.72601e-09	0.00536533	0.058281
SNOWBALL_023389_s_st	TKT	8.34667	7.41	7.37667	7.21333	1.9141	1.02337	1.14605	0.0001	0.5564	0.0027	2.72862e-09	0.738772	0.0016276
SNOWBALL_007429_st	PDE3A	8.35333	6.69167	6.57167	6.41333	3.16382	1.08673	1.21279	0.0001	0.2409	0.0122	2.76737e-09	0.445185	0.0842639
SNOWBALL_019740_st	AKR1B1	7.78667	6.565	7.02833	6.68833	2.33216	-1.37872	-1.08925	0.0001	0.0001	0.1091	2.8843e-09	0.000141922	1.90603e-05
SNOWBALL_023055_s_st	AXL	6.295	7.61667	7.69833	7.33333	-2.49955	-1.05824	1.217	0.0001	0.3148	0.0024	2.90705e-09	0.526984	2.05586e-05
SNOWBALL_010099_st	VEGFA	9.68833	6.77667	6.75333	6.55667	7.52487	1.0163	1.16473	0.0001	0.8948	0.2233	2.96599e-09	0.948481	0.244646
SNOWBALL_020231_s_st	PGK1	10.9517	9.99167	10.2267	10.2267	1.94531	-1.17691	-1.17691	0.0001	0.0008	0.0008	2.97171e-09	0.00596822	1
SNOWBALL_017365_s_st	IFIT1	4.02667	7.92167	7.015	4.18833	-14.8769	1.87471	13.2998	0.0001	0.0013	0.0001	2.97224e-09	0.00844797	7.47713e-10
SNOWBALL_023827_st	SLC23A2	8.865	7.655	7.52667	7.405	2.31338	1.09303	1.18921	0.0001	0.0958	0.0033	3.13852e-09	0.23892	0.0679068
SNOWBALL_026292_s_st	CAPN2	7.42667	8.4	8.49	8.49667	-1.96337	-1.06437	-1.0693	0.0001	0.1428	0.1173	3.17714e-09	0.31477	0.935292
SNOWBALL_024922_s_st	HRH1,LOC100524527	9.12	8.35	8.45333	8.47833	1.70527	-1.07425	-1.09303	0.0001	0.0401	0.0135	3.23193e-09	0.127539	0.632515
SNOWBALL_037042_st	CBS	7.745	6.56	6.44833	6.14833	2.27363	1.08048	1.33022	0.0001	0.1365	0.0001	3.24443e-09	0.305233	4.81228e-05
SNOWBALL_047470_st	PCP4L1	7.96	5.945	5.69	6.00667	4.04181	1.19334	-1.04367	0.0001	0.0517	0.618	3.28987e-09	0.153513	0.00441132
SNOWBALL_029070_s_st	ELN	4.64333	7.72833	7.85167	7.725	-8.4855	-1.08925	1.00231	0.0001	0.5168	0.9859	3.37129e-09	0.708431	0.526222
SNOWBALL_021467_s_st	ACAT1	8.11833	9.385	9.31	9.10167	-2.40605	1.05336	1.217	0.0001	0.3412	0.0019	3.40863e-09	0.553584	0.00321471
SNOWBALL_010919_s_st	PGF	7.59667	5.72167	5.87	5.88833	3.66802	-1.10829	-1.12246	0.0001	0.209	0.1607	3.45773e-09	0.405893	0.904453
SNOWBALL_002777_s_st	KLF9	7.865	6.12	6.22	5.71167	3.35195	-1.07177	1.32715	0.0001	0.3572	0.0014	3.46785e-09	0.569368	1.57176e-05
SNOWBALL_039871_st	LOC110255652	6.5	3.55	2.99167	2.87333	7.72749	1.47257	1.59844	0.0001	0.0065	0.0016	3.51354e-09	0.0314406	0.538106
SNOWBALL_036544_st	FGF7	8.83333	6.99833	6.29667	6.135	3.56771	1.62638	1.81924	0.0001	0.0001	0.0001	3.53316e-09	0.000154769	0.123247
SNOWBALL_037465_st	TP53INP2	7.305	6.14833	5.91	5.83333	2.22942	1.17963	1.24401	0.0001	0.0036	0.0004	3.54901e-09	0.0198529	0.259395
SNOWBALL_014493_s_st	COL1A1	10.84	12.0517	12.1667	12.0067	-2.31605	-1.08298	1.03168	0.0001	0.1368	0.5485	3.56126e-09	0.305733	0.016119
SNOWBALL_010550_st	PTPN9	7.97	6.96333	7.03167	7.01167	2.00926	-1.0485	-1.03407	0.0001	0.2791	0.4397	3.5668e-09	0.488836	0.794571
SNOWBALL_003659_st	OSTF1	5.6	7.22	7.15833	6.99833	-3.07375	1.04367	1.16608	0.0001	0.5401	0.0388	3.70879e-09	0.726292	0.0801201
SNOWBALL_026096_s_st	TKT	10.115	9.18	9.09833	8.86167	1.91189	1.05824	1.24689	0.0001	0.171	0.0001	3.80608e-09	0.355353	5.82053e-05
SNOWBALL_001735_s_st	PGK1	10.2917	9.36833	9.48	9.50667	1.89649	-1.08048	-1.10063	0.0001	0.0646	0.0257	3.81362e-09	0.180592	0.685887
SNOWBALL_026210_st	PTPRF	5.69833	7.025	7.27667	7.33833	-2.50822	-1.19058	-1.24258	0.0001	0.0067	0.0014	3.84928e-09	0.032362	0.469958
SNOWBALL_035453_st	TNFAIP3	7.18667	5.88333	5.80333	6.05	2.46798	1.05702	-1.12246	0.0001	0.3293	0.0523	3.85827e-09	0.541871	0.00105137
SNOWBALL_006450_st	SARS	9.21833	10.1333	10.2533	10.0783	-1.88557	-1.08673	1.03886	0.0001	0.0473	0.3393	3.87153e-09	0.143838	0.000877759
SNOWBALL_026603_st	LOC100623720	10.9733	12.045	12.0933	11.7867	-2.10186	-1.03407	1.1961	0.0001	0.4711	0.0012	3.92194e-09	0.671593	1.89378e-05
SNOWBALL_026600_st	COL6A2	9.24333	10.7667	10.7067	10.2317	-2.87454	1.04247	1.44894	0.0001	0.5285	0.0001	3.94397e-09	0.717425	6.83586e-06
SNOWBALL_038338_st	LOXL2	7.025	5.72833	5.54	5.75	2.45661	1.13945	-1.01513	0.0001	0.0304	0.7882	3.96591e-09	0.10373	0.004065
SNOWBALL_003799_st	PBX3	5.43167	6.47333	6.16167	6.185	-2.0586	1.24114	1.22123	0.0001	0.0002	0.0003	4.00478e-09	0.00156558	0.770187
SNOWBALL_002827_st	NID2	8.37667	9.33833	9.40333	9.33	-1.94756	-1.04608	1.00579	0.0001	0.286	0.8892	4.02111e-09	0.496528	0.192192
SNOWBALL_034946_st	ERG	5.38	7.00667	7.12167	7.045	-3.08799	-1.08298	-1.02693	0.0001	0.2654	0.7055	4.03705e-09	0.473555	0.463862
SNOWBALL_010643_st	RHCG	6.77667	9.125	8.92167	8.34167	-5.09236	1.15136	1.7211	0.0001	0.1767	0.0001	4.03708e-09	0.363319	8.8951e-05
SNOWBALL_032076_st	ELL2	6.15333	4.73333	4.70333	5.055	2.67586	1.02101	-1.24977	0.0001	0.7349	0.002	4.07407e-09	0.858887	8.76745e-05
SNOWBALL_043924_st	DSEL	7.505	5.79333	5.44667	5.52667	3.27539	1.27162	1.20303	0.0001	0.0045	0.0219	4.09671e-09	0.0235281	0.470192
SNOWBALL_000470_st	TSHZ2	3.65833	5.13833	5.24833	5.185	-2.78949	-1.07923	-1.03288	0.0001	0.2433	0.6143	4.09671e-09	0.447999	0.514258
SNOWBALL_007885_st	LOC110257609	8.35167	9.12833	9.425	9.2	-1.71317	-1.2283	-1.05093	0.0001	0.0001	0.1529	4.20726e-09	0.000181963	1.85715e-05
SNOWBALL_037791_s_st	IL1RAP	8.53667	7.05333	6.945	6.96	2.79594	1.07798	1.06683	0.0001	0.2524	0.3216	4.22377e-09	0.458653	0.903414
SNOWBALL_047634_st	SLC2A3	8.22167	4.96667	4.81	5.17667	9.54669	1.11471	-1.15669	0.0001	0.4458	0.3103	4.27691e-09	0.650254	0.0456738
SNOWBALL_006650_st	DDAH1	7.2	8.80833	8.815	8.69833	-3.04899	-1.00463	1.07923	0.0001	0.9472	0.2831	4.27802e-09	0.975003	0.220063
SNOWBALL_020919_s_st	BIRC3	9.53167	7.76833	7.58333	7.66	3.39482	1.13682	1.07798	0.0001	0.1078	0.3333	4.28202e-09	0.259281	0.507063
SNOWBALL_026521_st	DPY19L1	7.91167	6.10333	6.08167	6.27833	3.50237	1.01513	-1.12896	0.0001	0.8482	0.1357	4.28996e-09	0.924142	0.0538368
SNOWBALL_017172_s_st	CHST3	7.03	8.43167	8.53833	8.485	-2.64207	-1.07674	-1.03766	0.0001	0.2352	0.546	4.3594e-09	0.438415	0.574065
SNOWBALL_039933_st		6.075	3.90333	3.39	3.24	4.50544	1.42734	1.58374	0.0001	0.0015	0.0001	4.428e-09	0.00961864	0.25073
SNOWBALL_015752_s_st	PXK	7.605	9.51167	9.55667	9.19167	-3.74942	-1.03168	1.24833	0.0001	0.7075	0.0152	4.43918e-09	0.841944	0.00105741
SNOWBALL_029697_st	GAS1	7.04667	5.41	5.125	4.74667	3.10947	1.21841	1.58374	0.0001	0.0124	0.0001	4.47388e-09	0.0522237	0.000168364
SNOWBALL_044105_st	PDE1A	4.21833	6.13333	5.64667	5.16333	-3.77114	1.4012	1.95884	0.0001	0.0008	0.0001	4.59586e-09	0.00599678	7.78902e-05
SNOWBALL_006352_st	CSF1	7.70833	9.305	9.555	9.54667	-3.02444	-1.18921	-1.18236	0.0001	0.0227	0.0269	4.73342e-09	0.0831824	0.950373
SNOWBALL_022983_st	CD82	8.51167	6.96333	7.65167	7.21333	2.92479	-1.61142	-1.18921	0.0001	0.0001	0.0194	4.75429e-09	4.44064e-05	2.44045e-05
SNOWBALL_020101_st	TIMP1	11.405	10.3417	10.49	10.505	2.08975	-1.10829	-1.11987	0.0001	0.0398	0.0254	4.91045e-09	0.126695	0.864051
SNOWBALL_006020_st	MTFR1	6.64667	6.11333	6.17	6.24	1.44727	-1.04006	-1.09177	0.0001	0.1077	0.0015	4.91749e-09	0.259062	0.0207536
SNOWBALL_035775_st	ZNRF2	4.96333	2.62333	2.605	2.79667	5.06303	1.01279	-1.12766	0.0001	0.9017	0.2526	4.97533e-09	0.952133	0.166791
SNOWBALL_044476_st	STAC	9.03	7.20667	7.165	6.68833	3.53898	1.0293	1.4323	0.0001	0.7195	0.0003	5.07296e-09	0.849315	5.31321e-05
SNOWBALL_036068_st	COL6A2	10.165	11.39	11.4633	11.0967	-2.33755	-1.05214	1.22547	0.0001	0.3525	0.0015	5.07353e-09	0.564759	1.63867e-05
SNOWBALL_033306_st	MICAL2	8.95167	10.515	10.2683	10.1667	-2.95536	1.18646	1.27309	0.0001	0.0226	0.0026	5.07608e-09	0.0826831	0.286298
SNOWBALL_011421_st	AREG	9.84	4.44167	4.19833	4.46167	42.1755	1.18372	-1.01396	0.0001	0.4817	0.9535	5.12887e-09	0.68032	0.458335
SNOWBALL_031128_st	CMKLR1	2.92333	5.44167	5.79667	5.72333	-5.7292	-1.27899	-1.2156	0.0001	0.0387	0.0929	5.13979e-09	0.124105	0.691141
SNOWBALL_029650_st	SEMA5A	5.67167	3.37167	3.49667	3.24	4.92458	-1.09051	1.09556	0.0001	0.3986	0.3745	5.20686e-09	0.608375	0.0516928
SNOWBALL_008956_st	DOCK7	8.66	7.73333	7.73333	7.74167	1.90088	-1	-1.00579	0.0001	1	0.8878	5.26073e-09	1	0.91766
SNOWBALL_027586_st	ELK3	9.99167	8.6	8.37167	8.10167	2.62382	1.17148	1.41258	0.0001	0.0189	0.0001	5.36767e-09	0.0722635	0.00109742
SNOWBALL_023932_st	MAP3K20	7.01667	5.92667	6.055	6.12667	2.12874	-1.09303	-1.1487	0.0001	0.0796	0.0101	5.43178e-09	0.209679	0.283911
SNOWBALL_013276_s_st	MIA3	7.48333	8.24	8.23667	8.19	-1.68958	1.00231	1.03526	0.0001	0.9452	0.3102	5.59191e-09	0.973955	0.322919
SNOWBALL_004162_st	COL15A1	6.785	7.89833	8.09333	8.085	-2.16345	-1.14472	-1.13813	0.0001	0.0135	0.0172	5.60235e-09	0.0556207	0.932018
SNOWBALL_012494_st	MAML2	7.01	7.82333	7.765	7.59667	-1.75727	1.04126	1.17013	0.0001	0.2724	0.0004	5.62407e-09	0.481251	0.000605631
SNOWBALL_015209_st	RBMS3	9.91833	8.925	8.66333	8.54833	1.99078	1.19886	1.29834	0.0001	0.0007	0.0001	5.77922e-09	0.0053612	0.0454693
SNOWBALL_022526_s_st	PROCR	5.38167	3.025	2.73	2.66667	5.12186	1.22688	1.28194	0.0001	0.0653	0.0287	5.82265e-09	0.181984	0.724727
SNOWBALL_027508_st	ZSWIM6	6.38833	5.21333	5.17	5.03333	2.25793	1.03049	1.13288	0.0001	0.5682	0.0278	5.83295e-09	0.74735	0.044094
SNOWBALL_023810_st	ISM1	4.94167	6.09333	5.50833	5.25833	-2.2217	1.50004	1.78386	0.0001	0.0001	0.0001	5.91449e-09	1.32734e-05	0.000387347
SNOWBALL_005763_st	ZBTB10	8.01	6.72	6.675	6.70667	2.44528	1.03168	1.00928	0.0001	0.5899	0.8726	5.96237e-09	0.762919	0.753933
SNOWBALL_006154_st	LOC102167385	7.24	6.06667	6.21667	6.16	2.25532	-1.10957	-1.06683	0.0001	0.0611	0.228	5.99984e-09	0.173278	0.470899
SNOWBALL_036206_st	GADD45A	3.41333	5.79167	4.86833	4.67	-5.19936	1.89649	2.17598	0.0001	0.0001	0.0001	6.03378e-09	0.000211364	0.166405
SNOWBALL_017869_s_st	B3GALT1	3.08833	5.01167	4.80667	4.67667	-3.79298	1.15269	1.26138	0.0001	0.1127	0.0145	6.06699e-09	0.26759	0.273647
SNOWBALL_000799_st	ZFPM2	3.59167	5.58833	5.26333	5.42667	-3.99077	1.25266	1.11858	0.0001	0.021	0.221	6.1295e-09	0.0782001	0.177129
SNOWBALL_003122_st	LOC100156248	7.635	6.48	6.35667	6.16667	2.22684	1.08925	1.24258	0.0001	0.1125	0.0006	6.14596e-09	0.267224	0.00484933
SNOWBALL_042381_st	GSAP	7.65833	6.255	6.22	6.07	2.64512	1.02456	1.13682	0.0001	0.7003	0.0548	6.19632e-09	0.837284	0.0676846
SNOWBALL_001823_s_st	PLS3	7.91667	9.395	8.965	8.765	-2.78627	1.34723	1.54756	0.0001	0.0003	0.0001	6.22772e-09	0.0026944	0.0190264
SNOWBALL_015746_st	ITPR1	4.79	6.60833	6.79	6.62333	-3.52674	-1.13419	-1.01045	0.0001	0.1369	0.8987	6.37672e-09	0.305967	0.127559
SNOWBALL_021938_st	MAP4K4	6.72667	5.70333	5.77	5.705	2.03261	-1.04729	-1.00116	0.0001	0.3224	0.9799	6.37672e-09	0.534823	0.312204
SNOWBALL_033563_st	SEL1L	8.175	9.03667	9.05	9.17	-1.81714	-1.00928	-1.09682	0.0001	0.8115	0.0275	6.3928e-09	0.903714	0.0158759
SNOWBALL_021441_s_st	CD99	10.2	9.55333	9.26167	8.69667	1.56555	1.22405	1.81085	0.0001	0.0001	0.0001	6.54674e-09	5.12783e-05	2.92566e-10
SNOWBALL_034496_st	NRP1	7.495	6.58	7.03833	7.11167	1.88557	-1.37395	-1.4456	0.0001	0.0001	0.0001	6.54902e-09	1.70672e-05	0.190455
SNOWBALL_003071_st	DAAM1	6.925	8.25	8.03833	7.73	-2.50533	1.15803	1.43396	0.0001	0.0239	0.0001	6.60395e-09	0.0862782	0.000224379
SNOWBALL_018060_s_st	SERPINE2	11.7317	10.49	10.6683	10.4467	2.36472	-1.13158	1.03049	0.0001	0.0396	0.5937	6.74876e-09	0.126309	0.00267878
SNOWBALL_019583_st	ESYT2	7.80667	8.60167	8.68	8.61	-1.73508	-1.0558	-1.00579	0.0001	0.1439	0.8722	6.75772e-09	0.316455	0.145984
SNOWBALL_001115_s_st	TUBB	10.695	11.11	11.21	11.2817	-1.3333	-1.07177	-1.12636	0.0001	0.0017	0.0001	6.76501e-09	0.0108438	0.00348743
SNOWBALL_000297_st	SLC39A14	10.045	9.16167	9.48667	9.60167	1.84463	-1.25266	-1.3566	0.0001	0.0001	0.0001	6.86489e-09	0.000390313	0.0256182
SNOWBALL_003350_s_st	GM2A	5.64167	7.41	6.97167	6.23333	-3.4066	1.35504	2.26054	0.0001	0.0014	0.0001	6.88333e-09	0.0090926	6.58136e-07
SNOWBALL_042612_st	ATP2A2	7.47333	6.57833	6.35333	6.61	1.85961	1.16878	-1.02219	0.0001	0.0013	0.5899	7.01488e-09	0.00836903	2.89839e-05
SNOWBALL_012430_st	NCAM1	7.595	9.15833	9.74333	9.56333	-2.95536	-1.50004	-1.32409	0.0001	0.0001	0.001	7.05173e-09	0.00034106	0.0503717
SNOWBALL_023306_s_st	ERO1A	8.14	6.83667	6.76	7.02833	2.46798	1.05458	-1.14208	0.0001	0.3748	0.0365	7.14322e-09	0.586196	0.000734232
SNOWBALL_010661_st		10.3683	11.1083	11.2667	11.2417	-1.67018	-1.116	-1.09682	0.0001	0.0044	0.0131	7.32568e-09	0.0230252	0.647897
SNOWBALL_000272_s_st	CD86	7.00167	9.01	8.29333	7.62333	-4.02317	1.64338	2.61474	0.0001	0.0001	0.0001	7.34032e-09	0.000542961	5.17524e-06
SNOWBALL_027496_st		7.31	4.31667	4.63	4.795	7.96312	-1.24258	-1.39313	0.0001	0.1255	0.0252	7.57389e-09	0.288225	0.407799
SNOWBALL_013367_st	TP53BP2	7.64833	6.68167	6.725	6.775	1.95432	-1.03049	-1.06683	0.0001	0.4995	0.1561	7.73907e-09	0.694633	0.44604
SNOWBALL_014545_st		10.245	9.17167	9.00833	8.975	2.10429	1.11987	1.14605	0.0001	0.0325	0.0123	7.89053e-09	0.108952	0.682662
SNOWBALL_000151_st	COL1A1	9.25	10.485	10.8367	10.6833	-2.35381	-1.27603	-1.14737	0.0001	0.0005	0.0251	7.90025e-09	0.00371123	0.0363437
SNOWBALL_006513_s_st	ARHGAP29	3.50167	5.645	5.45833	5.56333	-4.41782	1.13813	1.05824	0.0001	0.1993	0.5662	7.96658e-09	0.393347	0.475011
SNOWBALL_043082_st	NFIX	5.94	6.785	6.56167	6.68667	-1.79626	1.16743	1.07054	0.0001	0.0009	0.0928	8.04811e-09	0.00644158	0.0120715
SNOWBALL_025766_x_st	LOC110255652	5.78667	3.01667	2.75167	2.90167	6.82108	1.20164	1.08298	0.0001	0.1616	0.5332	8.16033e-09	0.342117	0.42162
SNOWBALL_016568_st	MIF	9.83167	9.15167	9.57	9.61833	1.60214	-1.33638	-1.38191	0.0001	0.0001	0.0001	8.29171e-09	2.21414e-06	0.26092
SNOWBALL_019737_s_st	CENPH,LOC102161570	4.835	6.15667	6.97333	6.825	-2.49955	-1.76133	-1.58924	0.0001	0.0001	0.0001	8.29196e-09	2.1072e-06	0.0616577
SNOWBALL_040306_st	FAT4	7.40167	6.16833	5.64333	5.675	2.3511	1.43893	1.40769	0.0001	0.0001	0.0001	8.53485e-09	0.000116386	0.750035
SNOWBALL_003651_st	TLN1	7.57167	8.565	8.71667	8.53333	-1.99078	-1.11085	1.02219	0.0001	0.0331	0.6329	8.54555e-09	0.110446	0.00240912
SNOWBALL_007587_st	TULP3	6.14333	6.97833	7.15167	7.14333	-1.78386	-1.12766	-1.12117	0.0001	0.0059	0.0082	8.551e-09	0.0292827	0.912678
SNOWBALL_018802_st	GM2A	5.67	7.315	6.77333	6.31333	-3.12748	1.45565	2.00231	0.0001	0.0001	0.0001	8.62118e-09	0.00124117	4.08829e-05
SNOWBALL_019749_st	HILPDA	8.89	7.27	7.45	7.49833	3.07375	-1.13288	-1.17148	0.0001	0.1096	0.0473	8.7283e-09	0.262362	0.701022
SNOWBALL_003859_st	COL15A1	9.17833	10.3067	10.4367	10.4583	-2.18606	-1.09429	-1.11085	0.0001	0.0981	0.0572	8.7283e-09	0.242855	0.819239
SNOWBALL_006268_st	GOLPH3L	7.71833	8.90167	8.68167	8.97	-2.27101	1.16473	-1.0485	0.0001	0.012	0.3918	8.75125e-09	0.0507502	0.000182502
SNOWBALL_012819_st	VWA5A	8.30667	6.70833	6.71	6.38333	3.02793	-1.00116	1.25266	0.0001	0.9875	0.0069	8.8157e-09	0.993608	0.000988272
SNOWBALL_025241_st	PNRC1	8.56833	7.705	7.53833	7.57333	1.81924	1.12246	1.09556	0.0001	0.01	0.0346	9.50496e-09	0.0439379	0.576723
SNOWBALL_021366_s_st	CAPN2	9.04	9.77833	9.61167	9.71667	-1.66825	1.12246	1.04367	0.0001	0.0036	0.2251	9.74289e-09	0.0195936	0.0178123
SNOWBALL_025552_s_st	CAPN2	7.755	8.705	8.82833	8.83333	-1.93187	-1.08925	-1.09303	0.0001	0.0688	0.0593	1.03428e-08	0.188828	0.954407
SNOWBALL_027610_st	TNIK	2.33667	4.78333	4.28667	4.58667	-5.45155	1.41095	1.14605	0.0001	0.0076	0.2448	1.04039e-08	0.0357659	0.0437937
SNOWBALL_024610_s_st	IFIT1	3.97167	7.195	6.165	3.84	-9.33942	2.04202	10.2319	0.0001	0.0002	0.0001	1.04478e-08	0.00181962	4.81935e-09
SNOWBALL_003992_s_st	PAPPA	10.1517	8.58333	8.52333	7.89667	2.96562	1.04247	1.60956	0.0001	0.5741	0.0001	1.05956e-08	0.751747	1.18627e-06
SNOWBALL_030769_st	ZNF423	2.75833	5.69667	5.65667	5.98667	-7.66525	1.02811	-1.22264	0.0001	0.8408	0.1582	1.06041e-08	0.919936	0.0670342
SNOWBALL_043349_st	COLEC12	7.27	9.265	8.84333	8.445	-3.98616	1.33947	1.76541	0.0001	0.0059	0.0001	1.06161e-08	0.0293338	0.00138393
SNOWBALL_043411_st	RGS17	4.28667	2.03667	1.70667	1.74333	4.75683	1.25701	1.22547	0.0001	0.043	0.0685	1.07023e-08	0.134221	0.852169
SNOWBALL_001895_s_st	GRIA3	7.30333	5.775	5.82333	5.615	2.88452	-1.03407	1.11729	0.0001	0.6428	0.1372	1.10292e-08	0.799422	0.0248051
SNOWBALL_038130_st	SERPINE2	6.94167	4.55667	4.29667	4.22667	5.22344	1.19748	1.25701	0.0001	0.1227	0.0552	1.10416e-08	0.283911	0.711489
SNOWBALL_026138_st	MXRA7	6.375	7.745	7.85167	7.88	-2.58471	-1.07674	-1.09809	0.0001	0.2626	0.161	1.13347e-08	0.470348	0.808348
SNOWBALL_013398_st	JCAD	6.29833	7.12333	7.16667	7.26167	-1.77154	-1.03049	-1.10063	0.0001	0.4452	0.0237	1.1448e-08	0.64976	0.0620802
SNOWBALL_014527_st	COPZ2	8.30833	9.32	9.52	9.245	-2.01624	-1.1487	1.05336	0.0001	0.0095	0.2859	1.15203e-08	0.0424475	8.69723e-05
SNOWBALL_006295_st	EVI5	7.93167	7.08167	6.81833	6.79667	1.8025	1.20025	1.21841	0.0001	0.0003	0.0001	1.17367e-08	0.0025201	0.759668
SNOWBALL_007756_st	WNK1	9.13833	9.575	9.50833	9.61333	-1.35347	1.04729	-1.02693	0.0001	0.0374	0.2103	1.17626e-08	0.120988	0.000270367
SNOWBALL_013933_s_st	PCDH9	5.25	6.89667	6.83167	6.645	-3.13109	1.04608	1.19058	0.0001	0.5655	0.0372	1.17807e-08	0.745423	0.0666589
SNOWBALL_014097_st	GPC6	6.01667	8.24167	8.60333	8.70667	-4.67511	-1.28491	-1.38032	0.0001	0.0281	0.0068	1.18601e-08	0.0975583	0.520782
SNOWBALL_008795_s_st	FUBP1	8.62333	7.68667	7.52667	7.51667	1.9141	1.11729	1.12506	0.0001	0.0219	0.0159	1.18805e-08	0.0809477	0.908349
SNOWBALL_010676_st	SEL1L	8.73833	9.685	9.77167	9.89	-1.92741	-1.06191	-1.15269	0.0001	0.1928	0.0054	1.19149e-08	0.384752	0.0427707
SNOWBALL_011758_st	MAML3	6.43	4.625	4.745	4.24667	3.49429	-1.08673	1.29984	0.0001	0.3382	0.0067	1.19259e-08	0.550598	6.88491e-05
SNOWBALL_033907_st	TMEM119	7.8	9.57667	9.28333	8.96333	-3.42634	1.22547	1.52979	0.0001	0.0261	0.0001	1.19477e-08	0.092328	0.00376836
SNOWBALL_043953_st		6.455	4.185	4.04333	4.105	4.82323	1.10318	1.05702	0.0001	0.3683	0.6083	1.20706e-08	0.580068	0.742971
SNOWBALL_035300_st	ST8SIA1	2.795	5.30667	5.16	5.105	-5.70279	1.10701	1.15003	0.0001	0.3994	0.2512	1.2136e-08	0.609118	0.796453
SNOWBALL_012429_st	AMOTL1	6.59833	7.40333	7.57833	7.725	-1.74715	-1.12896	-1.24977	0.0001	0.0053	0.0001	1.21916e-08	0.0268893	0.0034285
SNOWBALL_011768_s_st	TET2	8.32	7.30333	6.85667	6.77167	2.02324	1.36289	1.4456	0.0001	0.0001	0.0001	1.23183e-08	0.000115854	0.195569
SNOWBALL_023077_st	TNIK	4.59167	6.58667	6.55333	6.705	-3.98616	1.02337	-1.08548	0.0001	0.8078	0.3929	1.2362e-08	0.901597	0.247814
SNOWBALL_001822_s_st	PLS3	8.405	9.93833	9.9	9.62	-2.89454	1.02693	1.24689	0.0001	0.7164	0.0073	1.24692e-08	0.847496	0.00341235
SNOWBALL_005291_st	ASAP2	7.62	6.63	6.66167	6.62667	1.98618	-1.02219	1.00231	0.0001	0.6426	0.9609	1.24994e-08	0.799345	0.648699
SNOWBALL_019593_st	PRKAG2	5.525	6.15167	6.05	6.22667	-1.54399	1.07301	-1.05336	0.0001	0.0292	0.0964	1.2755e-08	0.100669	5.64963e-05
SNOWBALL_019195_s_st	MYL9	8.05	9.5	9.51833	9.37333	-2.73208	-1.01279	1.09177	0.0001	0.8545	0.2161	1.29203e-08	0.927568	0.11758
SNOWBALL_005659_st	TRPA1	11.3667	7.54	7.215	6.97167	14.1887	1.25266	1.48281	0.0001	0.2286	0.0438	1.29423e-08	0.430501	0.350605
SNOWBALL_023850_s_st		5.705	6.935	6.69	6.80667	-2.34567	1.18509	1.09303	0.0001	0.0097	0.1438	1.30234e-08	0.0431265	0.138097
SNOWBALL_042600_st	ENO1	8.73833	8.09833	8.49333	8.35333	1.55833	-1.31494	-1.19334	0.0001	0.0001	0.0001	1.30868e-08	3.32871e-06	0.000708516
SNOWBALL_030842_st	NEDD4L	4.96333	6.20667	6.06	5.84333	-2.36745	1.10701	1.28639	0.0001	0.102	0.0006	1.32694e-08	0.249473	0.00519344
SNOWBALL_030188_st	RBKS	6.86833	5.37	5.42667	5.26	2.82516	-1.04006	1.07923	0.0001	0.5861	0.2967	1.34318e-08	0.760245	0.0776719
SNOWBALL_013905_s_st	NDFIP2	6.88167	5.99667	6	6.01833	1.84676	-1.00231	-1.01513	0.0001	0.9566	0.7241	1.3639e-08	0.979475	0.810635
SNOWBALL_012647_st	CROT	7.21167	6.54	6.38	6.38167	1.59291	1.11729	1.116	0.0001	0.003	0.0033	1.38993e-08	0.0171166	0.97859
SNOWBALL_035365_st	IL1RAP	9.13667	7.67333	7.74167	7.73333	2.75745	-1.0485	-1.04247	0.0001	0.5038	0.5566	1.39855e-08	0.698088	0.950576
SNOWBALL_011802_st	CAMK2D	8.055	8.83167	8.70333	8.64833	-1.71317	1.09303	1.1355	0.0001	0.0278	0.0033	1.40269e-08	0.0969558	0.288072
SNOWBALL_011418_st	TBC1D19	4.71667	6.06833	6.03333	5.83	-2.55207	1.02456	1.17963	0.0001	0.7097	0.0201	1.40747e-08	0.843266	0.0150532
SNOWBALL_023015_st	IGF1	7.75	6.25667	6.32167	6.62333	2.81539	-1.04608	-1.28937	0.0001	0.5333	0.0024	1.41653e-08	0.720935	0.00155457
SNOWBALL_034103_st	SLC43A3	6.55667	8.18833	8.42333	8.09833	-3.09871	-1.17691	1.06437	0.0001	0.0513	0.4316	1.41822e-08	0.152688	0.00184667
SNOWBALL_006646_s_st	CSF1	6.73833	8.12667	8.29167	8.19333	-2.61776	-1.12117	-1.04729	0.0001	0.1016	0.4929	1.4339e-08	0.248836	0.28893
SNOWBALL_017076_s_st	CCAR1	8.81833	8.16333	7.93333	7.64333	1.57462	1.17283	1.43396	0.0001	0.0001	0.0001	1.45146e-08	0.0010492	6.66198e-07
SNOWBALL_032685_st	FNDC3A	6.275	4.955	4.53667	4.42833	2.49666	1.33638	1.4406	0.0001	0.0003	0.0001	1.47204e-08	0.00245907	0.212575
SNOWBALL_009774_st	CMAH	7.415	5.73833	4.945	4.94167	3.19688	1.73307	1.73708	0.0001	0.0001	0.0001	1.47986e-08	6.46219e-05	0.981979
SNOWBALL_012897_st	RASAL2	7.28333	8.19167	8.14	8.00833	-1.87688	1.03646	1.1355	0.0001	0.4196	0.0096	1.493e-08	0.627247	0.0202652
SNOWBALL_018020_st	SPATS2L	8.94333	9.63167	9.59	9.16833	-1.61142	1.0293	1.37872	0.0001	0.3914	0.0001	1.50817e-08	0.601837	1.81595e-08
SNOWBALL_025423_s_st	BNIP3	9.46333	8.13	8.58333	8.77333	2.51984	-1.3692	-1.56193	0.0001	0.0001	0.0001	1.51221e-08	0.0014186	0.0224
SNOWBALL_022898_s_st		8.81667	7.16667	7.25833	7.06	3.13834	-1.0656	1.07674	0.0001	0.4312	0.3613	1.52561e-08	0.637479	0.0564749
SNOWBALL_002601_st	DYM	6.39167	7.17833	7.255	7.255	-1.72508	-1.05458	-1.05458	0.0001	0.1763	0.1763	1.55074e-08	0.36268	1
SNOWBALL_014026_st	DZIP1	6.56167	7.325	7.38333	7.31333	-1.69741	-1.04126	1.00812	0.0001	0.2838	0.8273	1.55735e-08	0.49403	0.160536
SNOWBALL_047791_st	ATP13A3	8.85667	7.50333	7.48167	7.80167	2.55502	1.01513	-1.22972	0.0001	0.8194	0.0056	1.57257e-08	0.908326	0.000381345
SNOWBALL_023387_st	C3	9.58333	6.29	5.66167	6.73167	9.80375	1.54578	-1.35817	0.0001	0.0138	0.0699	1.58781e-08	0.0567977	1.87473e-05
SNOWBALL_010496_s_st	CTSH	11.9017	11.265	11.3933	11.3283	1.55473	-1.09303	-1.04488	0.0001	0.01	0.1689	1.58843e-08	0.0441619	0.115442
SNOWBALL_018636_st	ARL15	7.05333	8.24833	8.14167	8.31833	-2.28945	1.07674	-1.04972	0.0001	0.2147	0.409	1.60017e-08	0.413157	0.0181264
SNOWBALL_021705_st	SLC2A5	7.61833	4.24	4.04667	3.98667	10.3987	1.1434	1.19196	0.0001	0.4198	0.2939	1.60526e-08	0.627408	0.842951
SNOWBALL_017766_st	CASP3	9.35333	8.03833	7.92333	8.06	2.48802	1.08298	-1.01513	0.0001	0.2242	0.8147	1.62563e-08	0.425164	0.108848
SNOWBALL_026246_st	ZNHIT1	6.99	5.84167	6	5.96	2.21658	-1.116	-1.08548	0.0001	0.0636	0.1557	1.62607e-08	0.178475	0.662244
SNOWBALL_007205_st	TMTC1	4.165	5.975	6.12167	6.15833	-3.50642	-1.10701	-1.1355	0.0001	0.2586	0.1625	1.62764e-08	0.465791	0.819235
SNOWBALL_036825_st	ENAH	8.76	7.245	7.085	7.10333	2.85799	1.11729	1.10318	0.0001	0.1465	0.1954	1.63242e-08	0.32029	0.896053
SNOWBALL_026601_st	COL6A2	10.5567	11.7267	11.8383	11.4233	-2.25012	-1.08048	1.23399	0.0001	0.1869	0.0018	1.63562e-08	0.377093	6.07731e-06
SNOWBALL_006953_s_st	MYL6	10.7983	11.4567	11.5783	11.5317	-1.57826	-1.08799	-1.05336	0.0001	0.0168	0.1195	1.65021e-08	0.0660749	0.294451
SNOWBALL_010821_st	SLCO3A1	6.42	8.34333	8.315	7.765	-3.79298	1.01983	1.49312	0.0001	0.8345	0.0005	1.67546e-08	0.916568	6.36265e-05
SNOWBALL_006255_st	PTGFRN	6.68333	8.195	8.305	8.05333	-2.85139	-1.07923	1.10318	0.0001	0.3101	0.1958	1.69551e-08	0.522199	0.00865336
SNOWBALL_037309_st	NDFIP1	8.875	7.77333	7.66833	7.65	2.14602	1.07549	1.08925	0.0001	0.1889	0.1265	1.70446e-08	0.379692	0.854575
SNOWBALL_023434_st	AR	2.95667	5.18167	4.945	4.64	-4.67511	1.17827	1.45565	0.0001	0.1455	0.0029	1.72099e-08	0.318801	0.0305097
SNOWBALL_007200_st	GAPDH	12.3933	11.7967	11.8333	11.8567	1.51222	-1.02574	-1.04247	0.0001	0.39	0.1675	1.73351e-08	0.600498	0.61517
SNOWBALL_017950_st	PLA2R1	6.70833	4.80833	4.795	4.52667	3.73213	1.00928	1.2156	0.0001	0.9209	0.0489	1.73641e-08	0.961787	0.0252206
SNOWBALL_014556_st	NF1	10.0067	9.67167	9.57167	9.56333	1.26138	1.07177	1.07798	0.0001	0.0006	0.0003	1.76197e-08	0.00436841	0.776749
SNOWBALL_030302_st	AMOTL1	5.815	6.90333	7.07	7.35	-2.12628	-1.12246	-1.36289	0.0001	0.043	0.0001	1.76317e-08	0.134072	0.000198024
SNOWBALL_003509_s_st	LOC100154081	8.09167	7.17	7.31	7.485	1.8943	-1.10191	-1.24401	0.0001	0.0446	0.0002	1.77052e-08	0.137694	0.00321639
SNOWBALL_033964_s_st	SCARA3	6.65167	7.95667	7.8	7.65	-2.47084	1.11471	1.23685	0.0001	0.1043	0.0039	1.77391e-08	0.25337	0.07449
SNOWBALL_016059_st	MASP1	9.69833	7.89667	6.97	6.08	3.48623	1.90088	3.52266	0.0001	0.0001	0.0001	1.7905e-08	3.23619e-05	2.72008e-07
SNOWBALL_005804_st	PCP4L1	8.21333	6.47	6.24667	6.375	3.34808	1.16743	1.06807	0.0001	0.085	0.4462	1.79596e-08	0.219558	0.278683
SNOWBALL_021100_s_st	GLA	7.38833	6.13	6.40333	6.53167	2.39219	-1.2086	-1.32103	0.0001	0.0067	0.0003	1.81472e-08	0.0323384	0.122469
SNOWBALL_025896_s_st	TNFRSF1B	7.08167	8.52333	8.14667	8.36833	-2.71634	1.29834	1.11342	0.0001	0.0018	0.1432	1.81595e-08	0.0111478	0.0150557
SNOWBALL_032326_st	NRP1	8.47667	7.52167	7.745	7.96	1.93858	-1.16743	-1.35504	0.0001	0.0041	0.0001	1.81745e-08	0.0217468	0.000702695
SNOWBALL_023344_s_st	SLC2A5	7.85833	4.45833	4.29333	4.21	10.5561	1.12117	1.18783	0.0001	0.4971	0.3112	1.8185e-08	0.69277	0.781933
SNOWBALL_002711_st	ERMP1	5.625	6.95333	7.16833	7.62833	-2.51112	-1.1607	-1.5966	0.0001	0.0341	0.0001	1.8258e-08	0.113054	1.07556e-05
SNOWBALL_015220_st	SLC4A7	7.44833	6.28667	6.08	5.98833	2.23716	1.15402	1.22972	0.0001	0.0217	0.0021	1.85525e-08	0.0803276	0.246231
SNOWBALL_021925_s_st	RAB3D	7.63667	6.52	6.485	6.34333	2.16845	1.02456	1.13027	0.0001	0.6602	0.038	1.85539e-08	0.810966	0.0475653
SNOWBALL_007197_st	TPI1	10.1683	9.26167	9.59667	9.67667	1.87471	-1.26138	-1.3333	0.0001	0.0001	0.0001	1.87429e-08	0.000818192	0.188415
SNOWBALL_026513_st	LHFP	5.19667	7.06	7.14167	7.21167	-3.63847	-1.05824	-1.11085	0.0001	0.5405	0.2624	1.89054e-08	0.726624	0.637435
SNOWBALL_019817_st	ZNRF2	7.55167	5.35667	5.21667	5.22667	4.5789	1.10191	1.09429	0.0001	0.3762	0.4105	1.89054e-08	0.587588	0.960667
SNOWBALL_019837_st	CREB5	8.6	6.99	6.86167	6.685	3.05252	1.09303	1.23542	0.0001	0.2721	0.0157	1.89116e-08	0.48091	0.0930818
SNOWBALL_047832_s_st	EGLN3	5.62667	4.38167	4.11667	4.545	2.37019	1.20164	-1.11987	0.0001	0.0078	0.0796	1.89164e-08	0.0364769	1.13934e-05
SNOWBALL_006200_s_st	LRRC8D	9.35667	8.40333	8.43167	8.36667	1.93634	-1.01983	1.02574	0.0001	0.6775	0.5912	1.92105e-08	0.822449	0.327835
SNOWBALL_000154_st	COL1A1	12.045	12.8833	12.955	12.8533	-1.78798	-1.05093	1.02101	0.0001	0.2411	0.6173	1.9386e-08	0.445417	0.0603922
SNOWBALL_009818_s_st	IER3	10.515	7.80333	7.75833	7.27167	6.55078	1.03168	1.4456	0.0001	0.8162	0.0131	1.94922e-08	0.906524	0.0053386
SNOWBALL_021420_st	IL1R1	9.49	8.535	8.37333	8.31333	1.93858	1.11858	1.16608	0.0001	0.0286	0.0045	1.98833e-08	0.0989397	0.380549
SNOWBALL_026602_st	LOC100623720	9.14333	10.3917	10.4883	10.0933	-2.37567	-1.0693	1.22972	0.0001	0.2877	0.0037	2.00536e-08	0.498424	2.67086e-05
SNOWBALL_019420_s_st	LOC100518705	8.56833	7.715	7.58833	7.66	1.80667	1.09177	1.03886	0.0001	0.0514	0.3742	2.03239e-08	0.152972	0.214507
SNOWBALL_031622_st	ELL2	6.55333	4.87	4.98	5.32333	3.21169	-1.07923	-1.3692	0.0001	0.3678	0.0015	2.03352e-08	0.579643	0.00202014
SNOWBALL_040455_st	CDON	4.72333	6.41667	6.09167	5.92667	-3.23403	1.25266	1.40444	0.0001	0.0151	0.0008	2.03522e-08	0.0607244	0.144023
SNOWBALL_011745_st	TET2	7.55333	6.595	6.53667	6.25333	1.94306	1.04126	1.26722	0.0001	0.4011	0.0001	2.04872e-08	0.610679	5.17142e-05
SNOWBALL_004319_st	POP7	6.75167	7.41333	7.80333	7.82667	-1.58191	-1.31039	-1.33176	0.0001	0.0001	0.0001	2.05458e-08	8.51724e-06	0.665649
SNOWBALL_030464_st	ELL2	5.385	3.78667	3.74833	3.88	3.02793	1.02693	-1.06683	0.0001	0.7385	0.4203	2.06002e-08	0.861067	0.226088
SNOWBALL_018757_st	MAP1B	9.51167	10.2333	10.29	10.1417	-1.64909	-1.04006	1.0656	0.0001	0.2826	0.091	2.06851e-08	0.492669	0.00187481
SNOWBALL_016644_s_st	PLBD2	9.29333	8.38667	8.10167	7.585	1.87471	1.21841	1.74311	0.0001	0.0004	0.0001	2.09692e-08	0.00331794	4.44312e-08
SNOWBALL_040561_st	ELK3	9.39	8.26667	8.13667	7.88333	2.1785	1.09429	1.30435	0.0001	0.1213	0.0002	2.11179e-08	0.281662	0.000757285
SNOWBALL_023004_s_st	SMARCA1	5.19333	6.8	6.84	7.21833	-3.04547	-1.02811	-1.33638	0.0001	0.7301	0.0021	2.17469e-08	0.855942	0.000530494
SNOWBALL_003236_st	FGF7	10.0533	8.37333	7.25333	7.20833	3.20428	2.17347	2.24233	0.0001	0.0001	0.0001	2.18346e-08	2.28276e-06	0.761602
SNOWBALL_015405_s_st	GNL3	7.91667	7.32167	7.26833	7.29833	1.51047	1.03766	1.0163	0.0001	0.2252	0.5886	2.22523e-08	0.426369	0.50418
SNOWBALL_018552_s_st	MYO10	9.11	8.01833	8.135	7.94333	2.1312	-1.08423	1.05336	0.0001	0.1521	0.348	2.22715e-08	0.328454	0.00686008
SNOWBALL_019062_s_st	PLCB1	8.82667	7.76333	7.56	7.32167	2.08975	1.15136	1.35817	0.0001	0.0161	0.0001	2.23261e-08	0.0638374	0.000859357
SNOWBALL_021803_st	PURB	7.59833	6.62167	6.39	6.55667	1.96791	1.17419	1.04608	0.0001	0.0042	0.3635	2.25699e-08	0.0222884	0.00863962
SNOWBALL_028029_st	RHOU	5.32167	7.11167	7.07	6.55333	-3.45815	1.0293	1.47257	0.0001	0.7478	0.0005	2.26122e-08	0.866701	8.49288e-05
SNOWBALL_011897_st	ANKRD50	8.34167	7.435	7.265	7.09667	1.87471	1.12506	1.2643	0.0001	0.0181	0.0001	2.28281e-08	0.069877	0.00447296
SNOWBALL_001827_s_st	PLS3	7.49833	9.09167	8.79667	8.56	-3.01746	1.22688	1.4456	0.0001	0.0194	0.0003	2.30042e-08	0.0737789	0.0219748
SNOWBALL_005753_st	PTDSS1	8.745	9.2	9.45667	9.445	-1.37078	-1.19472	-1.18509	0.0001	0.0001	0.0001	2.31039e-08	1.53702e-05	0.77532
SNOWBALL_028338_st	RCAN1	8.47167	5.17667	4.745	4.76333	9.81508	1.34879	1.33176	0.0001	0.0849	0.0977	2.31525e-08	0.219406	0.955146
SNOWBALL_007264_st	MGP	7.86167	9.45833	9.73167	9.65	-3.02444	-1.2086	-1.14208	0.0001	0.0289	0.1118	2.31851e-08	0.0998596	0.496994
SNOWBALL_028437_st	SNTB2	5.91833	7.52667	7.27167	7.45667	-3.04899	1.19334	1.04972	0.0001	0.0413	0.551	2.35965e-08	0.13022	0.0831444
SNOWBALL_035486_st	KIAA0040	3.36	5.26	4.765	4.40167	-3.73213	1.40932	1.81294	0.0001	0.0022	0.0001	2.3831e-08	0.0131956	0.0037723
SNOWBALL_022093_st		9.98667	9.19833	9.255	9.30833	1.72708	-1.04006	-1.07923	0.0001	0.3301	0.0689	2.39799e-08	0.542641	0.344922
SNOWBALL_046627_st	CHSY3	3.43167	6.16	5.95333	6.11833	-6.6269	1.15402	1.0293	0.0001	0.3056	0.8337	2.40575e-08	0.517548	0.411637
SNOWBALL_038656_st	THSD4	4.40167	6.7	6.97	6.91167	-4.91889	-1.20581	-1.15803	0.0001	0.1208	0.2173	2.45531e-08	0.280864	0.7791
SNOWBALL_016007_s_st	FILIP1L	8.99667	7.20167	6.78667	7.00667	3.47015	1.3333	1.14472	0.0001	0.0053	0.1494	2.47135e-08	0.0268476	0.0631672
SNOWBALL_002954_st	MAP1A	8.53333	7.91	7.82667	7.54833	1.54043	1.05946	1.28491	0.0001	0.0809	0.0001	2.47416e-08	0.212032	8.21866e-07
SNOWBALL_025221_st	ALDH1L2	9.24	10.1633	10.0533	9.975	-1.89649	1.07923	1.13945	0.0001	0.1164	0.0118	2.48507e-08	0.273699	0.218755
SNOWBALL_016939_s_st	ENTPD7	9.815	8.39	8.315	8.18	2.68515	1.05336	1.15669	0.0001	0.4743	0.0569	2.50534e-08	0.674153	0.16521
SNOWBALL_010269_s_st	RBM25	8.56833	8.06167	7.81	7.74333	1.42076	1.19058	1.24689	0.0001	0.0001	0.0001	2.53187e-08	6.33691e-05	0.0455447
SNOWBALL_021793_st	BIRC3	8.36167	6.49	6.07833	6.27833	3.65955	1.33022	1.15803	0.0001	0.0075	0.1355	2.5526e-08	0.0352774	0.113439
SNOWBALL_030308_st	SLC20A2	8.795	7.89167	8.01333	8.03167	1.87038	-1.08799	-1.10191	0.0001	0.0798	0.047	2.58496e-08	0.210055	0.826618
SNOWBALL_035847_st	PLCB1	7.86167	6.44333	6.07	5.74	2.67277	1.29534	1.62826	0.0001	0.0021	0.0001	2.60528e-08	0.0129688	0.000693203
SNOWBALL_018811_st	ADAM19	7.36833	8.22833	8.62167	8.80167	-1.81504	-1.31342	-1.48796	0.0001	0.0001	0.0001	2.64393e-08	0.000149423	0.00197302
SNOWBALL_005635_st	MMP16	7.69	9.325	9.375	9.09667	-3.10588	-1.03526	1.17148	0.0001	0.6777	0.0711	2.68172e-08	0.822588	0.00979901
SNOWBALL_030132_st	ADAM19	8.97833	9.69167	9.97833	10.1733	-1.63959	-1.21982	-1.39636	0.0001	0.0001	0.0001	2.69199e-08	0.000514322	0.000153408
SNOWBALL_012865_st	FMOD	11.5833	12.3	12.14	12.015	-1.64338	1.11729	1.21841	0.0001	0.0071	0.0001	2.70646e-08	0.033618	0.00825816
SNOWBALL_009123_st	EPB41L3	6.07833	7.02	6.92	6.96667	-1.92075	1.07177	1.03766	0.0001	0.1614	0.445	2.70646e-08	0.341722	0.523548
SNOWBALL_000694_st	REL	6.76833	5.445	5.23833	5.64	2.50244	1.15402	-1.14472	0.0001	0.0463	0.0585	2.70675e-08	0.14173	5.14507e-05
SNOWBALL_002478_st	ELOVL4	4.39667	6.51167	6.12167	5.415	-4.3319	1.31039	2.1386	0.0001	0.0215	0.0001	2.72051e-08	0.079621	2.15028e-05
SNOWBALL_025711_s_st	MAPK1	9.045	9.45833	9.455	9.375	-1.33176	1.00231	1.05946	0.0001	0.9128	0.0133	2.77278e-08	0.957724	0.00380615
SNOWBALL_027558_st	PRUNE2	8.15667	9.47667	9.33333	9.07667	-2.49666	1.10445	1.31951	0.0001	0.1535	0.0007	2.77407e-08	0.330505	0.00366296
SNOWBALL_024035_s_st	UGT1A6	8.19667	5.59667	5.04	5.54667	6.06287	1.47087	1.03526	0.0001	0.0094	0.7942	2.78707e-08	0.0418437	0.0035783
SNOWBALL_019036_s_st	VDAC3	9.77667	9.14667	9.28833	9.365	1.54756	-1.10318	-1.16339	0.0001	0.0069	0.0002	2.84451e-08	0.0330948	0.0682393
SNOWBALL_001506_s_st	ARG2	6.28333	3.72833	4	4.01333	5.87667	-1.2072	-1.21841	0.0001	0.1626	0.1442	2.85372e-08	0.343553	0.957487
SNOWBALL_008178_s_st	MMP2	12.055	11.1367	11.07	10.855	1.88993	1.04729	1.2156	0.0001	0.3326	0.0006	2.86298e-08	0.545086	0.000707052
SNOWBALL_031088_st	MICAL2	3.68167	5.26333	5.08	4.97167	-2.99315	1.1355	1.22405	0.0001	0.1303	0.022	2.86662e-08	0.295683	0.347715
SNOWBALL_005830_st	PBX1	6.895	8.29667	8.14	7.98833	-2.64207	1.11471	1.23828	0.0001	0.1439	0.0081	2.89249e-08	0.316416	0.112708
SNOWBALL_035258_st		3.41667	5.85167	6.50833	6.63833	-5.40764	-1.57644	-1.72508	0.0001	0.0019	0.0004	2.89791e-08	0.0118102	0.48616
SNOWBALL_023909_st	CCDC141	4.63333	6.30833	6.155	5.94667	-3.19319	1.11214	1.28491	0.0001	0.2278	0.0093	3.02162e-08	0.42953	0.0637279
SNOWBALL_013379_s_st	NAV1	6.15667	7.14	7.26667	7.44667	-1.97703	-1.09177	-1.23685	0.0001	0.097	0.0006	3.05784e-08	0.240912	0.00620458
SNOWBALL_002587_st	SLC17A5	7.07	6.35333	6.29667	6.21667	1.64338	1.04006	1.09936	0.0001	0.2953	0.019	3.07005e-08	0.506609	0.102474
SNOWBALL_004082_s_st	PAPPA	10.985	9.49667	9.28167	8.57833	2.80565	1.1607	1.88993	0.0001	0.0658	0.0001	3.09924e-08	0.182823	7.16578e-07
SNOWBALL_024363_s_st	TBX3	6.93333	3.82833	3.66667	3.41333	8.60396	1.11858	1.3333	0.0001	0.4869	0.0865	3.11465e-08	0.684523	0.251967
SNOWBALL_022099_st	PLXDC1	5.58333	7.315	7.77333	7.77667	-3.32111	-1.37395	-1.37713	0.0001	0.0024	0.0022	3.20171e-08	0.0139681	0.983818
SNOWBALL_028277_st	DAB2	8.94833	10.3233	10.0617	9.91667	-2.59368	1.19886	1.32562	0.0001	0.0197	0.001	3.25879e-08	0.0744731	0.127797
SNOWBALL_003213_st		5.75667	3.23667	3.16167	2.76167	5.73582	1.05336	1.38992	0.0001	0.6906	0.0207	3.25947e-08	0.831146	0.0170184
SNOWBALL_031146_st	CHST3	6.01	7.36667	7.47833	7.54	-2.56093	-1.08048	-1.12766	0.0001	0.2792	0.1013	3.28735e-08	0.488933	0.57257
SNOWBALL_021523_s_st	FJX1	7.38667	6.08333	6.115	6.035	2.46798	-1.02219	1.03407	0.0001	0.7455	0.621	3.32369e-08	0.865316	0.41964
SNOWBALL_036417_st	PRCP	3.05333	5.38167	5.04833	5.00833	-5.02225	1.25992	1.29534	0.0001	0.0695	0.0446	3.3313e-08	0.190145	0.859553
SNOWBALL_028667_st		7.35	5.73	5.50833	5.40833	3.07375	1.16608	1.24977	0.0001	0.0821	0.016	3.42055e-08	0.214269	0.418456
SNOWBALL_027516_st		8.65	9.64667	9.82333	9.78333	-1.99538	-1.13027	-1.09936	0.0001	0.0288	0.0816	3.43681e-08	0.0994814	0.629979
SNOWBALL_002550_st	RORA	8.31167	7.27333	7.17	7.30667	2.05385	1.07425	-1.02337	0.0001	0.1965	0.6696	3.46818e-08	0.38974	0.0514957
SNOWBALL_030754_st	LOC100737600,LOC110260386	7.40667	6.45667	6.38833	6.08	1.93187	1.0485	1.29834	0.0001	0.345	0.0001	3.51624e-08	0.557391	3.23821e-05
SNOWBALL_009297_st	TTLL7	5.22667	6.29	6.08167	5.81333	-2.08975	1.15535	1.39152	0.0001	0.0176	0.0001	3.55799e-08	0.0682337	0.00040695
SNOWBALL_035848_st	KMT2E	9.21	8.305	7.90667	7.98667	1.87254	1.31798	1.24689	0.0001	0.0001	0.0002	3.591e-08	0.000277025	0.213226
SNOWBALL_015348_st	LAMB2	6.83833	7.80833	7.73833	7.265	-1.95884	1.04972	1.45734	0.0001	0.3444	0.0001	3.59446e-08	0.556753	6.01519e-07
SNOWBALL_013913_st	DOCK9	7.18833	8.605	8.36	7.96333	-2.66968	1.18509	1.56013	0.0001	0.0333	0.0001	3.70879e-08	0.110986	0.000160474
SNOWBALL_027428_st	TNS1	6.34333	7.63	7.57167	7.55833	-2.43964	1.04126	1.05093	0.0001	0.551	0.4652	3.81379e-08	0.734721	0.919834
SNOWBALL_006346_st	MCL1	9.02833	8.14667	8.01333	7.86833	1.8425	1.09682	1.21279	0.0001	0.0592	0.0006	3.82581e-08	0.169502	0.014697
SNOWBALL_036233_st	IQSEC1	6.52833	7.13833	7.05833	6.94	-1.52626	1.05702	1.14737	0.0001	0.0975	0.0005	3.86386e-08	0.241947	0.00457797
SNOWBALL_013640_st	CELF2	6.775	8.06	7.96167	7.53667	-2.43682	1.07054	1.43727	0.0001	0.3199	0.0001	3.87243e-08	0.532288	2.90648e-05
SNOWBALL_024729_st	FAM213A	11.0833	8.83667	8.64333	8.445	4.74585	1.1434	1.31191	0.0001	0.2656	0.0328	3.90894e-08	0.473769	0.218177
SNOWBALL_024296_s_st	GRK3	6.89667	5.54	5.49167	5.29	2.56093	1.03407	1.18921	0.0001	0.6394	0.0251	3.9138e-08	0.797139	0.0285712
SNOWBALL_021879_st		8.66833	7.90833	8.07333	8.17333	1.69349	-1.12117	-1.20164	0.0001	0.0103	0.0003	3.93507e-08	0.0449691	0.054409
SNOWBALL_026848_st	SLC23A2	7.84667	6.45333	6.355	6.15667	2.62685	1.07054	1.2283	0.0001	0.3586	0.0115	3.94506e-08	0.570674	0.0368232
SNOWBALL_018774_st	SPARC	12.165	12.505	12.5067	12.4833	-1.26576	-1.00116	1.01513	0.0001	0.9485	0.406	3.94866e-08	0.975617	0.362569
SNOWBALL_010131_st	MTCH1	7.065	8.18833	8.375	8.2	-2.1785	-1.13813	-1.00812	0.0001	0.0409	0.8912	3.97741e-08	0.12932	0.0219192
SNOWBALL_031266_st	LOC106504991	6.54167	5.00833	4.96333	5.00667	2.89454	1.03168	1.00116	0.0001	0.6999	0.9886	4.01836e-08	0.837045	0.761279
SNOWBALL_010370_s_st	RYR3	4.29333	5.65667	5.84333	5.33667	-2.57279	-1.13813	1.24833	0.0001	0.0858	0.0063	4.02247e-08	0.221042	1.02279e-05
SNOWBALL_002417_st	PYGO1	6.95333	8.225	8.24667	8.31333	-2.4144	-1.01513	-1.06314	0.0001	0.8227	0.3669	4.03269e-08	0.910088	0.510696
SNOWBALL_026986_st	TNFRSF12A	8.49167	7.89	8.15333	8.175	1.51747	-1.20025	-1.21841	0.0001	0.0001	0.0001	4.05183e-08	0.000323075	0.68006
SNOWBALL_042268_st	ARNTL2	7.62333	5.78667	5.31667	5.21167	3.57184	1.38511	1.48968	0.0001	0.0035	0.0007	4.08948e-08	0.0193784	0.468749
SNOWBALL_000622_st	CD44	7.78667	7.24667	7.36833	7.27	1.45397	-1.08799	-1.0163	0.0001	0.0085	0.5732	4.24001e-08	0.0388298	0.00789118
SNOWBALL_012689_st	NAMPT	8.33833	7.27167	7.09	6.975	2.09459	1.13419	1.2283	0.0001	0.0377	0.0019	4.2659e-08	0.121759	0.128258
SNOWBALL_015811_st	MRPS6,SLC5A3	8.26333	6.4	6.12667	6.035	3.63847	1.2086	1.28788	0.0001	0.0687	0.0191	4.2659e-08	0.188755	0.544761
SNOWBALL_009353_s_st	UBR4	9.28833	8.725	8.82167	8.68667	1.47768	-1.0693	1.02693	0.0001	0.0367	0.3795	4.34344e-08	0.119369	0.000775455
SNOWBALL_024708_s_st	LAS1L	7.03167	8.255	7.93833	7.76	-2.33486	1.24545	1.40932	0.0001	0.0034	0.0001	4.37177e-08	0.0187504	0.0343953
SNOWBALL_020508_st	LOC100736604	7.795	6.52	6.28667	6.375	2.41999	1.17555	1.10573	0.0001	0.0273	0.1507	4.38137e-08	0.0955433	0.36216
SNOWBALL_023320_s_st	PTGDR,PTGER2	7.61667	6.215	6.09667	6.17167	2.64207	1.08548	1.03049	0.0001	0.2792	0.6871	4.39601e-08	0.488899	0.504069
SNOWBALL_019863_st	GARS	9.505	10.1717	10.1317	9.97167	-1.5874	1.02811	1.1487	0.0001	0.4377	0.0011	4.39607e-08	0.643185	0.000773744
SNOWBALL_012746_st	OAF	6.60833	8.41833	8.53333	8.62167	-3.50642	-1.08298	-1.15136	0.0001	0.4118	0.1557	4.40726e-08	0.620404	0.549045
SNOWBALL_030092_st	CYFIP2	6.725	5.25333	4.82833	4.75833	2.77342	1.34257	1.40932	0.0001	0.0015	0.0004	4.41969e-08	0.00958274	0.560331
SNOWBALL_005831_st	MPC2,MIR9810	7.07333	7.79167	7.83833	7.825	-1.64528	-1.03288	-1.02337	0.0001	0.4025	0.5477	4.50429e-08	0.612	0.850747
SNOWBALL_003218_st	GLIS3	9.17333	8.17	7.88	7.57167	2.00463	1.22264	1.51397	0.0001	0.0015	0.0001	4.51644e-08	0.00964991	8.08956e-05
SNOWBALL_021850_st	MBOAT2	7.79667	6.705	6.90167	6.77	2.1312	-1.14605	-1.04608	0.0001	0.0299	0.4425	4.55166e-08	0.102454	0.0875274
SNOWBALL_019484_st		6.62	7.20333	6.80667	6.98	-1.49831	1.31646	1.16743	0.0001	0.0001	0.0001	4.57652e-08	3.76348e-06	0.000110984
SNOWBALL_003656_s_st	C1H9orf16	7.82333	9.12167	9.445	9.34333	-2.45945	-1.25122	-1.16608	0.0001	0.0046	0.0385	4.62131e-08	0.0240294	0.289428
SNOWBALL_027534_st	ENAH	9.945	8.81667	8.46667	8.52167	2.18606	1.27456	1.22688	0.0001	0.0008	0.0033	4.66511e-08	0.00607503	0.552507
SNOWBALL_034825_st	ARHGEF6	6.50833	7.77667	7.74167	7.52	-2.40883	1.02456	1.19472	0.0001	0.7205	0.0168	4.66644e-08	0.849973	0.0108727
SNOWBALL_017122_s_st	HERC4	8.53333	7.73667	7.62833	7.62667	1.73708	1.07798	1.07923	0.0001	0.0917	0.0872	4.6701e-08	0.231614	0.982424
SNOWBALL_000174_st	MSI2	8	6.395	6.625	6.635	3.04196	-1.17283	-1.18099	0.0001	0.0771	0.0662	4.69906e-08	0.204826	0.952368
SNOWBALL_033555_st	PTGIS	5.43167	8.10667	8.19667	8.71167	-6.38639	-1.06437	-1.52098	0.0001	0.6632	0.0088	4.6996e-08	0.813022	0.00560325
SNOWBALL_006674_st	NOTCH2	8.97333	9.65333	9.68333	9.60167	-1.60214	-1.02101	1.03646	0.0001	0.5689	0.3313	4.70257e-08	0.747882	0.0894999
SNOWBALL_034329_st	ETS1	5.94	4.58667	4.485	4.51333	2.55502	1.07301	1.05214	0.0001	0.3372	0.4857	4.76779e-08	0.549557	0.830042
SNOWBALL_035024_st	HERC6	5.65333	7.94833	6.83833	5.35	-4.90754	2.15846	6.05587	0.0001	0.0001	0.0001	4.77061e-08	0.000142709	2.87956e-08
SNOWBALL_004186_st	GRIN3A	3.44667	6.11333	6.14	4.91167	-6.3496	-1.01866	2.30005	0.0001	0.8971	0.0001	4.87517e-08	0.949668	1.17509e-06
SNOWBALL_005009_st	CDC42EP3	8.24667	7.515	7.63333	7.925	1.66056	-1.08548	-1.32869	0.0001	0.0494	0.0001	4.87521e-08	0.148697	4.08484e-06
SNOWBALL_015751_st	MECOM	5.39	6.66833	6.54833	7.00167	-2.42559	1.08673	-1.25992	0.0001	0.2351	0.0035	4.87521e-08	0.438313	1.94524e-05
SNOWBALL_004681_s_st	USP7	8.77833	8.28833	8.26833	8.21167	1.40444	1.01396	1.05458	0.0001	0.5991	0.0565	4.88362e-08	0.769374	0.104297
SNOWBALL_029123_st	CCDC47	7.365	6.57667	6.54167	6.47667	1.72708	1.02456	1.07177	0.0001	0.5682	0.1154	4.9451e-08	0.747347	0.264624
SNOWBALL_029194_st		2.29667	5.235	5.775	5.83667	-7.66525	-1.45397	-1.51747	0.0001	0.0283	0.0162	4.98979e-08	0.0982467	0.830676
SNOWBALL_021091_s_st	DDX58	7.23333	9.41167	8.26667	5.76333	-4.5263	2.21146	12.5389	0.0001	0.0001	0.0001	5.02264e-08	6.52929e-05	2.73252e-10
SNOWBALL_001532_s_st	GAB1	6.95	8.41667	7.915	7.59167	-2.76383	1.41585	1.77154	0.0001	0.0004	0.0001	5.02264e-08	0.00311401	0.00204083
SNOWBALL_047369_st	NFIA	6.64167	8.33833	8.23833	8.20333	-3.24151	1.07177	1.09809	0.0001	0.4512	0.3126	5.04268e-08	0.654836	0.834494
SNOWBALL_001741_s_st	PGK1	10.23	9.22167	9.38333	9.46333	2.01159	-1.11858	-1.18236	0.0001	0.052	0.0063	5.07804e-08	0.154253	0.286975
SNOWBALL_041772_st	PDGFRA	5.69333	3.86833	3.43833	3.59333	3.54307	1.34723	1.20999	0.0001	0.0071	0.066	5.08408e-08	0.0337255	0.252843
SNOWBALL_036874_st	NDFIP1	9.01667	8.05167	7.97	7.9	1.95206	1.05824	1.11085	0.0001	0.2846	0.0565	5.14401e-08	0.494948	0.342304
SNOWBALL_010420_st	TBC1D2B	8.68667	7.77333	7.60333	7.60667	1.88339	1.12506	1.12246	0.0001	0.0272	0.0299	5.2475e-08	0.0952793	0.97091
SNOWBALL_024287_s_st	TTC28	5.5	6.49667	6.45167	6.24333	-1.99538	1.03168	1.19196	0.0001	0.564	0.0044	5.29312e-08	0.744299	0.00320256
SNOWBALL_031961_st	PELI2	5.15667	6.61833	6.50667	6.425	-2.75426	1.08048	1.1434	0.0001	0.334	0.1038	5.33888e-08	0.546459	0.489997
SNOWBALL_018730_st	GALNT10	5.90833	7.09	7.39833	7.35333	-2.26839	-1.23828	-1.20025	0.0001	0.0036	0.0103	5.35676e-08	0.0198813	0.667417
SNOWBALL_011451_s_st	ADGRL3	5.35333	6.95333	6.85167	6.04333	-3.03143	1.07301	1.87905	0.0001	0.4198	0.0001	5.37058e-08	0.627461	6.04619e-07
SNOWBALL_006793_st	LOC100523244	8.49667	7.64167	7.92167	7.84667	1.80876	-1.21419	-1.15269	0.0001	0.0006	0.0066	5.40815e-08	0.00452577	0.240183
SNOWBALL_022089_st	LOC110258338	7.63833	6.34	5.58167	5.16667	2.45945	1.69154	2.25532	0.0001	0.0001	0.0001	5.41808e-08	2.33871e-05	5.50553e-05
SNOWBALL_027613_st	KMT2E	6.23833	4.46	4.48333	4.55	3.4303	-1.0163	-1.06437	0.0001	0.8665	0.5193	5.42884e-08	0.933829	0.673649
SNOWBALL_009065_s_st	UBR4	8.815	8.34167	8.41	8.31167	1.38831	-1.0485	1.02101	0.0001	0.0786	0.4215	5.43728e-08	0.207617	0.00337819
SNOWBALL_001740_st	PGK1	7.425	6.57667	6.52167	6.68833	1.80042	1.03886	-1.08048	0.0001	0.4112	0.106	5.4466e-08	0.619847	0.00531509
SNOWBALL_010796_st	ABHD2	8.785	8.07667	8.08167	8.21333	1.63392	-1.00347	-1.09936	0.0001	0.9279	0.0232	5.45199e-08	0.965409	0.00794049
SNOWBALL_034349_st	PTTG1IP	6.65833	7.43167	7.51667	7.45667	-1.70921	-1.06069	-1.01748	0.0001	0.1721	0.6798	5.49945e-08	0.356975	0.30281
SNOWBALL_003653_st	LRRC8A	7.385	8.09167	8.44667	8.33167	-1.63203	-1.27899	-1.18099	0.0001	0.0001	0.0004	5.51356e-08	0.000111501	0.0197889
SNOWBALL_006790_st	LOC100510904	7.87833	6.59667	6.25	5.95833	2.4312	1.27162	1.55653	0.0001	0.0029	0.0001	5.63868e-08	0.0165643	0.00157651
SNOWBALL_020047_s_st	LOC106504682	10.0717	11.0717	11.1183	11.1517	-2	-1.03288	-1.05702	0.0001	0.5535	0.3149	5.67549e-08	0.736629	0.717115
SNOWBALL_006880_s_st	LOC100525396	8.77667	6.00833	5.91167	6.435	6.8132	1.0693	-1.34412	0.0001	0.6575	0.0635	5.83769e-08	0.8092	0.00736643
SNOWBALL_039248_st	IGFBP2	6.22667	4.92833	4.87333	4.64333	2.45945	1.03886	1.21841	0.0001	0.5913	0.0118	5.85338e-08	0.763933	0.0112645
SNOWBALL_005662_st	SULF1	10.0667	9.18167	9.32	9.53333	1.84676	-1.10063	-1.27603	0.0001	0.0604	0.0001	5.90267e-08	0.171993	0.000975026
SNOWBALL_035757_st	TPM1	9.32333	10.93	10.5683	10.715	-3.04547	1.28491	1.1607	0.0001	0.0103	0.1032	5.94764e-08	0.0450786	0.219846
SNOWBALL_032541_st	ELMO1	5.03833	3.125	2.70833	2.61667	3.76678	1.33484	1.42241	0.0001	0.0126	0.0035	6.06593e-08	0.0529444	0.57335
SNOWBALL_014582_st	JUP	7.43667	8.60167	8.67	8.60167	-2.24233	-1.0485	-1	0.0001	0.4606	1	6.08599e-08	0.662821	0.473513
SNOWBALL_039999_st		7.68167	6.82	7.09833	6.92833	1.81714	-1.21279	-1.07798	0.0001	0.0007	0.1247	6.08846e-08	0.00538893	0.00554858
SNOWBALL_001530_s_st	GAB1	6.82667	8.38	7.85667	7.46333	-2.93494	1.43727	1.88775	0.0001	0.0005	0.0001	6.15967e-08	0.0039961	0.000623176
SNOWBALL_034128_st	CALM3	7.125	7.805	8.15667	8.30667	-1.60214	-1.27603	-1.41585	0.0001	0.0001	0.0001	6.26186e-08	9.34598e-05	0.00231256
SNOWBALL_001119_s_st	NRM	6.07	7.19333	7.03167	6.34667	-2.1785	1.11858	1.79834	0.0001	0.0828	0.0001	6.26635e-08	0.215667	7.23687e-08
SNOWBALL_016195_s_st	FILIP1L	7.515	6.00333	5.56833	5.93	2.85139	1.35191	1.05214	0.0001	0.002	0.5419	6.31302e-08	0.0120134	0.00114973
SNOWBALL_014463_s_st	ABCC3	6.315	7.34667	7.52333	7.37833	-2.04438	-1.13027	-1.02219	0.0001	0.0428	0.6985	6.31302e-08	0.133732	0.0483473
SNOWBALL_013332_s_st	CFH	7.06667	5.22	5.53	5.78833	3.59668	-1.23971	-1.48281	0.0001	0.0468	0.0011	6.40882e-08	0.142863	0.0496556
SNOWBALL_036127_st	SEL1L	8.37833	9.19333	9.00833	9.00667	-1.7593	1.13682	1.13813	0.0001	0.0102	0.0096	6.42027e-08	0.0447241	0.983986
SNOWBALL_012237_st	PRCP	6.415	7.07667	7.20667	7.415	-1.58191	-1.09429	-1.2643	0.0001	0.0228	0.0001	6.44951e-08	0.0832599	8.83378e-05
SNOWBALL_022241_st	EFNA5	2.21833	4.15	3.87	4.12333	-3.81496	1.21419	1.01866	0.0001	0.0816	0.8617	6.44951e-08	0.213286	0.0673493
SNOWBALL_029952_st	FSTL1	10.4717	11.2267	11.2983	11.3067	-1.68763	-1.05093	-1.05702	0.0001	0.2412	0.1931	6.44951e-08	0.445511	0.91872
SNOWBALL_002491_st	CTIF	7	7.78833	7.84833	7.85333	-1.72708	-1.04247	-1.04608	0.0001	0.3439	0.3064	6.50246e-08	0.556293	0.952916
SNOWBALL_044408_st	FAT4	8.59167	7.22833	6.70167	6.63167	2.57279	1.4406	1.51222	0.0001	0.0001	0.0001	6.50935e-08	0.00141077	0.541308
SNOWBALL_015884_st	ALCAM	4.51333	5.84667	5.635	5.67333	-2.51984	1.15803	1.12766	0.0001	0.0589	0.1153	6.53348e-08	0.168963	0.768664
SNOWBALL_010148_st	PKM	11.5867	11.1167	11.0733	11.02	1.38511	1.03049	1.0693	0.0001	0.2553	0.0181	6.58908e-08	0.461828	0.124035
SNOWBALL_014894_st	EIF4A1,CD68	10.74	10.255	10.28	10.2667	1.39959	-1.01748	-1.00812	0.0001	0.519	0.7623	6.6273e-08	0.710199	0.7811
SNOWBALL_019342_s_st	TGM2	8.25833	7.075	7.69	8.18833	2.27101	-1.53156	-2.16345	0.0001	0.0001	0.0001	6.63184e-08	9.36458e-05	2.86048e-06
SNOWBALL_025929_s_st	DPP7	8.245	9.07833	9.43833	9.385	-1.7818	-1.28343	-1.23685	0.0001	0.0001	0.0002	6.66973e-08	0.00054583	0.430677
SNOWBALL_028164_st	ENTPD4	6.97333	6.22167	6.34333	6.36667	1.68374	-1.08799	-1.10573	0.0001	0.0551	0.0253	6.67183e-08	0.160839	0.746756
SNOWBALL_023956_s_st	SERPINE2	10.5117	9.075	9.16	9.03667	2.70695	-1.06069	1.02693	0.0001	0.4606	0.7376	6.70484e-08	0.662821	0.258412
SNOWBALL_034793_st	LOC100623720	9.13333	10.59	10.6217	10.1583	-2.74473	-1.02219	1.34879	0.0001	0.7848	0.0016	6.71824e-08	0.888485	8.29662e-05
SNOWBALL_037798_st	LRP1	9.78833	10.7067	10.9783	10.8667	-1.88993	-1.2072	-1.11729	0.0001	0.0017	0.0409	6.77934e-08	0.0104938	0.0962891
SNOWBALL_034363_st	AVIL	6.28	7.155	7.18667	7.085	-1.83401	-1.02219	1.04972	0.0001	0.6504	0.3224	6.79104e-08	0.804405	0.11383
SNOWBALL_000974_s_st	DNAJA2	8.495	8.12667	8.24333	8.24167	1.29086	-1.08423	-1.08298	0.0001	0.0009	0.0011	6.81343e-08	0.00664746	0.964945
SNOWBALL_011756_st	WDFY3	8.18	7.545	7.56	7.46	1.55294	-1.01045	1.06069	0.0001	0.7672	0.1073	6.9e-08	0.878307	0.0276712
SNOWBALL_012771_st	SEMA3D	7.96333	9.17667	8.975	8.92	-2.31873	1.15003	1.19472	0.0001	0.0502	0.0159	6.92912e-08	0.150371	0.604663
SNOWBALL_002105_st	FUCA2	7.87167	8.255	8.105	8.28	-1.30435	1.10957	-1.01748	0.0001	0.0001	0.4187	7.01198e-08	0.00133872	1.55569e-06
SNOWBALL_004917_st	KDM3A	8.08667	7.09667	6.82333	6.89833	1.98618	1.2086	1.14737	0.0001	0.0029	0.0215	7.0971e-08	0.0165345	0.334334
SNOWBALL_022948_s_st	MMP2	11.7833	10.7733	10.7167	10.5017	2.01391	1.04006	1.2072	0.0001	0.4863	0.0035	7.18631e-08	0.683997	0.00337471
SNOWBALL_016276_st	ENTPD4	7.58667	6.76833	6.76	6.95	1.76337	1.00579	-1.13419	0.0001	0.8987	0.0123	7.20834e-08	0.950505	0.00159385
SNOWBALL_015991_st	CLDND1	9.47833	8.67333	8.59333	8.82	1.74715	1.05702	-1.10701	0.0001	0.2252	0.0344	7.2416e-08	0.426304	0.000271898
SNOWBALL_016351_s_st	SPOCK3	5.685	6.54	6.27833	6.05333	-1.80876	1.19886	1.4012	0.0001	0.0013	0.0001	7.29799e-08	0.00873699	0.000515243
SNOWBALL_016398_st	BNIP3L	10.8433	10.315	10.23	10.1183	1.44226	1.06069	1.14605	0.0001	0.0582	0.0002	7.34611e-08	0.16741	0.00368006
SNOWBALL_022823_s_st	ETS1	7.66833	6.00667	5.955	6	3.16382	1.03646	1.00463	0.0001	0.6986	0.9601	7.34956e-08	0.836203	0.786062
SNOWBALL_027868_st	CYBRD1	6.9	8.28	8.19667	8.185	-2.60268	1.05946	1.06807	0.0001	0.4551	0.3957	7.35325e-08	0.658069	0.939668
SNOWBALL_026469_st	ZNF638	8.46167	7.405	7.13667	6.93333	2.08012	1.20442	1.38671	0.0001	0.0054	0.0001	7.51429e-08	0.0272452	0.00769386
SNOWBALL_002256_s_st	KCNQ5	5.00167	6.32333	6.14	5.94	-2.49955	1.1355	1.30435	0.0001	0.0983	0.0021	7.51945e-08	0.243238	0.0358543
SNOWBALL_030713_st	SPEN	8.08667	7.465	7.28667	7.11833	1.53865	1.13158	1.27162	0.0001	0.0023	0.0001	7.53261e-08	0.013496	0.00038684
SNOWBALL_012264_st	INTS4	5.95833	6.73167	6.66167	6.74	-1.70921	1.04972	-1.00579	0.0001	0.2695	0.8934	7.6421e-08	0.477972	0.180202
SNOWBALL_034660_st	PFKFB3	6.02333	5.00833	5.05333	5.09667	2.0209	-1.03168	-1.06314	0.0001	0.5835	0.2882	7.7441e-08	0.758489	0.633745
SNOWBALL_008499_s_st	RRAS	9.06167	9.625	9.63833	9.64333	-1.47768	-1.00928	-1.01279	0.0001	0.769	0.6867	7.74431e-08	0.879235	0.936453
SNOWBALL_047325_st	TGFB1I1	7.67833	8.73	8.74667	8.58167	-2.07292	-1.01162	1.10829	0.0001	0.8442	0.0944	7.8598e-08	0.921801	0.0298235
SNOWBALL_033338_st	TNS1	6.12167	7.40333	7.25167	7.265	-2.4312	1.11085	1.10063	0.0001	0.1553	0.1926	7.88811e-08	0.333061	0.924143
SNOWBALL_017086_s_st	PLCE1	4.37	5.975	6.16833	6.03167	-3.04196	-1.1434	-1.04006	0.0001	0.1489	0.6627	7.99778e-08	0.323824	0.269464
SNOWBALL_002838_s_st	ZNF516	7.48833	5.71333	5.95667	5.99333	3.42238	-1.18372	-1.21419	0.0001	0.1039	0.0647	8.09094e-08	0.252807	0.840841
SNOWBALL_001469_s_st	CTSH	10.895	10.27	10.3183	10.2333	1.54221	-1.03407	1.02574	0.0001	0.346	0.472	8.25407e-08	0.558356	0.0633739
SNOWBALL_007747_st	LUM	12.745	11.89	11.69	11.83	1.80876	1.1487	1.04247	0.0001	0.0097	0.3913	8.25827e-08	0.0429591	0.0233462
SNOWBALL_017949_st	PKP4	7.265	8.08167	8.105	7.74167	-1.76133	-1.0163	1.26576	0.0001	0.7245	0.0001	8.26534e-08	0.852453	2.05568e-06
SNOWBALL_003308_st	ALDH1A3	6.18	8.09667	8.36167	8.14667	-3.7755	-1.20164	-1.03526	0.0001	0.1018	0.7476	8.27032e-08	0.249287	0.135146
SNOWBALL_013350_s_st	NAV1	6.05	6.99667	7.06833	7.30167	-1.92741	-1.05093	-1.23542	0.0001	0.3562	0.0009	8.28815e-08	0.568322	0.00107411
SNOWBALL_028360_st	LAMC2	3.53667	5.57333	5.87167	5.37333	-4.10296	-1.22972	1.1487	0.0001	0.0848	0.2359	8.36719e-08	0.219306	0.00115517
SNOWBALL_019021_st	INTS10	7.37833	6.31167	6.265	6.16167	2.09459	1.03288	1.10957	0.0001	0.5909	0.0969	8.37957e-08	0.763574	0.205498
SNOWBALL_001531_st	GAB1	7.40167	8.99167	8.49667	8.20167	-3.01049	1.40932	1.72907	0.0001	0.0013	0.0001	8.38915e-08	0.00843101	0.0104559
SNOWBALL_021316_s_st	ATP2B4	5.67833	6.61667	6.60667	6.64	-1.91631	1.00696	-1.0163	0.0001	0.8956	0.7597	8.59064e-08	0.948905	0.707134
SNOWBALL_015472_st	ADAMTS9	7.695	6.35167	6.57167	5.99333	2.53737	-1.16473	1.28194	0.0001	0.0572	0.0042	8.62291e-08	0.165403	2.87476e-06
SNOWBALL_016769_s_st	OAS2	7.78833	9.6	8.81833	7.375	-3.51048	1.71912	4.67511	0.0001	0.0001	0.0001	8.66524e-08	0.000673064	8.11677e-09
SNOWBALL_029688_st	STXBP6	1.55167	2.57833	2.49167	2.245	-2.03731	1.06191	1.25992	0.0001	0.3077	0.0009	8.86464e-08	0.519727	0.00136337
SNOWBALL_014744_s_st	LOC100523020	8.625	7.82167	7.85833	8.02833	1.74513	-1.02574	-1.15402	0.0001	0.577	0.0055	8.90305e-08	0.753795	0.00411699
SNOWBALL_009179_st	PTP4A2	9.25167	9.80833	9.785	9.84167	-1.47087	1.0163	-1.02337	0.0001	0.6085	0.4663	8.99959e-08	0.775978	0.183806
SNOWBALL_016219_st	TFRC	9.18833	8.26667	8.31333	8.40667	1.8943	-1.03288	-1.10191	0.0001	0.537	0.0767	9.04506e-08	0.723854	0.187532
SNOWBALL_005702_st	SDC2	8.68667	9.845	9.68667	9.65	-2.23199	1.116	1.14472	0.0001	0.1083	0.0524	9.1611e-08	0.260128	0.749311
SNOWBALL_005181_s_st	LCLAT1	9.65333	8.745	8.41	8.42	1.87688	1.26138	1.25266	0.0001	0.0003	0.0004	9.1611e-08	0.00259789	0.921587
SNOWBALL_026490_st	SOAT1	6.63333	5.51833	5.715	6.14833	2.16595	-1.14605	-1.54756	0.0001	0.0433	0.0001	9.17774e-08	0.134792	1.53172e-05
SNOWBALL_012866_st	CDK6	7.605	8.36667	8.30833	8.12833	-1.69545	1.04126	1.17963	0.0001	0.3553	0.0013	9.29949e-08	0.567515	0.00168016
SNOWBALL_010874_st	IDH3A	8.72	8.31333	8.26667	8.50833	1.32562	1.03288	-1.14472	0.0001	0.1736	0.0001	9.45586e-08	0.359014	1.49249e-07
SNOWBALL_001018_st		9.33167	10.4817	10.1983	10.3633	-2.21914	1.217	1.08548	0.0001	0.0075	0.2198	9.45784e-08	0.0352797	0.0518564
SNOWBALL_007994_st	ADGRG1	4.27167	5.35	5.705	5.12	-2.1116	-1.27899	1.17283	0.0001	0.0009	0.0176	9.48906e-08	0.00616988	4.90507e-07
SNOWBALL_013542_st	LOC100510975	4.645	6.61833	6.625	6.31167	-3.92674	-1.00463	1.23685	0.0001	0.9671	0.0719	9.53297e-08	0.984584	0.0309163
SNOWBALL_023634_s_st	DBNDD2	6.88167	8.125	8.26833	8.05833	-2.36745	-1.10445	1.04729	0.0001	0.1722	0.5157	9.57263e-08	0.357151	0.021623
SNOWBALL_001024_st	FAF1	7.09833	7.93167	8.00667	8.05333	-1.7818	-1.05336	-1.08799	0.0001	0.2815	0.0894	9.66386e-08	0.491422	0.517104
SNOWBALL_033556_st	SNTB2	7.38167	8.96167	8.56	8.835	-2.9897	1.32103	1.09177	0.0001	0.0062	0.3357	9.68498e-08	0.0304091	0.0173788
SNOWBALL_007599_st	LTA4H	9.00167	9.495	9.49167	9.525	-1.40769	1.00231	-1.02101	0.0001	0.9344	0.4624	9.68498e-08	0.968697	0.4185
SNOWBALL_000291_s_st	MX1	7.27	9.17167	8.545	6.75667	-3.73645	1.54399	5.33319	0.0001	0.0009	0.0001	9.87668e-08	0.00629535	1.09759e-09
SNOWBALL_000290_st	MX2	7.32833	9.39	8.64	6.72	-4.17468	1.68179	6.36429	0.0001	0.0004	0.0001	9.90293e-08	0.00305272	1.83509e-09
SNOWBALL_035165_st	RBMS3	6.04833	4.82333	4.14833	4.265	2.33755	1.5966	1.47257	0.0001	0.0001	0.0001	1.00542e-07	7.463e-05	0.222223
SNOWBALL_023527_st		7.64	8.33833	8.58667	8.58833	-1.62263	-1.18783	-1.18921	0.0001	0.0005	0.0004	1.00852e-07	0.0036705	0.981744
SNOWBALL_024846_st	NT5C2,PCGF6	8.52333	7.935	7.75667	7.82167	1.50351	1.13158	1.08172	0.0001	0.0018	0.0303	1.01042e-07	0.0111933	0.14989
SNOWBALL_024033_s_st	UGT1A6	7.375	4.90333	4.825	4.98667	5.54684	1.0558	-1.05946	0.0001	0.7015	0.6835	1.03281e-07	0.838049	0.439743
SNOWBALL_000863_s_st	SLC50A1	7.27667	8.07	8.40833	8.61	-1.73307	-1.2643	-1.45397	0.0001	0.0001	0.0001	1.03305e-07	0.000853704	0.000888674
SNOWBALL_035530_st	TMEM47	7.14333	8.465	8.19667	8.41167	-2.49955	1.20442	1.03766	0.0001	0.0237	0.626	1.03307e-07	0.0858033	0.0281481
SNOWBALL_041949_st	SLC43A3	5.76833	7.315	7.38	7.12333	-2.92141	-1.04608	1.14208	0.0001	0.6126	0.1473	1.05695e-07	0.778933	0.0245866
SNOWBALL_001853_s_st	TMEM255A	6.7	5.14667	5.08667	5.555	2.93494	1.04247	-1.32715	0.0001	0.6416	0.0053	1.06224e-07	0.798616	0.000196858
SNOWBALL_013080_st	DTL	4.29167	5.635	5.93333	6.22333	-2.53737	-1.22972	-1.50351	0.0001	0.015	0.0001	1.0805e-07	0.0605262	0.00406049
SNOWBALL_005937_st	CHD7	6.31167	5.435	5.50333	5.46667	1.83613	-1.0485	-1.02219	0.0001	0.3533	0.6637	1.08152e-07	0.565534	0.653897
SNOWBALL_027821_st	LOC100623720	11.1917	12.0983	12.1833	11.9	-1.87471	-1.06069	1.14737	0.0001	0.2672	0.0163	1.08283e-07	0.475532	0.000137015
SNOWBALL_020241_st	AR	2.69	4.88167	5.11333	4.77167	-4.56833	-1.17419	1.07923	0.0001	0.2137	0.5472	1.09448e-07	0.411877	0.0363636
SNOWBALL_026048_st	RAP1GDS1	7.46167	8.01333	7.82667	7.74167	-1.46578	1.13813	1.2072	0.0001	0.0008	0.0001	1.10035e-07	0.0055696	0.0390626
SNOWBALL_004599_st	ECM2	3.875	6.60167	5.84833	5.95	-6.61924	1.68568	1.57098	0.0001	0.0038	0.0099	1.10141e-07	0.0205103	0.699876
SNOWBALL_005576_st	NDRG1	9.53833	8.14333	8.465	8.34833	2.62989	-1.24977	-1.15269	0.0001	0.0123	0.091	1.1074e-07	0.0517318	0.294137
SNOWBALL_024813_s_st		8.19667	7.495	7.205	7.315	1.62638	1.22264	1.13288	0.0001	0.0001	0.0064	1.11407e-07	0.00118019	0.0357496
SNOWBALL_020633_st	TMEM164	6.11667	4.86167	4.915	4.78	2.38667	-1.03766	1.05824	0.0001	0.6108	0.4383	1.13466e-07	0.777545	0.166277
SNOWBALL_006520_st	FAM69A	6.73833	8.32167	8.13333	8.01667	-2.99661	1.13945	1.23542	0.0001	0.1661	0.032	1.15179e-07	0.348542	0.375473
SNOWBALL_016985_st	BTAF1	7.99333	7.34667	7.24833	7.46167	1.56555	1.07054	-1.08298	0.0001	0.0822	0.0455	1.15333e-07	0.214431	9.19449e-05
SNOWBALL_011707_st	PDE5A	6.87333	7.835	7.5	7.32333	-1.94756	1.26138	1.4257	0.0001	0.0006	0.0001	1.17635e-07	0.00471604	0.013532
SNOWBALL_031475_st	ACAP2	8.525	7.48667	7.28167	7.31167	2.05385	1.15269	1.12896	0.0001	0.0287	0.0569	1.17654e-07	0.0992774	0.781041
SNOWBALL_019801_st	ELMO1	8.09667	6.61667	6.23667	5.86167	2.78949	1.30134	1.68763	0.0001	0.0065	0.0001	1.18668e-07	0.0316589	0.00111862
SNOWBALL_035762_st	ELK4	6.70333	5.525	5.46	5.43167	2.26315	1.04608	1.06683	0.0001	0.5122	0.3501	1.20211e-07	0.704816	0.819363
SNOWBALL_005607_st	UTP23	7.48333	7.055	6.96333	7	1.34568	1.0656	1.03886	0.0001	0.0193	0.1383	1.20505e-07	0.0734914	0.286697
SNOWBALL_022307_st	ADGRA2	6.97667	8.06833	8.17167	8.06333	-2.1312	-1.07425	1.00347	0.0001	0.2675	0.9564	1.21906e-07	0.475869	0.209816
SNOWBALL_030199_st		3.65167	5.77	5.59667	5.56833	-4.34192	1.12766	1.15003	0.0001	0.3359	0.2653	1.23358e-07	0.548293	0.904258
SNOWBALL_016164_st	BACH1	8.33333	7.73833	7.70167	7.83833	1.51047	1.02574	-1.07177	0.0001	0.4659	0.0585	1.23873e-07	0.667232	0.00270607
SNOWBALL_003146_s_st	THSD4	3.50667	5.78	6.06667	5.86167	-4.83439	-1.21982	-1.05824	0.0001	0.146	0.6691	1.23984e-07	0.319491	0.260246
SNOWBALL_042599_st	ENO1	6.49	5.14	5.56333	5.39167	2.54912	-1.34102	-1.19058	0.0001	0.0016	0.0382	1.24575e-07	0.0100979	0.0992939
SNOWBALL_045147_st		3.26	5	4.26333	3.63833	-3.34035	1.66632	2.56982	0.0001	0.0001	0.0001	1.24584e-07	0.00104616	3.40648e-05
SNOWBALL_012007_s_st	TMEM9B	8.45333	9.095	9.36667	9.36333	-1.56013	-1.2072	-1.20442	0.0001	0.0001	0.0001	1.24896e-07	0.00104802	0.962213
SNOWBALL_012860_st	ASNS	8.98167	9.69	9.80333	9.51833	-1.63392	-1.08172	1.12636	0.0001	0.0705	0.0097	1.24915e-07	0.192164	1.32767e-05
SNOWBALL_040843_st	GLIS3	6.68667	5.63667	5.68833	5.64	2.07053	-1.03646	-1.00231	0.0001	0.5598	0.9698	1.25854e-07	0.741207	0.618927
SNOWBALL_038065_st		3.92	5.72	5.30333	5.28667	-3.4822	1.33484	1.35035	0.0001	0.0128	0.0102	1.26326e-07	0.0535563	0.936456
SNOWBALL_018994_s_st	ASAH1	8.49667	9.30833	9.29833	9.295	-1.75524	1.00696	1.00928	0.0001	0.8835	0.8451	1.28062e-07	0.942523	0.970457
SNOWBALL_011476_st	PDGFRA	9.11	7.91333	7.30667	7.23333	2.29209	1.52274	1.60214	0.0001	0.0001	0.0001	1.28173e-07	0.000208074	0.481239
SNOWBALL_037502_st		2.20333	2.99167	3.04667	3.015	-1.72708	-1.03886	-1.0163	0.0001	0.412	0.7255	1.29136e-07	0.620565	0.676603
SNOWBALL_039405_st	RNF125	5.72	4.73667	4.41167	4.55667	1.97703	1.25266	1.13288	0.0001	0.0011	0.042	1.29281e-07	0.00725911	0.0519153
SNOWBALL_022476_s_st	DDX58	7.28	9.55833	8.38	5.75833	-4.85117	2.26315	13.9288	0.0001	0.0001	0.0001	1.29563e-07	0.000173292	2.92381e-10
SNOWBALL_016943_s_st		6.48333	7.575	7.73	8.00333	-2.1312	-1.11342	-1.34568	0.0001	0.1062	0.0002	1.31246e-07	0.256684	0.00128047
SNOWBALL_028712_st	CXXC5	4.18	5.83167	5.735	5.76333	-3.14196	1.0693	1.0485	0.0001	0.4907	0.6248	1.31976e-07	0.687628	0.876222
SNOWBALL_036641_st	EPM2A	4.30167	5.61667	5.44667	5.47833	-2.48802	1.12506	1.10063	0.0001	0.1389	0.2231	1.32462e-07	0.308958	0.820951
SNOWBALL_027859_st	NCAM1	3.77	5.255	6.05333	6.02333	-2.79917	-1.73909	-1.7033	0.0001	0.0001	0.0001	1.3247e-07	0.000121001	0.852551
SNOWBALL_045752_st	CDON	3.37	4.93	4.745	4.64167	-2.94854	1.13682	1.22123	0.0001	0.1724	0.0407	1.32924e-07	0.35735	0.445652
SNOWBALL_045233_st	PRCP	2.20333	4.86667	4.33833	4.265	-6.33495	1.44226	1.51747	0.0001	0.0297	0.0152	1.34596e-07	0.101825	0.792263
SNOWBALL_009143_st	ECHDC2	5.135	6.745	6.87	6.73	-3.05252	-1.09051	1.01045	0.0001	0.3646	0.9122	1.36321e-07	0.576562	0.284058
SNOWBALL_036913_st	SYNM	5.40333	6.495	6.40833	6.435	-2.1312	1.06191	1.04247	0.0001	0.3542	0.5183	1.3636e-07	0.566446	0.819083
SNOWBALL_030305_st	DYRK2	5.15	4.01333	3.76333	3.74	2.19872	1.18921	1.2086	0.0001	0.0177	0.0107	1.36879e-07	0.0687893	0.849653
SNOWBALL_005350_s_st	RTN4	10.51	11.1167	10.9533	10.7333	-1.52274	1.11987	1.30435	0.0001	0.0052	0.0001	1.38586e-07	0.0264923	3.39317e-05
SNOWBALL_032094_st	ELMO1	4.09333	2.30667	2.16167	1.73167	3.45017	1.10573	1.48968	0.0001	0.3449	0.0014	1.39578e-07	0.557251	0.00205562
SNOWBALL_018656_st	FST	7.43833	6.19833	6.175	6.505	2.36199	1.0163	-1.23685	0.0001	0.8244	0.0091	1.40243e-07	0.911075	0.000748322
SNOWBALL_010592_s_st	PKM	11.4933	10.9883	10.9783	10.8783	1.41912	1.00696	1.07923	0.0001	0.8155	0.019	1.41099e-07	0.906025	0.0092376
SNOWBALL_044312_st	STAC	5.40167	3.19833	3.06833	2.98	4.60542	1.09429	1.16339	0.0001	0.4899	0.2526	1.41571e-07	0.686969	0.680609
SNOWBALL_007126_st	LRP1	10.1283	11.0167	11.16	11.0417	-1.85104	-1.10445	-1.01748	0.0001	0.0714	0.7406	1.42826e-07	0.193834	0.0875332
SNOWBALL_030625_st	RUNX1T1	4.75333	6.43667	6.13333	5.95	-3.21169	1.23399	1.4012	0.0001	0.0466	0.0032	1.43512e-07	0.142422	0.170968
SNOWBALL_009503_s_st	LOC102158170	9.79333	9.165	9.12333	9.06167	1.54578	1.0293	1.07425	0.0001	0.4393	0.0668	1.44123e-07	0.644551	0.222787
SNOWBALL_007405_st	XPOT	8.25833	8.805	8.74833	8.78333	-1.46071	1.04006	1.01513	0.0001	0.2332	0.6421	1.45218e-07	0.436089	0.466841
SNOWBALL_042974_st	NOTCH2	7.96833	8.57333	8.42333	8.47167	-1.52098	1.10957	1.07301	0.0001	0.0092	0.0618	1.45433e-07	0.0411472	0.339641
SNOWBALL_040239_st	ELL	7.05	6.305	6.23833	6.32	1.67597	1.04729	-1.01045	0.0001	0.3011	0.813	1.46746e-07	0.512663	0.168324
SNOWBALL_034797_st	BACE2	6.205	5.13833	5.255	5.20833	2.09459	-1.08423	-1.04972	0.0001	0.2104	0.4451	1.48507e-07	0.407773	0.649001
SNOWBALL_027895_st	CSF1	6.45167	7.755	7.745	7.64667	-2.46798	1.00696	1.07798	0.0001	0.9283	0.3367	1.50518e-07	0.965571	0.375093
SNOWBALL_002148_st	AHI1	7.05667	5.99167	5.70167	5.94833	2.09217	1.22264	1.03049	0.0001	0.0051	0.6345	1.51071e-07	0.0259219	0.00286986
SNOWBALL_027207_st	UBR4	8.45333	7.97	8.165	8.00333	1.39797	-1.14472	-1.02337	0.0001	0.0002	0.4241	1.53813e-07	0.0018199	0.000104968
SNOWBALL_034407_st	NAA60	8.60333	9.14667	9.30333	9.165	-1.45734	-1.11471	-1.01279	0.0001	0.0034	0.6935	1.54122e-07	0.0189813	0.00125542
SNOWBALL_020783_st	MUM1L1	6.325	5.32667	4.88167	4.74333	1.99769	1.36131	1.49831	0.0001	0.0001	0.0001	1.55544e-07	0.000791433	0.0751748
SNOWBALL_047505_s_st	ASAP2	5.31333	4.21667	4.12167	4.06833	2.1386	1.06807	1.10829	0.0001	0.3194	0.1281	1.58837e-07	0.531768	0.605428
SNOWBALL_045395_st	ATRNL1	2.99333	4.49333	3.45833	3.23333	-2.82843	2.04911	2.39496	0.0001	0.0001	0.0001	1.61416e-07	1.07537e-05	0.0521227
SNOWBALL_008083_st	ZNF521	4.82167	6.775	7.10333	7.19667	-3.87268	-1.25556	-1.33947	0.0001	0.064	0.0212	1.62979e-07	0.179319	0.612503
SNOWBALL_028149_st		9.59333	10.5633	10.14	10.155	-1.95884	1.34102	1.32715	0.0001	0.0001	0.0001	1.64166e-07	0.000988127	0.892227
SNOWBALL_023800_st	RRBP1	9.6	10.1317	10.2817	10.2767	-1.4456	-1.10957	-1.10573	0.0001	0.0042	0.0053	1.64618e-07	0.022174	0.936912
SNOWBALL_029299_st	CLIP2	5.47667	6.35833	6.42333	6.24	-1.8425	-1.04608	1.08548	0.0001	0.3962	0.1321	1.64999e-07	0.60625	0.00715939
SNOWBALL_013966_st	NALCN	4.62333	5.61	5.98	5.73833	-1.9816	-1.29235	-1.09303	0.0001	0.0004	0.1436	1.65115e-07	0.00338965	0.00199743
SNOWBALL_033898_st	NRP2	6.17	7.405	7.36333	7.31833	-2.35381	1.0293	1.06191	0.0001	0.6953	0.419	1.65545e-07	0.834051	0.718588
SNOWBALL_003187_s_st	PMAIP1	7.92333	6.57333	6.67167	6.975	2.54912	-1.07054	-1.32103	0.0001	0.4023	0.0029	1.67111e-07	0.611836	0.00401028
SNOWBALL_002402_st	MYO6	6.96333	6.1	5.73	5.74	1.81924	1.29235	1.28343	0.0001	0.0001	0.0002	1.67599e-07	0.0011714	0.921603
SNOWBALL_017981_st	KCNE4	3.87833	6.26333	5.205	4.76833	-5.22344	2.08252	2.81864	0.0001	0.0001	0.0001	1.67781e-07	0.000870556	0.0169285
SNOWBALL_010582_st	EGLN3	7.72333	6.11833	6.22	6.68167	3.04196	-1.07301	-1.47768	0.0001	0.4658	0.0008	1.69414e-07	0.66711	0.000437009
SNOWBALL_005036_st	TCF7L1	4.93167	6.615	6.525	6.43333	-3.21169	1.06437	1.13419	0.0001	0.5372	0.2212	1.69521e-07	0.723959	0.552603
SNOWBALL_023821_s_st	RASSF2	5.445	7.07333	7.215	6.68333	-3.09156	-1.10318	1.31039	0.0001	0.3201	0.0122	1.69817e-07	0.532517	0.000125196
SNOWBALL_017690_st	LOC100512195	8.46167	7.53	7.22667	7.31333	1.90748	1.23399	1.16205	0.0001	0.0015	0.0145	1.70665e-07	0.00944826	0.258884
SNOWBALL_028002_st	GNG2	7.9	6.29833	5.72833	5.675	3.03494	1.48452	1.54043	0.0001	0.0007	0.0003	1.72718e-07	0.00514368	0.750177
SNOWBALL_005459_s_st	LTBP1	10.0317	9.16	9.22	9.09833	1.82978	-1.04247	1.04367	0.0001	0.43	0.4176	1.74774e-07	0.636497	0.0760233
SNOWBALL_006593_st		7.30333	6.52333	6.25	6.11667	1.71713	1.2086	1.32562	0.0001	0.0008	0.0001	1.75108e-07	0.0057915	0.027254
SNOWBALL_002906_s_st	MAP2K1	6.95833	6.13	6.375	6.37667	1.77563	-1.18509	-1.18646	0.0001	0.0031	0.003	1.76613e-07	0.0175368	0.986498
SNOWBALL_005993_st	MCM4	5.82667	6.66833	7.01	7.19333	-1.79212	-1.26722	-1.43893	0.0001	0.0002	0.0001	1.77183e-07	0.00191235	0.00527215
SNOWBALL_046412_st	FAT4	8.64333	7.23333	6.58833	6.56833	2.65737	1.56374	1.58557	0.0001	0.0001	0.0001	1.79187e-07	0.000701419	0.901042
SNOWBALL_029565_st	ANTXR1	8.33333	7.73333	7.53833	7.48167	1.51572	1.14472	1.19058	0.0001	0.0015	0.0002	1.8008e-07	0.00985494	0.253795
SNOWBALL_033805_st	PURB	6.51333	5.59333	5.195	5.48	1.89212	1.31798	1.08172	0.0001	0.0001	0.168	1.81887e-07	0.00114192	0.00022743
SNOWBALL_017441_s_st	VSTM4	9.02667	8.25667	8.22	7.855	1.70527	1.02574	1.32103	0.0001	0.5846	0.0001	1.82894e-07	0.759296	2.21258e-06
SNOWBALL_026290_st	KMT2E	9.56333	8.745	8.55667	8.62	1.76337	1.13945	1.09051	0.0001	0.0159	0.0925	1.83574e-07	0.0632849	0.371263
SNOWBALL_033897_st		4.31833	5.8	6.01833	6.04333	-2.79271	-1.16339	-1.18372	0.0001	0.1037	0.0725	1.84401e-07	0.252445	0.881926
SNOWBALL_011960_st	FGF2	10.55	9.64667	9.32667	9.70333	1.87038	1.24833	-1.04006	0.0001	0.0008	0.4734	1.85103e-07	0.00554377	1.30183e-05
SNOWBALL_002917_st	PLIN2	8.56667	7.52333	7.74	8.04	2.06098	-1.16205	-1.43065	0.0001	0.0275	0.0001	1.90803e-07	0.096148	0.000470234
SNOWBALL_028609_st	FMOD	6.42167	7.19333	6.95333	6.875	-1.70724	1.18099	1.24689	0.0001	0.0023	0.0002	1.91603e-07	0.013485	0.217353
SNOWBALL_020389_st	MORC4	6.12333	7.14333	6.86167	6.98667	-2.02792	1.2156	1.11471	0.0001	0.0054	0.0923	1.94272e-07	0.0269988	0.129433
SNOWBALL_026576_st	PAFAH1B1	7.31	8.20833	8.33833	8.25	-1.86391	-1.09429	-1.0293	0.0001	0.1113	0.5965	1.96764e-07	0.265278	0.238112
SNOWBALL_025426_st	DPYSL3	9.22667	10.22	10.51	10.42	-1.99078	-1.22264	-1.1487	0.0001	0.0037	0.0323	1.97751e-07	0.0199764	0.279224
SNOWBALL_022498_s_st	ECH1	5.98333	6.71167	7.00667	6.97167	-1.65672	-1.22688	-1.19748	0.0001	0.0002	0.0007	1.98068e-07	0.0020994	0.616387
SNOWBALL_033966_st	PBX1	5.17833	6.55333	6.19	5.99	-2.59368	1.28639	1.47768	0.0001	0.0072	0.0002	1.9858e-07	0.0342926	0.0656855
SNOWBALL_029489_st	PEAK1	6.865	8.01167	7.73167	7.655	-2.21402	1.21419	1.28046	0.0001	0.0118	0.0023	1.98596e-07	0.0501194	0.458693
SNOWBALL_047238_st	ALG3	8.95	8.13167	8.36667	8.26833	1.76337	-1.17691	-1.09936	0.0001	0.0041	0.0698	1.99049e-07	0.0220165	0.13798
SNOWBALL_014639_st	MED1	8.695	8.08333	7.94	8.02167	1.52802	1.10445	1.04367	0.0001	0.015	0.2582	2.00204e-07	0.0604162	0.0959008
SNOWBALL_019848_st	FKBP14	7.23333	7.79	7.90167	8.15333	-1.47087	-1.08048	-1.28639	0.0001	0.0335	0.0001	2.06546e-07	0.111432	4.06807e-06
SNOWBALL_000025_st	SMPDL3A	6.50667	7.71	7.105	6.98167	-2.30271	1.52098	1.65672	0.0001	0.0001	0.0001	2.06772e-07	0.000332512	0.215355
SNOWBALL_028943_st	ABCC1	7.05	6.21167	6.53833	6.41833	1.78798	-1.25411	-1.15402	0.0001	0.0004	0.0114	2.0791e-07	0.00294714	0.0724191
SNOWBALL_008163_st	EIF3K	9.695	10.0533	10.37	10.3383	-1.28194	-1.24545	-1.21841	0.0001	0.0001	0.0001	2.09236e-07	8.60437e-07	0.293888
SNOWBALL_045241_st	CDS2	6.29167	5.325	5.4	5.73667	1.95432	-1.05336	-1.33022	0.0001	0.3823	0.0002	2.10426e-07	0.593286	8.87105e-05
SNOWBALL_031289_st	FOXP1	6.81667	8.33	8.25	8.21	-2.85469	1.05702	1.08673	0.0001	0.5494	0.3726	2.12523e-07	0.733527	0.810127
SNOWBALL_005327_st	ID2	8.42833	6.66833	6.32167	5.77833	3.38698	1.27162	1.85318	0.0001	0.0368	0.0001	2.13081e-07	0.119593	0.000274985
SNOWBALL_047795_st	TNS1	5.13333	6.05667	6.32333	6.30667	-1.89649	-1.20303	-1.18921	0.0001	0.0042	0.0064	2.13098e-07	0.0220475	0.87514
SNOWBALL_023236_s_st	TMSB4X	11.3967	12.135	12.2033	12.2617	-1.66825	-1.0485	-1.09177	0.0001	0.3004	0.0647	2.13378e-07	0.51195	0.366234
SNOWBALL_023332_s_st	ATXN3	8.46833	9.31667	9.25	9.14667	-1.80042	1.04729	1.12506	0.0001	0.377	0.0341	2.1345e-07	0.588339	0.13492
SNOWBALL_002069_st	MTRF1L	6.02333	4.95333	5.145	4.78167	2.09943	-1.14208	1.12636	0.0001	0.0552	0.0825	2.17166e-07	0.161069	0.000111171
SNOWBALL_029095_st		4.985	6	5.62667	5.85667	-2.0209	1.29534	1.10445	0.0001	0.0006	0.1227	2.18865e-07	0.00469279	0.00432888
SNOWBALL_037817_st	FAT4	8.90667	7.55833	7.24667	7.05333	2.54618	1.24114	1.41912	0.0001	0.017	0.0005	2.21432e-07	0.0664505	0.0736006
SNOWBALL_030169_st		8.41167	7.28833	7.32333	7.34333	2.1785	-1.02456	-1.03886	0.0001	0.7243	0.5804	2.22359e-07	0.852302	0.878401
SNOWBALL_013331_st	KDM5B	7.94833	7.13833	7.25333	7.41333	1.75321	-1.08298	-1.20999	0.0001	0.1215	0.0012	2.23309e-07	0.281875	0.0117724
SNOWBALL_015977_st	LOC100155135	7.265	6.38833	6.03833	5.72167	1.83613	1.27456	1.5874	0.0001	0.0003	0.0001	2.25687e-07	0.00257278	5.74364e-05
SNOWBALL_028484_st		5.12667	3.41667	3.81833	3.40167	3.27161	-1.32103	1.01045	0.0001	0.0157	0.9209	2.26439e-07	0.062604	0.00255073
SNOWBALL_016282_st	SORBS3	5.55167	6.78667	6.59167	6.48	-2.35381	1.14472	1.23685	0.0001	0.0881	0.0114	2.26899e-07	0.225164	0.286572
SNOWBALL_024464_st	CHST3	6.21667	7.50833	7.795	7.63333	-2.44811	-1.21982	-1.09051	0.0001	0.0213	0.2821	2.27399e-07	0.079146	0.126722
SNOWBALL_016639_s_st	GRK3	7.595	6.165	5.95167	5.67833	2.69447	1.15936	1.4012	0.0001	0.106	0.0013	2.31461e-07	0.256321	0.0153306
SNOWBALL_009079_st	PTPRF	6.62167	7.575	7.9	7.93333	-1.93634	-1.25266	-1.28194	0.0001	0.0012	0.0005	2.34675e-07	0.00833326	0.744502
SNOWBALL_005687_st	TP53INP1	9.18	8.105	7.93667	8.08	2.10672	1.12376	1.01748	0.0001	0.0914	0.7931	2.3498e-07	0.231143	0.102045
SNOWBALL_015968_s_st	MX1	7.145	9.01167	8.44667	6.915	-3.64689	1.47939	4.2772	0.0001	0.0032	0.0001	2.37206e-07	0.0177568	1.63644e-08
SNOWBALL_025914_s_st	OPTN	10.605	10.0833	9.70333	9.76833	1.43561	1.30134	1.24401	0.0001	0.0001	0.0001	2.37934e-07	8.59169e-06	0.130064
SNOWBALL_029382_st	PGAP2	7.87833	8.62333	8.71667	8.715	-1.67597	-1.06683	-1.0656	0.0001	0.1708	0.1781	2.3972e-07	0.355013	0.984265
SNOWBALL_028094_st	IL1RAP	8.63167	6.92167	6.865	6.97	3.27161	1.04006	-1.03407	0.0001	0.7095	0.7505	2.40779e-07	0.843157	0.509053
SNOWBALL_013630_s_st	LOC733635	8.03833	5.49833	5.67	6.62833	5.81589	-1.12636	-2.18859	0.0001	0.4508	0.0001	2.42498e-07	0.654493	3.58421e-05
SNOWBALL_009884_st	GLO1	7.515	8.30333	8.20833	8.33167	-1.72708	1.06807	-1.01983	0.0001	0.1871	0.6865	2.42522e-07	0.37735	0.0503504
SNOWBALL_007554_st	KITLG	7.445	6.54333	6.54833	6.775	1.86822	-1.00347	-1.17419	0.0001	0.9502	0.0097	2.44044e-07	0.976464	0.00212575
SNOWBALL_047297_st	NUCKS1	7.93833	8.635	8.665	8.63167	-1.62076	-1.02101	1.00231	0.0001	0.6295	0.9571	2.46071e-07	0.790494	0.628692
SNOWBALL_014263_st	PSMD12	7.59333	6.85333	6.73667	6.895	1.67018	1.08423	-1.0293	0.0001	0.0907	0.5294	2.47139e-07	0.229882	0.00751313
SNOWBALL_034807_st	GRK3	6.455	5.02833	4.83667	4.77	2.68825	1.14208	1.1961	0.0001	0.1446	0.0553	2.47352e-07	0.317464	0.638526
SNOWBALL_002855_st	PELI2	5.58167	6.96	7.12667	6.97333	-2.59968	-1.12246	-1.00928	0.0001	0.1872	0.9136	2.52915e-07	0.377472	0.184661
SNOWBALL_024175_s_st	PI4KA	7.56167	8.37833	8.49333	8.12	-1.76133	-1.08298	1.1961	0.0001	0.1289	0.0024	2.59452e-07	0.293474	4.6429e-06
SNOWBALL_001718_s_st	ARHGEF9	6.04	7.68333	7.48167	6.73833	-3.12387	1.15003	1.92519	0.0001	0.182	0.0001	2.59487e-07	0.370499	5.53349e-06
SNOWBALL_043334_st	MAST4	6.21833	4.825	4.64333	4.63167	2.62685	1.13419	1.1434	0.0001	0.1577	0.1342	2.59921e-07	0.336476	0.945749
SNOWBALL_017351_st	ANAPC16	7.98167	8.395	8.44333	8.41	-1.33176	-1.03407	-1.01045	0.0001	0.2024	0.6854	2.60332e-07	0.397404	0.364133
SNOWBALL_015221_st	TGFBR2	10.0133	9.32333	9.60333	9.32333	1.61328	-1.21419	-1	0.0001	0.0003	1	2.64507e-07	0.00252313	2.20859e-05
SNOWBALL_035765_st	PAIP2B	5.82833	4.16833	4.26167	3.87333	3.16017	-1.06683	1.22688	0.0001	0.5325	0.0608	2.65649e-07	0.720336	0.0040047
SNOWBALL_047333_st	PDLIM7	7.27833	7.95167	8.07167	7.955	-1.59475	-1.08673	-1.00231	0.0001	0.0605	0.956	2.70808e-07	0.172233	0.0315996
SNOWBALL_032556_st	FAM20C	7.68167	6.60667	6.85333	6.80667	2.10672	-1.18646	-1.1487	0.0001	0.0194	0.0513	2.72749e-07	0.0737072	0.671
SNOWBALL_011789_st	INTU	5.42167	4.31167	4.25333	4.05167	2.15846	1.04126	1.19748	0.0001	0.5602	0.0174	2.72765e-07	0.741448	0.0233257
SNOWBALL_008473_s_st	GYS1	9.01333	8.38167	8.46833	8.28833	1.54935	-1.06191	1.06683	0.0001	0.14	0.1138	2.73339e-07	0.310527	0.000696832
SNOWBALL_031458_st	ECM2	4.65167	6.29667	5.61	5.49333	-3.12748	1.60956	1.74513	0.0001	0.0002	0.0001	2.73339e-07	0.0020613	0.442032
SNOWBALL_024355_st	OAS2	6.64667	8.6	7.89833	6.34833	-3.87268	1.62638	4.76233	0.0001	0.0009	0.0001	2.76636e-07	0.00641704	1.77069e-08
SNOWBALL_016136_st	EIF4A2	9.47167	8.88333	8.48667	8.225	1.50351	1.31646	1.57826	0.0001	0.0001	0.0001	2.77349e-07	2.28575e-05	8.72266e-06
SNOWBALL_005752_st	FZD6	5.26333	6.405	6.785	7.08333	-2.20636	-1.30134	-1.60029	0.0001	0.0017	0.0001	2.7789e-07	0.0107517	0.00157355
SNOWBALL_034627_st	PAK1	6.96833	5.73667	4.95	4.23833	2.34838	1.72508	2.82516	0.0001	0.0001	0.0001	2.79603e-07	4.05318e-05	6.3919e-07
SNOWBALL_008723_st	DSC2	7.31333	4.97167	4.09333	3.49	5.06888	1.83825	2.79271	0.0001	0.0006	0.0001	2.81282e-07	0.00476953	0.00190251
SNOWBALL_000672_st	IL4R	7.42833	6.67333	6.63833	6.53667	1.68763	1.02456	1.09936	0.0001	0.608	0.0579	2.82324e-07	0.77566	0.104236
SNOWBALL_010406_s_st	LGMN	10.62	11.2767	11.1833	10.8167	-1.57644	1.06683	1.37554	0.0001	0.1288	0.0001	2.87524e-07	0.293353	8.1379e-07
SNOWBALL_011607_st	ADGRL3	4.20333	6.01833	5.81667	5.20833	-3.5186	1.15003	1.75321	0.0001	0.2286	0.0001	2.88172e-07	0.430525	0.000157942
SNOWBALL_023918_st	OSBPL6	5.94167	6.765	6.54	6.31833	-1.76949	1.16878	1.36289	0.0001	0.0072	0.0001	2.89101e-07	0.0341162	0.00125134
SNOWBALL_036040_st	SYNC	5.63667	6.64833	6.705	6.44333	-2.01624	-1.04006	1.15269	0.0001	0.5378	0.0368	2.9529e-07	0.724446	0.00191701
SNOWBALL_011437_s_st	KIT	3.51833	4.45833	4.66	4.62167	-1.91853	-1.15003	-1.11987	0.0001	0.0283	0.0686	2.96008e-07	0.0981564	0.698505
SNOWBALL_027398_st	HSPA4L	8.32833	6.50667	6.13167	6.525	3.53489	1.29684	-1.01279	0.0001	0.0344	0.9114	2.96707e-07	0.113646	0.00780696
SNOWBALL_020496_st	SMARCA1	5.21167	6.67	6.70667	6.98333	-2.74791	-1.02574	-1.24258	0.0001	0.7814	0.0282	2.99691e-07	0.886509	0.0188818
SNOWBALL_007313_s_st	DCTN2	7.17667	7.82333	7.90833	7.90167	-1.56555	-1.06069	-1.0558	0.0001	0.1597	0.193	3.01689e-07	0.33934	0.933669
SNOWBALL_032689_st	KMT2E	9.38833	8.47667	8.09667	8.09833	1.88122	1.30134	1.29984	0.0001	0.0003	0.0003	3.03362e-07	0.00224944	0.987153
SNOWBALL_009052_s_st	EMILIN2	6.945	7.91333	7.89667	7.60667	-1.95658	1.01162	1.23685	0.0001	0.8499	0.0027	3.17668e-07	0.925088	0.000492071
SNOWBALL_005872_st	UBXN2B	5.235	6.17167	6.02333	6.05667	-1.9141	1.10829	1.08298	0.0001	0.0959	0.1891	3.17668e-07	0.239142	0.745969
SNOWBALL_045246_s_st	DIP2A	7.70333	8.87833	9.19833	9.21667	-2.25793	-1.24833	-1.2643	0.0001	0.0078	0.0054	3.18231e-07	0.0362005	0.896403
SNOWBALL_018777_st	UBLCP1	7.97833	7.27833	6.83333	6.97667	1.6245	1.36131	1.23257	0.0001	0.0001	0.0002	3.22472e-07	4.84581e-05	0.0115246
SNOWBALL_047468_st	ATP2B1	4.65	3.09333	2.90667	2.85333	2.94173	1.13813	1.18099	0.0001	0.1996	0.1047	3.22589e-07	0.393762	0.756874
SNOWBALL_038933_st	LOC100737600	7.10333	6.04833	5.62167	5.93333	2.07772	1.34412	1.08298	0.0001	0.0004	0.2418	3.24405e-07	0.0029778	0.000569608
SNOWBALL_021237_s_st	MGST1	6.82167	5.06167	4.23333	3.67833	3.38698	1.77563	2.6087	0.0001	0.0001	0.0001	3.26872e-07	0.000861284	0.000310405
SNOWBALL_007578_s_st	IGF1	9.75	8.47167	8.29667	8.68333	2.42559	1.12896	-1.15803	0.0001	0.1467	0.0837	3.28068e-07	0.320569	0.000453354
SNOWBALL_038936_st	ZFPM2	3.02667	5.09	4.305	4.41833	-4.17951	1.72309	1.59291	0.0001	0.0006	0.0023	3.2823e-07	0.00473694	0.578761
SNOWBALL_035562_st	ELN	5.31	7.13833	7.26667	7.195	-3.55127	-1.09303	-1.04006	0.0001	0.4458	0.7345	3.29705e-07	0.650241	0.713395
SNOWBALL_001857_s_st	TMEM255A	7.09	6.13333	6.17667	6.43167	1.94082	-1.03049	-1.22972	0.0001	0.621	0.0031	3.31522e-07	0.784712	0.00151182
SNOWBALL_032174_st	PLCB1	5.58167	4.07	4.10667	4.025	2.85139	-1.02574	1.03168	0.0001	0.7908	0.7449	3.35763e-07	0.891914	0.585939
SNOWBALL_023814_s_st	PLCB1	7.96667	6.83833	6.53	6.19667	2.18606	1.23828	1.56013	0.0001	0.0078	0.0001	3.3714e-07	0.0364635	0.000603459
SNOWBALL_025256_st	ASTN2	4.02667	5.105	5.34	5.28667	-2.1116	-1.17691	-1.13419	0.0001	0.0277	0.0795	3.37718e-07	0.0965453	0.626062
SNOWBALL_005211_st	WDR43	8.45167	7.71	7.59667	7.78333	1.67211	1.08172	-1.05214	0.0001	0.1089	0.2883	3.39166e-07	0.261214	0.00259808
SNOWBALL_016589_s_st	PI4KA	8.16167	9.00167	9.12167	8.79667	-1.79005	-1.08673	1.15269	0.0001	0.1321	0.0154	3.3948e-07	0.298477	3.73745e-05
SNOWBALL_011159_st	GSTA4	7.73833	6.99667	7.205	7.075	1.67211	-1.15535	-1.0558	0.0001	0.0066	0.258	3.41049e-07	0.0318826	0.0333035
SNOWBALL_006590_s_st	MCL1	8.52	7.72833	7.71667	7.575	1.73107	1.00812	1.11214	0.0001	0.8721	0.0472	3.43468e-07	0.936692	0.029213
SNOWBALL_042705_st	HSPA4L	5.57833	3.84167	3.745	3.97167	3.33264	1.0693	-1.09429	0.0001	0.5458	0.4187	3.46857e-07	0.730692	0.124922
SNOWBALL_002268_st	SRSF12	3.79833	5.26	5.56167	6.19	-2.75426	-1.23257	-1.90528	0.0001	0.0362	0.0001	3.50859e-07	0.118177	1.75049e-05
SNOWBALL_033206_st	PEAK1	6.66833	7.78667	7.33333	7.33	-2.17096	1.3692	1.37237	0.0001	0.0004	0.0003	3.51953e-07	0.00308307	0.979649
SNOWBALL_030717_st	ZEB2	8.07833	7.41167	7.175	7.35	1.5874	1.17827	1.04367	0.0001	0.0012	0.3211	3.54243e-07	0.00806237	0.00191818
SNOWBALL_015999_s_st	BTG3	7.595	6.58667	6.47333	6.64667	2.01159	1.08172	-1.04247	0.0001	0.2314	0.5195	3.54356e-07	0.434009	0.0374598
SNOWBALL_004093_st	PRUNE2	7.91	9.13833	8.815	8.74167	-2.34296	1.25122	1.31646	0.0001	0.0102	0.0026	3.58003e-07	0.0448084	0.539395
SNOWBALL_036707_st	RNF44	6.25167	5.55167	5.58333	5.27333	1.6245	-1.02219	1.21279	0.0001	0.6239	0.0005	3.60001e-07	0.786738	1.20838e-05
SNOWBALL_015756_st	SLC9A9	6.16	7.21833	6.745	6.74333	-2.08252	1.38831	1.38992	0.0001	0.0001	0.0001	3.60665e-07	0.00142804	0.989976
SNOWBALL_008279_st	GYS1	8.64833	8.02833	8.18833	7.96167	1.53688	-1.11729	1.04729	0.0001	0.0115	0.2521	3.61167e-07	0.0493181	8.755e-05
SNOWBALL_021737_st	PRUNE2	2.63	3.615	3.52333	3.33167	-1.97931	1.0656	1.217	0.0001	0.3197	0.0059	3.66987e-07	0.532129	0.0178239
SNOWBALL_022843_s_st	LOC102164029	8.01	7.31667	7.28	7.275	1.61702	1.02574	1.0293	0.0001	0.5679	0.5169	3.6979e-07	0.747129	0.954311
SNOWBALL_004921_st	TMEM131	9.16	9.71833	9.68	9.44667	-1.47257	1.02693	1.2072	0.0001	0.4603	0.0001	3.7269e-07	0.662513	2.22475e-05
SNOWBALL_007714_s_st	LRRK2	7.145	6.46333	6.32	6.27833	1.60399	1.10445	1.13682	0.0001	0.0343	0.0087	3.79862e-07	0.11358	0.531056
SNOWBALL_010373_st	LOXL1	6.02333	7.23333	7.76667	7.48667	-2.31338	-1.44727	-1.19196	0.0001	0.0002	0.0351	3.82486e-07	0.00167741	0.00552908
SNOWBALL_003014_s_st	VLDLR	8.84333	9.535	9.62333	9.67167	-1.61515	-1.06314	-1.09936	0.0001	0.1794	0.0452	3.82486e-07	0.366951	0.464203
SNOWBALL_011956_st	ANXA5	10.16	10.4983	10.575	10.645	-1.2643	-1.05458	-1.10701	0.0001	0.0242	0.0002	3.86576e-07	0.087198	0.0120554
SNOWBALL_003098_s_st	VLDLR	8.34	9.05333	9.085	9.13333	-1.63959	-1.02219	-1.05702	0.0001	0.6325	0.2358	3.87222e-07	0.792595	0.478045
SNOWBALL_034931_st	NCAM1	4.53	6.01333	6.29	6.245	-2.79594	-1.21139	-1.17419	0.0001	0.0573	0.1056	3.87306e-07	0.165487	0.790754
SNOWBALL_001858_s_st	TMEM255A	7.81667	6.59667	6.31833	6.76333	2.32947	1.21279	-1.12246	0.0001	0.0236	0.1537	3.96026e-07	0.0856363	9.74168e-05
SNOWBALL_002433_s_st	SLTM	7.67167	7.02	6.58833	6.47	1.57098	1.34879	1.46409	0.0001	0.0001	0.0001	3.9679e-07	3.79871e-05	0.0287849
SNOWBALL_011968_st	ABHD18	7.04833	4.75167	4.78167	5.16	4.91321	-1.02101	-1.32715	0.0001	0.8883	0.0698	4.10181e-07	0.945133	0.0490508
SNOWBALL_036080_st	SNAPC1	5.77333	3.73833	3.61333	3.42167	4.09823	1.09051	1.24545	0.0001	0.5116	0.1083	4.10284e-07	0.704332	0.29075
SNOWBALL_029967_st	GRK3	5.37	3.92	3.80833	3.515	2.73208	1.08048	1.32409	0.0001	0.4125	0.0076	4.11866e-07	0.621059	0.0145805
SNOWBALL_000874_st	S100A8	3.01667	1.70167	1.875	1.86	2.48802	-1.12766	-1.116	0.0001	0.1693	0.2071	4.13689e-07	0.353002	0.92831
SNOWBALL_013286_st		7.65167	6.96833	6.94167	7.20833	1.60585	1.01866	-1.18099	0.0001	0.6759	0.0015	4.16907e-07	0.821381	4.14081e-05
SNOWBALL_007352_st	PKP2	6.89833	5.56667	5.51833	5.83	2.51693	1.03407	-1.20025	0.0001	0.6973	0.0465	4.17361e-07	0.835355	0.00534792
SNOWBALL_047230_st	DAB2	7.24667	8.54667	8.23667	7.89167	-2.46229	1.23971	1.57462	0.0001	0.0194	0.0001	4.22694e-07	0.0735543	0.00201643
SNOWBALL_008963_st	SCP2	6.72167	7.63333	7.445	7.45333	-1.88122	1.13945	1.13288	0.0001	0.0389	0.0471	4.26482e-07	0.124519	0.944193
SNOWBALL_006757_st	DESI1	7.91833	7.40167	7.52833	7.58667	1.43065	-1.09177	-1.13682	0.0001	0.0168	0.0013	4.27926e-07	0.0659416	0.198563
SNOWBALL_014226_st	PRKCA	6.575	7.255	7.24833	7.24333	-1.60214	1.00463	1.00812	0.0001	0.9163	0.8542	4.29618e-07	0.959523	0.953431
SNOWBALL_032688_st	PDK3	6.48833	5.70833	5.37	5.72333	1.71713	1.2643	-1.01045	0.0001	0.0002	0.8369	4.30704e-07	0.00207914	1.11749e-05
SNOWBALL_022988_st	NCOA3	6.26333	6.97333	6.61333	6.76667	-1.6358	1.28343	1.15402	0.0001	0.0001	0.006	4.30755e-07	0.000550592	0.00997248
SNOWBALL_009828_st	TUBB4B	10.1767	10.6233	10.775	10.8433	-1.36289	-1.11085	-1.16473	0.0001	0.002	0.0001	4.34694e-07	0.0121219	0.0709946
SNOWBALL_033757_st	NRP1	6.61667	5.55333	5.535	5.93167	2.08975	1.01279	-1.29984	0.0001	0.8537	0.0014	4.35184e-07	0.92714	8.55126e-05
SNOWBALL_030035_st	BACH1	7.72667	6.95333	6.91667	7.07833	1.70921	1.02574	-1.09051	0.0001	0.6133	0.098	4.36093e-07	0.779385	0.0120557
SNOWBALL_027623_st	HAPLN4	7.68167	6.82167	6.78833	6.24167	1.81504	1.02337	1.49485	0.0001	0.6793	0.0001	4.39167e-07	0.823592	4.09003e-07
SNOWBALL_033090_st	MTFR1	6.98167	6.17833	6.07667	6.28167	1.74513	1.07301	-1.07425	0.0001	0.1894	0.1827	4.5596e-07	0.380413	0.00282917
SNOWBALL_007235_st	CDK4	8.57667	9.375	9.41167	9.61333	-1.73909	-1.02574	-1.17963	0.0001	0.6259	0.0052	4.58785e-07	0.788059	0.00310848
SNOWBALL_009335_s_st	FUBP1	8.71833	7.955	7.84167	7.75833	1.69741	1.08172	1.14605	0.0001	0.1278	0.0132	4.62401e-07	0.291885	0.21921
SNOWBALL_011580_st	PPIC	8.27333	8.72	8.85333	9.07	-1.36289	-1.09682	-1.27456	0.0001	0.0053	0.0001	4.64769e-07	0.0266545	4.049e-06
SNOWBALL_029516_st	ABL2	5.85333	4.405	4.29667	4.235	2.72893	1.07798	1.12506	0.0001	0.4306	0.2226	4.6478e-07	0.636982	0.697038
SNOWBALL_018199_st	LOC100523335	3.62833	4.46167	4.54833	4.52167	-1.7818	-1.06191	-1.04247	0.0001	0.2778	0.4481	4.68753e-07	0.487415	0.784182
SNOWBALL_002712_st	ANXA1	9.09	9.91833	9.86	9.83833	-1.77563	1.04126	1.05702	0.0001	0.458	0.3124	4.69326e-07	0.660471	0.826282
SNOWBALL_007703_s_st	IGF1	10.9367	9.74167	9.675	9.94667	2.28945	1.04729	-1.15269	0.0001	0.5553	0.0825	4.69393e-07	0.737927	0.00721475
SNOWBALL_011903_st	PRDM5	4.46	5.86	5.61667	5.70833	-2.63902	1.18372	1.11085	0.0001	0.0789	0.2591	4.69397e-07	0.20822	0.506353
SNOWBALL_009060_st	ZFYVE9	6.69833	6.045	6.01833	5.92167	1.5728	1.01866	1.08925	0.0001	0.6653	0.0584	4.69483e-07	0.814369	0.0859888
SNOWBALL_013165_st	TNFSF18	2.445	5.33167	5.55667	5.84	-7.3956	-1.16878	-1.42241	0.0001	0.4125	0.0755	4.71608e-07	0.621024	0.275833
SNOWBALL_001454_st	CCND3	6.59833	7.67	8.14667	8.12333	-2.10186	-1.39152	-1.3692	0.0001	0.0002	0.0003	4.7278e-07	0.00181295	0.858867
SNOWBALL_002809_s_st	FBXO33	7.00667	6.085	5.96833	6.255	1.8943	1.08423	-1.12506	0.0001	0.1908	0.0639	4.7397e-07	0.382198	0.000474302
SNOWBALL_027070_st	COL1A1	10.7517	11.2383	11.235	11.2567	-1.4012	1.00231	-1.01279	0.0001	0.942	0.6899	4.76859e-07	0.972465	0.680761
SNOWBALL_019407_st	ZHX3	5.38667	6.30167	6.275	6.19833	-1.88557	1.01866	1.07425	0.0001	0.7574	0.241	4.77951e-07	0.872362	0.373438
SNOWBALL_036017_st	TMEM170B	4.76167	3.045	2.635	2.805	3.28676	1.32869	1.18099	0.0001	0.0205	0.1517	4.84162e-07	0.0767597	0.272264
SNOWBALL_007382_st	FAR2	5.52	6.72333	6.6	6.975	-2.30271	1.08925	-1.19058	0.0001	0.2863	0.0388	4.87087e-07	0.496836	0.000479777
SNOWBALL_045365_st	GAB1	5.55	6.96667	6.22	6.17833	-2.66968	1.67791	1.72708	0.0001	0.0001	0.0001	4.892e-07	0.000430266	0.803145
SNOWBALL_036183_st	LOC102161056	6.995	5.66667	6	5.93667	2.51112	-1.25992	-1.20581	0.0001	0.0159	0.0442	4.96498e-07	0.0632458	0.654304
SNOWBALL_030934_st	HIVEP2	4.79167	3.50667	3.175	3.35833	2.43682	1.25847	1.10829	0.0001	0.0136	0.2328	4.97081e-07	0.0559914	0.100735
SNOWBALL_047667_st	MRVI1	3.89333	5.26	5.14167	5.44333	-2.57874	1.08548	-1.1355	0.0001	0.3663	0.169	4.99007e-07	0.578127	0.00941122
SNOWBALL_042533_st	SCPEP1	9.58	8.93	8.84333	9.02167	1.56917	1.06191	-1.0656	0.0001	0.172	0.1499	5.07254e-07	0.356783	0.00165391
SNOWBALL_042987_st	NFAT5	8.66167	9.48333	8.95167	9.01833	-1.76745	1.4456	1.38032	0.0001	0.0001	0.0001	5.08347e-07	6.07942e-05	0.394098
SNOWBALL_018219_st	COL5A2	11.0717	11.7317	11.765	11.6133	-1.58008	-1.02337	1.08548	0.0001	0.5957	0.0726	5.09618e-07	0.767037	0.00699179
SNOWBALL_042536_st	UBE2L6	5.095	6.22	6.04333	5.29167	-2.18102	1.13027	1.90308	0.0001	0.1117	0.0001	5.10002e-07	0.265867	2.44426e-07
SNOWBALL_016044_st	CCDC50	8.2	7.63	7.54667	7.56667	1.48452	1.05946	1.04488	0.0001	0.1367	0.2511	5.11806e-07	0.305679	0.762093
SNOWBALL_042597_st	KLF7	9.31833	10.4217	10.4333	10.5267	-2.14851	-1.00812	-1.07549	0.0001	0.9114	0.324	5.24588e-07	0.956989	0.372597
SNOWBALL_007669_st	ALDH1L2	9.21	10.1283	10.145	9.99667	-1.88993	-1.01162	1.09556	0.0001	0.8486	0.1448	5.24655e-07	0.924359	0.0603248
SNOWBALL_001455_s_st	CCND3	5.61167	6.64333	7.025	7.06833	-2.04438	-1.30285	-1.34257	0.0001	0.0012	0.0005	5.3783e-07	0.00782064	0.704785
SNOWBALL_028393_st	PDGFRA	8.595	7.43667	6.75333	6.67667	2.23199	1.60585	1.69349	0.0001	0.0001	0.0001	5.40116e-07	0.000160781	0.507163
SNOWBALL_024423_st	NWD1	7.06167	7.64333	7.67333	7.69333	-1.49658	-1.02101	-1.03526	0.0001	0.5901	0.3731	5.43855e-07	0.763029	0.769813
SNOWBALL_001896_s_st	GRIA3	6.00333	4.425	4.64167	4.12667	2.98625	-1.16205	1.22972	0.0001	0.1633	0.0614	5.52313e-07	0.344466	0.000345597
SNOWBALL_011622_st	CHIC2	8.18333	7.365	7.16667	7.30167	1.76337	1.14737	1.04488	0.0001	0.0202	0.4226	5.58357e-07	0.076103	0.0553926
SNOWBALL_003415_st	ABL1	7.43833	6.70667	6.82667	6.76333	1.66056	-1.08673	-1.04006	0.0001	0.1003	0.4222	5.58466e-07	0.246665	0.361208
SNOWBALL_045250_st	NLRP3	5.85333	4.28333	4.29	3.97667	2.96905	-1.00463	1.23685	0.0001	0.9646	0.0544	5.62864e-07	0.983333	0.0193604
SNOWBALL_029889_st	SEMA3D	6.96833	8.26333	7.785	7.99833	-2.45377	1.39313	1.20164	0.0001	0.0012	0.045	5.64527e-07	0.00812599	0.0559497
SNOWBALL_046700_st	NFIX	5.82167	7.11	7.00833	6.95833	-2.44246	1.07301	1.11085	0.0001	0.4143	0.2291	5.66484e-07	0.622651	0.734518
SNOWBALL_021134_s_st	OPTN	10.5083	9.98333	9.675	9.70667	1.43893	1.23828	1.21139	0.0001	0.0001	0.0001	5.66664e-07	0.00017467	0.555329
SNOWBALL_003249_st	SPRED1	8.97	8.36833	8.17833	7.95167	1.51747	1.14076	1.33484	0.0001	0.0041	0.0001	5.84805e-07	0.0218481	9.80732e-05
SNOWBALL_018166_st	TNS1	4.05833	4.94	5.15833	5.10667	-1.8425	-1.16339	-1.12246	0.0001	0.0184	0.0624	5.84805e-07	0.0708412	0.570034
SNOWBALL_036143_st	IL1RAP	8.005	6.315	6.11167	6.26333	3.22657	1.15136	1.03646	0.0001	0.2211	0.7505	5.93117e-07	0.421284	0.341905
SNOWBALL_001599_st	CD55	6.63	8.50333	8.63667	8.71167	-3.66378	-1.09682	-1.15535	0.0001	0.4628	0.257	6.01521e-07	0.664714	0.726166
SNOWBALL_016512_s_st	HSPB8	8.15333	6.81167	6.68333	6.03	2.53444	1.09303	1.71912	0.0001	0.3272	0.0001	6.03552e-07	0.539723	5.48582e-06
SNOWBALL_040465_st	SPRY4	7.21333	6.01667	5.94667	5.73833	2.29209	1.04972	1.21279	0.0001	0.5453	0.0258	6.04029e-07	0.730344	0.0440091
SNOWBALL_042331_st		7.28	8.24167	8.42	8.26167	-1.94756	-1.13158	-1.01396	0.0001	0.0679	0.829	6.09067e-07	0.187184	0.0582531
SNOWBALL_014064_st	FAM155A	5.28833	6.02167	6.01833	5.95333	-1.66248	1.00231	1.0485	0.0001	0.9623	0.3402	6.1316e-07	0.982209	0.352475
SNOWBALL_005088_st	TIA1	8.13167	7.52	7.42667	7.46	1.52802	1.06683	1.04247	0.0001	0.127	0.3162	6.15025e-07	0.290634	0.607064
SNOWBALL_036808_st	NUCKS1	8	8.68167	8.69833	8.69667	-1.60399	-1.01162	-1.01045	0.0001	0.7998	0.8194	6.16559e-07	0.897043	0.984211
SNOWBALL_009235_st	ANKRD12	8.78167	7.90167	7.51167	7.53833	1.84038	1.31039	1.28639	0.0001	0.0003	0.0005	6.19171e-07	0.00225718	0.800477
SNOWBALL_015081_st	NDEL1	8.90667	8.38833	8.215	8.25167	1.4323	1.12766	1.09936	0.0001	0.0028	0.0134	6.1983e-07	0.0161479	0.476727
SNOWBALL_044937_st	HIPK3	7.93333	7.12833	6.80833	6.61667	1.74715	1.24833	1.4257	0.0001	0.0007	0.0001	6.28114e-07	0.00518925	0.00614096
SNOWBALL_039924_s_st	ACAP2	7.86167	6.82333	6.50167	6.575	2.05385	1.24977	1.18783	0.0001	0.0049	0.0229	6.32459e-07	0.0252357	0.478763
SNOWBALL_042290_st	IL1RAP	5.04	3.62833	3.48833	3.59333	2.66044	1.10191	1.02456	0.0001	0.3125	0.7976	6.36181e-07	0.524554	0.456018
SNOWBALL_024533_s_st	TAF5L	6.74667	6.10833	5.93	5.895	1.55653	1.13158	1.15936	0.0001	0.0097	0.0029	6.36673e-07	0.0428951	0.605462
SNOWBALL_000431_st	CEBPB	8.16833	6.785	6.89833	6.71333	2.6087	-1.08172	1.05093	0.0001	0.4018	0.5935	6.39222e-07	0.611414	0.135833
SNOWBALL_000641_st	ADGRE5	7.27667	8.4	8.69	8.50333	-2.1785	-1.22264	-1.07425	0.0001	0.0154	0.3485	6.46759e-07	0.0618091	0.0572118
SNOWBALL_014137_s_st		6.32833	7.28833	6.88	6.00833	-1.94531	1.32715	2.42839	0.0001	0.0004	0.0001	6.47389e-07	0.00320807	1.22595e-08
SNOWBALL_013528_st	FAM171A1	7.93667	8.86667	8.97333	8.86667	-1.90528	-1.07674	1	0.0001	0.247	1	6.6385e-07	0.452391	0.2108
SNOWBALL_037776_st	ATP2B4	6.56167	7.38667	7.125	7.28667	-1.77154	1.19886	1.07177	0.0001	0.0043	0.2225	6.67453e-07	0.0227725	0.023719
SNOWBALL_014262_st	HELZ	8.47833	7.85667	7.56333	7.52167	1.53865	1.22547	1.26138	0.0001	0.0001	0.0001	6.73281e-07	0.00144104	0.510305
SNOWBALL_011652_st	PDE5A	7.02	7.99833	7.71667	7.46667	-1.97019	1.2156	1.4456	0.0001	0.0083	0.0001	6.74174e-07	0.0380171	0.00377845
SNOWBALL_039668_st	KCNE4	4.42667	7.245	6.21	5.615	-7.05347	2.04911	3.09513	0.0001	0.0014	0.0001	6.75767e-07	0.00939825	0.0147728
SNOWBALL_034567_st	BACH1	7.34667	6.64833	6.48833	6.62833	1.62263	1.11729	1.01396	0.0001	0.0292	0.7686	6.81936e-07	0.100677	0.0215487
SNOWBALL_021378_s_st	GLB1	6.23333	7.07	7.085	7.19667	-1.78592	-1.01045	-1.09177	0.0001	0.8538	0.1332	6.82841e-07	0.927174	0.139104
SNOWBALL_006632_st	SLC30A7,LOC110260373	8.395	8.93833	8.98833	9.225	-1.45734	-1.03526	-1.21982	0.0001	0.3507	0.0001	6.85462e-07	0.562997	2.45085e-05
SNOWBALL_011902_st	MAB21L2	5.97167	7.55	7.26667	7.65833	-2.98625	1.217	-1.07798	0.0001	0.0792	0.4838	6.86094e-07	0.208822	0.00479597
SNOWBALL_014237_s_st	PRKCA	6.53833	7.265	7.15333	7.145	-1.65481	1.08048	1.08673	0.0001	0.1282	0.104	6.90353e-07	0.292479	0.931471
SNOWBALL_015745_st	AMOTL2	6.41167	7.475	7.33333	7.17333	-2.08975	1.10318	1.23257	0.0001	0.1838	0.0092	6.98406e-07	0.372959	0.0922483
SNOWBALL_017687_st	R3HDM1	8.615	9.13333	8.95333	8.87667	-1.4323	1.13288	1.19472	0.0001	0.0023	0.0001	7.00903e-07	0.0137154	0.0987273
SNOWBALL_047713_st		7.27167	8.05667	7.71667	7.78833	-1.72309	1.26576	1.20442	0.0001	0.0004	0.0026	7.12501e-07	0.00298292	0.340823
SNOWBALL_013267_st	TMEM63A	6.305	7.22167	7.46833	7.26333	-1.88775	-1.18646	-1.0293	0.0001	0.0128	0.6426	7.14805e-07	0.053576	0.010431
SNOWBALL_000293_s_st	GADD45G	4.92833	6.01667	6.00667	5.82167	-2.12628	1.00696	1.14472	0.0001	0.925	0.0807	7.16542e-07	0.96393	0.0531271
SNOWBALL_007119_st	PLEKHA5	7.015	6.23167	5.97833	5.95	1.7211	1.19196	1.2156	0.0001	0.004	0.0018	7.24338e-07	0.021275	0.762112
SNOWBALL_004033_st	RC3H2	8.425	7.92833	7.76167	7.86667	1.41095	1.12246	1.04367	0.0001	0.0031	0.2155	7.29864e-07	0.0172506	0.015328
SNOWBALL_027770_st		8.46667	9.52833	9.24	9.02667	-2.08734	1.22123	1.41585	0.0001	0.0123	0.0002	7.29864e-07	0.0518329	0.0218156
SNOWBALL_028233_st	ARL15	6.11167	7.29667	7.46167	7.57667	-2.27363	-1.12117	-1.21419	0.0001	0.1677	0.026	7.36576e-07	0.350786	0.303836
SNOWBALL_030313_st	APBB1IP	6.76667	6.04167	5.615	5.37667	1.6529	1.34412	1.58557	0.0001	0.0001	0.0001	7.3933e-07	0.000214604	0.000400665
SNOWBALL_018702_st	EBF1	5.865	6.71	6.52	6.43833	-1.79626	1.14076	1.2072	0.0001	0.0331	0.0042	7.428e-07	0.110493	0.307686
SNOWBALL_018728_st	ANXA6	8.53833	9.095	9.41667	9.19333	-1.47087	-1.24977	-1.07054	0.0001	0.0001	0.0857	7.43859e-07	0.000256413	5.70678e-05
SNOWBALL_017792_st	PLPP5	6.52	7.16167	7.40833	7.44833	-1.56013	-1.18646	-1.21982	0.0001	0.0011	0.0003	7.43859e-07	0.00731237	0.54981
SNOWBALL_020483_st	CHRDL1	10.6417	11.2567	11.3083	11.3217	-1.53156	-1.03646	-1.04608	0.0001	0.3967	0.2894	7.45943e-07	0.606642	0.864886
SNOWBALL_014139_s_st	SGSH	5.75167	7.14667	7.175	7.01	-2.62989	-1.01983	1.09936	0.0001	0.8359	0.325	7.47749e-07	0.917311	0.199726
SNOWBALL_035000_st	TDG	4.92833	3.93167	3.845	3.65833	1.99538	1.06191	1.2086	0.0001	0.3811	0.0118	7.53441e-07	0.592169	0.0338267
SNOWBALL_000267_st	DIRC2	8.845	8.43833	8.08167	8.07333	1.32562	1.28046	1.28788	0.0001	0.0001	0.0001	7.53556e-07	3.34733e-06	0.873457
SNOWBALL_041276_st	PLA2R1	3.28	1.98333	1.92833	1.93667	2.45661	1.03886	1.03288	0.0001	0.6663	0.7142	7.53943e-07	0.815118	0.960023
SNOWBALL_010906_st	IQGAP1	9.65333	10.2917	10.0867	9.93333	-1.55653	1.15269	1.28194	0.0001	0.0043	0.0001	7.60397e-07	0.0226638	0.00655457
SNOWBALL_003132_st	KLHDC2	7.78167	7.24167	7.18833	7.13333	1.45397	1.03766	1.07798	0.0001	0.3221	0.0544	7.64838e-07	0.53455	0.279418
SNOWBALL_012701_st	SIAE	4.98333	6.18833	6.14167	5.98167	-2.30537	1.03288	1.15402	0.0001	0.6941	0.0951	7.66752e-07	0.8333	0.145809
SNOWBALL_035798_st	TNRC6B	7.865	7.27	7.11333	7.01167	1.51047	1.11471	1.1961	0.0001	0.0151	0.0004	7.70749e-07	0.0607062	0.0536623
SNOWBALL_019887_st	SEPT7	9.19333	9.90167	9.81	9.725	-1.63392	1.0656	1.13027	0.0001	0.1998	0.0202	7.73074e-07	0.393953	0.19458
SNOWBALL_006304_st	TBX15	7.575	8.31667	8.03333	7.76167	-1.67211	1.217	1.46917	0.0001	0.0012	0.0001	7.76983e-07	0.0078273	0.000152228
SNOWBALL_012619_st	GNAI1	9.075	8.26333	8.055	8.18333	1.75524	1.15535	1.05702	0.0001	0.0176	0.3244	7.90551e-07	0.0682337	0.0782163
SNOWBALL_009556_st	TMEM170B	5.57833	4.675	4.50833	4.33667	1.87038	1.12246	1.2643	0.0001	0.0753	0.0014	7.95509e-07	0.201524	0.031754
SNOWBALL_030833_st		5.97667	4.68333	4.61667	4.52	2.45094	1.04729	1.11987	0.0001	0.6027	0.2117	8.01287e-07	0.771898	0.463512
SNOWBALL_021292_st	DAB2	8.11333	9.46833	9.15667	9.02167	-2.55797	1.24114	1.36289	0.0001	0.0307	0.0037	8.03241e-07	0.104524	0.292011
SNOWBALL_003903_st	NEK6	5.83333	6.84667	7.05667	6.92167	-2.01857	-1.15669	-1.05336	0.0001	0.049	0.4577	8.19646e-07	0.147642	0.147044
SNOWBALL_013541_st	MAP3K8	7.795	5.605	5.305	5.04333	4.56305	1.23114	1.47597	0.0001	0.1781	0.0179	8.20271e-07	0.365272	0.199074
SNOWBALL_001983_st	LOC102163557	5.345	4.055	3.47833	3.32667	2.44528	1.4914	1.65672	0.0001	0.0003	0.0001	8.21302e-07	0.002571	0.207714
SNOWBALL_000682_st	IL1R1	9.35167	8.27333	7.87833	7.96833	2.1116	1.31494	1.23542	0.0001	0.0017	0.0103	8.22851e-07	0.0107089	0.401604
SNOWBALL_005202_st	OSR1	5.27167	6.50833	6.445	6.14667	-2.35653	1.04488	1.28491	0.0001	0.6059	0.0084	8.22932e-07	0.774182	0.00670661
SNOWBALL_009368_st	LOC733637	10.2283	9.58667	9.43	9.46833	1.56013	1.11471	1.08548	0.0001	0.0235	0.0768	8.42048e-07	0.0852402	0.577423
SNOWBALL_024509_s_st	FAM13C	4.045	5.28333	4.77333	4.79167	-2.35926	1.42405	1.40607	0.0001	0.0006	0.0009	8.42268e-07	0.00485829	0.91278
SNOWBALL_011477_st	IGFBP7	9.20333	10.0017	10.1767	10.1617	-1.73909	-1.12896	-1.11729	0.0001	0.0392	0.0567	8.51839e-07	0.125247	0.884715
SNOWBALL_010708_st	TEP1	7.12	7.825	7.97667	7.585	-1.63014	-1.11085	1.18099	0.0001	0.0426	0.0031	8.57815e-07	0.133257	1.8068e-06
SNOWBALL_018888_st	SRD5A1	7.745	6.86	6.96167	6.93	1.84676	-1.07301	-1.04972	0.0001	0.2567	0.4299	8.58294e-07	0.463549	0.770075
SNOWBALL_027559_st	FAM13A	6.92167	5.18333	5.33	5.405	3.33649	-1.10701	-1.16608	0.0001	0.4006	0.2103	8.62737e-07	0.610275	0.709221
SNOWBALL_013265_st	EPRS	8.69667	9.20833	9.26667	9.225	-1.4257	-1.04126	-1.01162	0.0001	0.2604	0.7432	8.63991e-07	0.467859	0.420015
SNOWBALL_010545_st	TBC1D2B	8.51167	7.42167	7.17667	7.175	2.12874	1.18509	1.18646	0.0001	0.0353	0.0342	8.66423e-07	0.115926	0.990661
SNOWBALL_008117_st	LOC100624411	10.3567	9.79833	10.1283	10.0033	1.47257	-1.25701	-1.15269	0.0001	0.0001	0.0017	8.72015e-07	0.000236473	0.0113678
SNOWBALL_004193_st	PTGR1	7.77	8.49833	8.45833	8.04167	-1.65672	1.02811	1.37237	0.0001	0.5823	0.0001	8.73884e-07	0.757639	1.41823e-06
SNOWBALL_040099_st		6.37833	7.45333	7.235	7.18667	-2.10672	1.16339	1.20303	0.0001	0.0544	0.022	8.75279e-07	0.159366	0.697762
SNOWBALL_010765_s_st	PSMA6	9.04333	8.46167	8.38	8.365	1.49658	1.05824	1.0693	0.0001	0.1706	0.1088	8.75279e-07	0.354743	0.838275
SNOWBALL_030196_st	MEX3B	6.50667	5.02333	5.01333	4.995	2.79594	1.00696	1.01983	0.0001	0.946	0.848	8.94551e-07	0.974408	0.92818
SNOWBALL_008675_s_st	CAP1	8.64333	9.22167	9.16333	9.36167	-1.49312	1.04126	-1.10191	0.0001	0.319	0.0252	8.98527e-07	0.531352	0.000324506
SNOWBALL_044892_s_st	LPP	9.58	10.22	10.0083	10.11	-1.55833	1.15803	1.07923	0.0001	0.0039	0.0988	8.99905e-07	0.0209029	0.080895
SNOWBALL_047417_st	CCDC112	5.33	6.62333	6.38333	6.625	-2.45094	1.18099	-1.00116	0.0001	0.0769	0.9897	9.0504e-07	0.204492	0.0372425
SNOWBALL_027057_st	COL5A2	10.9267	11.495	11.49	11.3933	-1.48281	1.00347	1.07301	0.0001	0.9297	0.0872	9.08852e-07	0.966335	0.0591467
SNOWBALL_005967_st	UCK2	9.29167	8.38	8.35333	8.32333	1.88122	1.01866	1.04006	0.0001	0.7698	0.536	9.19947e-07	0.879732	0.789751
SNOWBALL_015421_st	IMPDH2	9.01667	9.46333	9.69833	9.65333	-1.36289	-1.17691	-1.14076	0.0001	0.0001	0.0005	9.23668e-07	0.000721877	0.292814
SNOWBALL_018823_st	ADAMTS6	7.38	8.37333	8.55	8.32667	-1.99078	-1.13027	1.03288	0.0001	0.0893	0.6392	9.25723e-07	0.22725	0.0114716
SNOWBALL_013962_st	LIG4	6.93167	6.08167	5.89667	5.65667	1.8025	1.13682	1.34257	0.0001	0.0417	0.0001	9.26471e-07	0.131264	0.00213032
SNOWBALL_037104_st	STK40	6.135	6.875	7.13	7.07	-1.67018	-1.19334	-1.14472	0.0001	0.0029	0.0164	9.26988e-07	0.0167142	0.426
SNOWBALL_016278_st	KCTD9	6.40333	7.32333	7.12	7.24	-1.89212	1.15136	1.05946	0.0001	0.0391	0.3709	9.3327e-07	0.125181	0.16354
SNOWBALL_010438_st	HEATR5A	7.245	7.98833	8.06833	8.02833	-1.67404	-1.05702	-1.02811	0.0001	0.2903	0.5921	9.36053e-07	0.501372	0.628477
SNOWBALL_015613_st	TBL1XR1	8.3	8.705	8.68667	8.615	-1.32409	1.01279	1.06437	0.0001	0.6518	0.0383	9.3699e-07	0.805328	0.0492863
SNOWBALL_005514_st	LTBP1	9.86167	9.06	9.25667	9.12667	1.74311	-1.14605	-1.04729	0.0001	0.024	0.4106	9.37806e-07	0.0867839	0.0747146
SNOWBALL_016793_st	OAS2	7.04833	8.82833	8	6.54333	-3.43426	1.77563	4.87364	0.0001	0.0002	0.0001	9.37881e-07	0.00205211	3.96249e-08
SNOWBALL_034867_st	EHBP1L1	7.31833	8.04333	8.20167	8.12	-1.6529	-1.116	-1.05458	0.0001	0.0414	0.2988	9.42912e-07	0.130485	0.239056
SNOWBALL_005672_st	STAU2	6.34667	7.28333	7.17333	7.27333	-1.9141	1.07923	1.00696	0.0001	0.2509	0.9151	9.53623e-07	0.456819	0.263954
SNOWBALL_002730_st	FERMT2	9.52333	10.1317	9.955	9.94167	-1.5245	1.13027	1.14076	0.0001	0.0095	0.006	9.6465e-07	0.042521	0.866213
SNOWBALL_012422_st	CHORDC1	8.49667	7.79833	7.76667	7.57833	1.62263	1.02219	1.16473	0.0001	0.652	0.0057	9.65489e-07	0.805498	0.00313835
SNOWBALL_026565_st	SNX17	7.24833	8.00167	8.31667	8.21	-1.68568	-1.24401	-1.15535	0.0001	0.0006	0.0128	9.68522e-07	0.0047567	0.128188
SNOWBALL_024034_s_st	UGT1A6	5.04167	3.35167	3.385	3.39	3.22657	-1.02337	-1.02693	0.0001	0.8441	0.8212	9.68745e-07	0.921792	0.981602
SNOWBALL_008128_st	SIPA1L3	6.205	6.77167	6.91333	6.76833	-1.4811	-1.10318	1.00231	0.0001	0.0222	0.9532	9.69723e-07	0.0815975	0.00477099
SNOWBALL_012282_st		4.42	6.34333	6.555	6.31833	-3.79298	-1.15803	1.01748	0.0001	0.2815	0.8969	9.71656e-07	0.491416	0.191805
SNOWBALL_013633_st	USP6NL	8.06833	7.44667	7.24667	6.96333	1.53865	1.1487	1.39797	0.0001	0.0049	0.0001	9.73924e-07	0.0253306	2.18793e-05
SNOWBALL_028073_st	FAM171A1	8.03333	8.865	9.02333	8.87667	-1.77974	-1.116	-1.00812	0.0001	0.0719	0.8889	9.7854e-07	0.194911	0.0510624
SNOWBALL_001476_s_st	NFKBIA	7.89	6.7	6.78167	6.925	2.28153	-1.05824	-1.16878	0.0001	0.4977	0.074	9.91639e-07	0.693253	0.204114
SNOWBALL_009072_st	CLSTN1	7.175	7.73667	7.99667	7.95	-1.47597	-1.19748	-1.15936	0.0001	0.0003	0.0014	9.93568e-07	0.00223016	0.416609
SNOWBALL_021611_s_st	MXRA7	5.63833	7.20167	7.30333	7.37833	-2.95536	-1.07301	-1.13027	0.0001	0.5203	0.2702	9.93811e-07	0.711201	0.677133
SNOWBALL_017886_s_st	TLK1	7.68167	8.37333	7.97333	8.04833	-1.61515	1.31951	1.25266	0.0001	0.0001	0.0002	9.95006e-07	0.000324516	0.259055
SNOWBALL_032957_st	MMP16	5.55833	7.14667	6.87167	6.68333	-3.00702	1.20999	1.37872	0.0001	0.0998	0.0095	1.01553e-06	0.245841	0.212614
SNOWBALL_023684_st	SAMHD1	6.765	7.545	7.6	7.64833	-1.71713	-1.03886	-1.07425	0.0001	0.4876	0.2006	1.02945e-06	0.685061	0.564851
SNOWBALL_029481_st	TACC2	6.34167	4.985	4.91333	4.63833	2.56093	1.05093	1.27162	0.0001	0.6024	0.0205	1.04677e-06	0.771673	0.0245854
SNOWBALL_017849_s_st	CYBRD1	4.915	6.06	5.9	5.79667	-2.21146	1.11729	1.20025	0.0001	0.1789	0.0343	1.0492e-06	0.366325	0.369932
SNOWBALL_011621_st	CCNG2	7.03167	6.02833	5.835	5.675	2.00463	1.1434	1.27751	0.0001	0.0705	0.0027	1.05116e-06	0.19205	0.085091
SNOWBALL_009869_st	SLC29A1	8.59833	9.575	9.75333	9.84167	-1.96791	-1.13158	-1.20303	0.0001	0.085	0.0144	1.05469e-06	0.219561	0.367989
SNOWBALL_011713_st	ANK2	6.22	7.18	7.21833	7.05167	-1.94531	-1.02693	1.09303	0.0001	0.6936	0.1981	1.06738e-06	0.832981	0.0572742
SNOWBALL_016294_st	BMP1,LOC110256603	8.49	7.97333	8.21167	7.96667	1.43065	-1.17963	1.00463	0.0001	0.0003	0.8985	1.06772e-06	0.00240912	1.74988e-05
SNOWBALL_015197_st	TGFBR2	8.37167	7.61333	7.84333	7.51667	1.69154	-1.17283	1.0693	0.0001	0.0077	0.2189	1.07338e-06	0.0360188	3.44749e-05
SNOWBALL_038749_st	NDFIP1	5.80333	4.99	5.09333	5.08	1.75727	-1.07425	-1.06437	0.0001	0.2205	0.2831	1.07674e-06	0.42043	0.903167
SNOWBALL_005878_st		3.67167	5.33167	6.06833	6.05833	-3.16017	-1.66632	-1.65481	0.0001	0.0004	0.0005	1.07968e-06	0.00328147	0.963611
SNOWBALL_005657_s_st	NCOA2	6.89833	7.73167	7.66833	7.44667	-1.7818	1.04488	1.21841	0.0001	0.457	0.0034	1.08424e-06	0.659704	0.00383537
SNOWBALL_047370_s_st	CELF2	3.31333	4.38	3.93667	3.655	-2.09459	1.35974	1.6529	0.0001	0.0007	0.0001	1.09676e-06	0.00537318	0.00408453
SNOWBALL_042613_st	DKK2	1.49833	3.99667	3.24333	2.52	-5.65032	1.68568	2.78305	0.0001	0.0081	0.0001	1.1001e-06	0.0374573	0.00197518
SNOWBALL_044978_st	TP53INP1	9.915	8.92667	9.02	9.07167	1.98389	-1.06683	-1.10573	0.0001	0.3586	0.1614	1.11224e-06	0.57074	0.647949
SNOWBALL_000039_st	THBS1	12.2717	12.7317	12.7483	12.7833	-1.37554	-1.01162	-1.03646	0.0001	0.7216	0.2775	1.11244e-06	0.850682	0.470345
SNOWBALL_010369_s_st	RYR3	4.16	5.745	6.18833	5.39667	-3.00008	-1.35974	1.27309	0.0001	0.0129	0.0429	1.11312e-06	0.0536877	9.59406e-06
SNOWBALL_015997_st	USF3	7.83	7.22667	7	7.04	1.51922	1.17013	1.13813	0.0001	0.0017	0.0069	1.11312e-06	0.0107993	0.537407
SNOWBALL_015734_st	TNFSF10	4.08	8.03333	7.57833	6.62833	-15.4907	1.37078	2.64818	0.0001	0.2665	0.0026	1.11835e-06	0.474807	0.00852653
SNOWBALL_005122_s_st	BIRC6	7.895	7.34833	7.18333	7.06	1.46071	1.12117	1.22123	0.0001	0.0082	0.0001	1.12038e-06	0.0375778	0.0127988
SNOWBALL_011055_s_st	GSTA1	6.98833	6.15	6.375	6.32833	1.78798	-1.16878	-1.13158	0.0001	0.0165	0.0498	1.159e-06	0.0651981	0.620511
SNOWBALL_004055_st	SLC25A51	7.93833	8.33833	8.27833	8.25333	-1.31951	1.04247	1.06069	0.0001	0.1544	0.0502	1.17011e-06	0.331809	0.566898
SNOWBALL_002497_st		7.88167	7.46333	7.37	7.51	1.33638	1.06683	-1.03288	0.0001	0.041	0.2827	1.17134e-06	0.129477	0.000517302
SNOWBALL_021017_s_st	BSG	9.79	9.48833	9.705	9.76833	1.23257	-1.16205	-1.21419	0.0001	0.0001	0.0001	1.17241e-06	4.4141e-05	0.0216762
SNOWBALL_000019_st	SOD2	9.00333	8.25333	8.265	8.56333	1.68179	-1.00812	-1.23971	0.0001	0.8791	0.0008	1.20585e-06	0.940208	0.000108875
SNOWBALL_022257_st	GALNT10	5.97167	7.155	7.5	7.48667	-2.27101	-1.27015	-1.25847	0.0001	0.0105	0.0133	1.21071e-06	0.0458312	0.936722
SNOWBALL_035345_st	ZFHX4	5.30833	6.32167	5.87	5.635	-2.01857	1.36762	1.60956	0.0001	0.0004	0.0001	1.2176e-06	0.00343335	0.0108888
SNOWBALL_002132_st	LOC106508817	5.94333	4.69167	4.78	5.02667	2.38116	-1.06314	-1.26138	0.0001	0.4936	0.0172	1.22133e-06	0.689893	0.0319653
SNOWBALL_027796_st	FUCA1	8.345	8.87167	8.90333	9.045	-1.4406	-1.02219	-1.12766	0.0001	0.5595	0.0049	1.24085e-06	0.741007	0.0038678
SNOWBALL_014439_st	MYO1D	9.15	10.025	9.93833	9.87167	-1.83401	1.06191	1.11214	0.0001	0.3408	0.1016	1.24109e-06	0.553157	0.473817
SNOWBALL_011402_st	RELL1	7.70167	6.79	6.695	6.56333	1.88122	1.06807	1.17013	0.0001	0.3171	0.0255	1.24635e-06	0.529357	0.129269
SNOWBALL_020903_s_st	TMBIM6	10.0683	9.72	9.87833	9.92167	1.27309	-1.116	-1.15003	0.0001	0.0004	0.0001	1.24927e-06	0.00301077	0.19754
SNOWBALL_001805_s_st	ATG4A	5.975	6.75167	6.735	6.83333	-1.71317	1.01162	-1.05824	0.0001	0.8344	0.3132	1.25428e-06	0.916521	0.189999
SNOWBALL_018565_st	CDH18	2.43667	3.89	3.53	2.96167	-2.7384	1.28343	1.90308	0.0001	0.0261	0.0001	1.26798e-06	0.0924019	0.000123028
SNOWBALL_020099_s_st	DMD	6.69167	5.82667	5.43	5.2	1.82134	1.31646	1.54399	0.0001	0.0003	0.0001	1.27042e-06	0.00284578	0.00417692
SNOWBALL_001854_s_st	TMEM255A	7.16167	6.06	6.095	6.32667	2.14602	-1.02456	-1.20303	0.0001	0.7574	0.0292	1.27084e-06	0.872339	0.0221271
SNOWBALL_047546_s_st	SLC25A37	6.65333	6.08667	5.78833	5.845	1.4811	1.22972	1.18236	0.0001	0.0001	0.0007	1.28936e-06	0.000927373	0.317952
SNOWBALL_012220_st	SERPINH1	9.20167	10.2267	10.8683	11.07	-2.03496	-1.56013	-1.79419	0.0001	0.0001	0.0001	1.29042e-06	0.000190051	0.0335523
SNOWBALL_031800_st	HIVEP2	6.41333	4.65	4.41333	4.51167	3.39482	1.17827	1.10063	0.0001	0.2036	0.4497	1.29226e-06	0.398839	0.625471
SNOWBALL_016940_st	SLC25A28	7.58167	6.88833	6.91667	6.70333	1.61702	-1.01983	1.13682	0.0001	0.692	0.018	1.29842e-06	0.831951	0.00123445
SNOWBALL_028023_st	ABHD2	8.72167	8.02333	7.67833	7.74167	1.62263	1.27015	1.2156	0.0001	0.0002	0.0011	1.30221e-06	0.00159528	0.378634
SNOWBALL_029983_st	ACPT	6.38	7.15	7.42833	7.16333	-1.70527	-1.21279	-1.00928	0.0001	0.0026	0.8664	1.30266e-06	0.014995	0.000430945
SNOWBALL_004002_st	VCP	8.79	8.42833	8.59667	8.53333	1.28491	-1.12376	-1.07549	0.0001	0.0003	0.0112	1.30461e-06	0.0025814	0.0600518
SNOWBALL_003550_st		4.905	3.17167	3.04667	2.665	3.32495	1.09051	1.42076	0.0001	0.4871	0.0108	1.31081e-06	0.684632	0.0164459
SNOWBALL_013411_s_st	UBAP1	8.78	8.265	8.35667	8.275	1.42899	-1.0656	-1.00696	0.0001	0.0985	0.8506	1.32435e-06	0.243624	0.0934751
SNOWBALL_023123_st	LOC100522842	8.355	7.34333	7.27333	7.49	2.01624	1.04972	-1.10701	0.0001	0.5052	0.1725	1.33071e-06	0.699235	0.0205006
SNOWBALL_027389_st	PLBD2	6.55333	5.265	4.76667	4.35333	2.44246	1.41258	1.88122	0.0001	0.0015	0.0001	1.33827e-06	0.00993148	0.0008432
SNOWBALL_016676_s_st	ALDH2	8.315	9.46833	9.825	10.04	-2.22427	-1.28046	-1.48624	0.0001	0.0078	0.0002	1.34833e-06	0.0361503	0.0452331
SNOWBALL_023669_s_st	LOC100518705	6.67167	5.835	5.83167	5.81	1.78592	1.00231	1.01748	0.0001	0.9692	0.7726	1.34938e-06	0.985591	0.844782
SNOWBALL_002614_st	COL12A1	9.70167	8.28833	8.215	8.31667	2.66352	1.05214	-1.01983	0.0001	0.6167	0.8462	1.35141e-06	0.781721	0.506157
SNOWBALL_016885_s_st	FAS	7.46	6.55333	6.26833	6.655	1.87471	1.21841	-1.07301	0.0001	0.007	0.2864	1.35448e-06	0.0333787	5.16855e-05
SNOWBALL_010442_st	LOC100626768	8.23833	8.715	9.13833	9.26833	-1.39152	-1.34102	-1.46747	0.0001	0.0001	0.0001	1.35784e-06	5.20255e-06	0.00366688
SNOWBALL_021717_s_st	ESYT2	5.085	6.125	6.07333	6.065	-2.05623	1.03646	1.04247	0.0001	0.6319	0.5785	1.3633e-06	0.792237	0.954683
SNOWBALL_008174_st	PHKB	5.67	6.42333	6.42333	6.425	-1.68568	1	-1.00116	0.0001	1	0.9829	1.36498e-06	1	0.986948
SNOWBALL_024348_s_st	NAA25	7.485	6.78667	6.685	6.88167	1.62263	1.07301	-1.06807	0.0001	0.1718	0.2	1.36764e-06	0.356491	0.00280089
SNOWBALL_014053_st	NDFIP2	6.965	6.10833	6.03	6.18833	1.81085	1.0558	-1.05702	0.0001	0.3829	0.3731	1.39171e-06	0.593768	0.0475599
SNOWBALL_023100_s_st	MAP2K1	7.01333	6.37	6.50667	6.525	1.56193	-1.09936	-1.11342	0.0001	0.0536	0.0311	1.39655e-06	0.15762	0.827997
SNOWBALL_017741_st	ADGRA2	7.34167	8.32667	8.36	8.22667	-1.97931	-1.02337	1.07177	0.0001	0.7443	0.3343	1.40187e-06	0.864662	0.162293
SNOWBALL_013278_st	WDR26	8.77	8.30833	8.27167	8.30667	1.37713	1.02574	1.00116	0.0001	0.4476	0.9722	1.40733e-06	0.651736	0.478649
SNOWBALL_023946_s_st	KLHL41	6.505	5.48	4.99667	4.52167	2.03496	1.39797	1.94306	0.0001	0.0003	0.0001	1.41465e-06	0.00246607	2.48177e-05
SNOWBALL_006082_st	ALDH9A1	7.765	7.31167	7.43833	7.37667	1.3692	-1.09177	-1.04608	0.0001	0.0146	0.1793	1.4174e-06	0.059275	0.159982
SNOWBALL_013283_s_st	RGS7	4.21167	5.15667	4.59667	4.64833	-1.92519	1.47427	1.42241	0.0001	0.0001	0.0001	1.42932e-06	0.000348736	0.638011
SNOWBALL_010460_st	LGMN	11.7967	12.4183	12.4467	12.0983	-1.53865	-1.01983	1.24833	0.0001	0.6616	0.0001	1.43388e-06	0.811885	2.4386e-06
SNOWBALL_006161_st	PEA15	8.545	9.13333	9.35333	9.26667	-1.50351	-1.16473	-1.09682	0.0001	0.0021	0.0414	1.43441e-06	0.012839	0.126224
SNOWBALL_005903_st	KIAA0907	8.21167	7.35667	7.40667	7.33833	1.80876	-1.03526	1.01279	0.0001	0.5754	0.8366	1.44423e-06	0.752719	0.456677
SNOWBALL_006510_st	ADAMTSL4	6.59	5.94	6.145	5.99667	1.56917	-1.15269	-1.04006	0.0001	0.0071	0.4066	1.44705e-06	0.0338019	0.013706
SNOWBALL_035102_st	RMND5A	7.52333	6.68333	6.64667	6.485	1.79005	1.02574	1.14737	0.0001	0.6753	0.0347	1.45142e-06	0.820997	0.0394325
SNOWBALL_035036_st		8.09	7.14	7.12833	7.39	1.93187	1.00812	-1.18921	0.0001	0.906	0.0205	1.45521e-06	0.954325	0.00353045
SNOWBALL_027729_st	AMPH	5.21667	4.44167	4.555	4.385	1.71119	-1.08172	1.04006	0.0001	0.1726	0.4856	1.46958e-06	0.357574	0.0180447
SNOWBALL_015765_st	FOXP1	8.52667	9.51167	9.40833	9.245	-1.97931	1.07425	1.20303	0.0001	0.3209	0.0177	1.47036e-06	0.533339	0.0810308
SNOWBALL_009999_st	C7H6orf89	7.27167	8.02333	8.08333	8.13333	-1.68374	-1.04247	-1.07923	0.0001	0.4472	0.1723	1.47155e-06	0.65138	0.548587
SNOWBALL_012694_st	PTPN12	9.23	8.20167	8.18	8.175	2.03967	1.01513	1.01866	0.0001	0.8397	0.8034	1.47911e-06	0.919279	0.970939
SNOWBALL_005732_st	EYA1	7.21	6.16333	6.39667	6.40167	2.06575	-1.17555	-1.17963	0.0001	0.045	0.0411	1.48547e-06	0.138701	0.971609
SNOWBALL_019712_st	AGBL3	5.02167	7.02833	6.28667	6.12	-4.01853	1.67211	1.87688	0.0001	0.0024	0.0004	1.49676e-06	0.0141202	0.437188
SNOWBALL_006899_st	MMP19	7.69167	7.08667	7.21667	7.165	1.52098	-1.09429	-1.0558	0.0001	0.0525	0.2251	1.50271e-06	0.155415	0.421136
SNOWBALL_029731_st	HIP1	8.22167	7.50333	7.18	6.77167	1.64528	1.25122	1.66056	0.0001	0.0005	0.0001	1.50457e-06	0.00367774	2.22447e-06
SNOWBALL_022259_s_st	NT5C2,PCGF6	9.16667	8.60833	8.39667	8.47667	1.47257	1.15803	1.09556	0.0001	0.002	0.0354	1.50856e-06	0.0120981	0.138639
SNOWBALL_029918_st	NTN1	4.96667	3.98	4.02667	4.095	1.9816	-1.03288	-1.08298	0.0001	0.6514	0.2732	1.51891e-06	0.805033	0.529962
SNOWBALL_041596_st	DAB2	3.27333	4.97667	4.355	4.05833	-3.25653	1.53865	1.88993	0.0001	0.0027	0.0001	1.52736e-06	0.015418	0.065275
SNOWBALL_000273_s_st	CD86	4.83167	6.90167	5.725	4.87667	-4.19887	2.26054	4.06992	0.0001	0.0001	0.0001	1.53652e-06	0.000540822	9.83554e-05
SNOWBALL_022762_s_st	C7H14orf1	9	9.35167	9.45667	9.33167	-1.27603	-1.07549	1.01396	0.0001	0.0104	0.588	1.5439e-06	0.0453876	0.000354515
SNOWBALL_042281_st	OPCML	2.09667	3.58833	3.64167	3.61	-2.81214	-1.03766	-1.01513	0.0001	0.7328	0.8895	1.55549e-06	0.857606	0.877582
SNOWBALL_008086_st	GPI	10.3533	9.73667	10.0083	9.94	1.53333	-1.2072	-1.15136	0.0001	0.0006	0.0055	1.55781e-06	0.00441207	0.26663
SNOWBALL_047458_st	SRD5A1	6.19667	5.24333	5.365	5.52667	1.93634	-1.08799	-1.217	0.0001	0.2335	0.0108	1.57959e-06	0.436422	0.075399
SNOWBALL_028286_st		4.35333	5.28167	5.35	5.675	-1.90308	-1.0485	-1.31342	0.0001	0.4855	0.0008	1.58192e-06	0.683379	0.000431843
SNOWBALL_010085_s_st	SLC29A1	8.695	9.60833	9.765	9.89667	-1.88339	-1.11471	-1.22123	0.0001	0.1156	0.0075	1.58627e-06	0.272429	0.137913
SNOWBALL_007719_st	ERC1	8.33833	8.65833	8.48333	8.31167	-1.24833	1.12896	1.27162	0.0001	0.0001	0.0001	1.58889e-06	0.00078287	4.58117e-06
SNOWBALL_010885_st	IRF9	6.97333	7.94333	7.84667	6.20333	-1.95884	1.0693	3.34035	0.0001	0.3482	0.0001	1.589e-06	0.560513	1.48235e-10
SNOWBALL_018200_st	NAB1	6.83667	5.87667	5.61333	5.585	1.94531	1.20025	1.22405	0.0001	0.0172	0.0095	1.60843e-06	0.0672163	0.823233
SNOWBALL_010728_s_st	PDE8A	8.5	8.18833	8.12333	8.17667	1.24114	1.04608	1.00812	0.0001	0.0605	0.7218	1.6173e-06	0.172199	0.0727896
SNOWBALL_023150_st	XBP1	7.7	8.3	8.27333	8.335	-1.51572	1.01866	-1.02456	0.0001	0.6729	0.5803	1.6288e-06	0.819449	0.312941
SNOWBALL_015432_st	MAP4	9.55667	9.935	9.91333	9.78167	-1.29984	1.01513	1.11214	0.0001	0.5872	0.0012	1.63243e-06	0.761064	0.000459681
SNOWBALL_022975_st	LOC100154692	8.69667	8.27833	8.52167	8.65167	1.33638	-1.18372	-1.29534	0.0001	0.0001	0.0001	1.6458e-06	0.000464092	0.00132146
SNOWBALL_007148_st	CPM	3.97167	5.15833	4.67333	4.34	-2.27626	1.39959	1.76337	0.0001	0.0011	0.0001	1.64665e-06	0.00776586	0.00330828
SNOWBALL_029948_st	NFIA	5.60333	7.21333	6.80333	6.79167	-3.05252	1.32869	1.33947	0.0001	0.0256	0.0222	1.64684e-06	0.0908604	0.958701
SNOWBALL_013652_st	CAMK1D	6.01167	6.84	6.85167	6.82333	-1.77563	-1.00812	1.01162	0.0001	0.8934	0.8482	1.64704e-06	0.94779	0.792702
SNOWBALL_026493_st	EDEM1	8.15833	7.55667	7.52	7.69167	1.51747	1.02574	-1.09809	0.0001	0.5641	0.0456	1.65417e-06	0.744423	0.00288496
SNOWBALL_037092_st	PAIP2B	6.02333	4.335	3.835	3.63333	3.22284	1.41421	1.62638	0.0001	0.0113	0.001	1.65597e-06	0.0485128	0.232871
SNOWBALL_019338_s_st	DBNDD2	7.26333	8.19333	8.16333	7.91833	-1.90528	1.02101	1.20999	0.0001	0.7596	0.0115	1.68135e-06	0.873677	0.00557264
SNOWBALL_040952_st	PDE3A	4.285	2.45	2.56833	2.615	3.56771	-1.08548	-1.12117	0.0001	0.5426	0.3985	1.68637e-06	0.728242	0.850971
SNOWBALL_010366_st	LTBP2	8.78167	9.42333	9.65333	9.38667	-1.56013	-1.17283	1.02574	0.0001	0.0032	0.5891	1.68944e-06	0.0180823	9.52723e-05
SNOWBALL_003222_s_st	MALT1	5.03667	6.12	6.15	6.18667	-2.11893	-1.02101	-1.04729	0.0001	0.7928	0.5612	1.69328e-06	0.893063	0.795616
SNOWBALL_012948_st	DHX9	8.66167	8.05833	7.94333	7.90667	1.51922	1.08298	1.11085	0.0001	0.0849	0.0276	1.7084e-06	0.219359	0.597253
SNOWBALL_039635_st	GSAP	7.37667	6.16	6.11167	5.91333	2.32409	1.03407	1.18646	0.0001	0.7069	0.0685	1.7098e-06	0.841559	0.0920437
SNOWBALL_003871_st		5.50333	6.215	6.28167	6.23167	-1.63769	-1.04729	-1.01162	0.0001	0.3801	0.8243	1.71211e-06	0.591242	0.528421
SNOWBALL_012808_s_st	SGCE	8.26167	8.92833	8.72	8.705	-1.5874	1.15535	1.16743	0.0001	0.0083	0.0053	1.71489e-06	0.0381014	0.869366
SNOWBALL_015173_st	ZNF385D	5.09	6.485	6.12333	6.15833	-2.62989	1.28491	1.25411	0.0001	0.0239	0.0386	1.73446e-06	0.0863948	0.853497
SNOWBALL_017487_st	LOC100155517	10.2033	9.89167	9.86167	9.885	1.24114	1.02101	1.00463	0.0001	0.368	0.8395	1.73483e-06	0.579821	0.49403
SNOWBALL_029700_st	SLC38A1	6.06833	5.30667	5.40833	5.395	1.69545	-1.07301	-1.06314	0.0001	0.2174	0.2811	1.74581e-06	0.416736	0.899494
SNOWBALL_033461_st	NXN	5.905	4.58	4.48333	4.34667	2.50533	1.0693	1.17555	0.0001	0.4931	0.1098	1.75352e-06	0.689505	0.313913
SNOWBALL_017311_s_st	PAX2	4.58167	5.35833	5.49	5.08	-1.71317	-1.09556	1.21279	0.0001	0.1227	0.0033	1.75995e-06	0.283849	7.63611e-06
SNOWBALL_000831_st	CEBPD	8.305	7.57333	7.63833	7.43333	1.66056	-1.04608	1.10191	0.0001	0.406	0.0847	1.77498e-06	0.615213	0.00354135
SNOWBALL_022004_s_st	DDX58	6.27167	8.545	7.13	4.66667	-4.83439	2.6666	14.706	0.0001	0.0001	0.0001	1.79989e-06	0.000264684	5.0521e-09
SNOWBALL_015795_st	GBE1	8.74833	8.035	7.91833	7.785	1.63959	1.08423	1.18921	0.0001	0.1362	0.004	1.79993e-06	0.304769	0.0499084
SNOWBALL_025775_st	PSMD2	8.85833	8.43333	8.68	8.7	1.34257	-1.18646	-1.20303	0.0001	0.0001	0.0001	1.8147e-06	0.000510915	0.702471
SNOWBALL_003156_st	MYEF2	6.79833	6.00167	6.23	6.20833	1.73708	-1.17148	-1.15402	0.0001	0.0143	0.0243	1.81657e-06	0.0583077	0.839801
SNOWBALL_024632_x_st	LOC100520401	7.66667	8.295	8.44167	8.77667	-1.54578	-1.10701	-1.39636	0.0001	0.0398	0.0001	1.81839e-06	0.126805	6.53035e-06
SNOWBALL_028180_st	EVI5	4.455	3.57	3.42167	3.50333	1.84676	1.10829	1.04729	0.0001	0.1279	0.4809	1.8268e-06	0.291889	0.384908
SNOWBALL_031138_st	LTBP2	9.36333	9.91667	9.88	9.74167	-1.46747	1.02574	1.12896	0.0001	0.535	0.008	1.85679e-06	0.72226	0.00883908
SNOWBALL_001820_s_st	PLS3	7.13333	8.69333	8.51	8.20667	-2.94854	1.1355	1.4012	0.0001	0.2775	0.0088	1.86176e-06	0.487047	0.042533
SNOWBALL_032698_st	LPP	8.11333	8.74667	8.635	8.76833	-1.55114	1.08048	-1.01513	0.0001	0.1115	0.7481	1.89288e-06	0.265596	0.0271448
SNOWBALL_025789_st	DDA1	7.31667	6.93833	6.99	6.98333	1.29984	-1.03646	-1.03168	0.0001	0.2108	0.2729	1.90904e-06	0.4083	0.899564
SNOWBALL_025014_s_st	LOC100154423	6.77333	5.91667	6.05667	6.09833	1.81085	-1.10191	-1.13419	0.0001	0.1384	0.06	1.91523e-06	0.308271	0.692948
SNOWBALL_028071_st	XPOT	6.61167	7.26167	7.185	7.08833	-1.56917	1.05458	1.12766	0.0001	0.277	0.0216	1.91777e-06	0.486475	0.132433
SNOWBALL_016088_st	LRRC58	8.27833	8.77833	8.69833	8.65667	-1.41421	1.05702	1.08799	0.0001	0.1465	0.0338	1.92394e-06	0.320191	0.447865
SNOWBALL_007704_st	GNPTAB	8.39833	7.79	7.765	7.90833	1.5245	1.01748	-1.08548	0.0001	0.7004	0.0822	1.93552e-06	0.837328	0.0131359
SNOWBALL_017791_s_st	TLR3	4.545	5.84	5.69667	5.315	-2.45377	1.10445	1.43893	0.0001	0.307	0.0014	1.93924e-06	0.519036	0.00248397
SNOWBALL_007171_st	LRP6	8.12833	8.86667	8.77667	8.62333	-1.66825	1.06437	1.18372	0.0001	0.2624	0.0063	1.94425e-06	0.470122	0.0297374
SNOWBALL_043959_st	KMT2E	4.91167	3.63667	3.205	3.26	2.41999	1.34879	1.29834	0.0001	0.0053	0.0124	1.94667e-06	0.0266875	0.736224
SNOWBALL_032908_st	RIN2	5.63333	4.755	4.29333	4.07167	1.83825	1.37713	1.60585	0.0001	0.0001	0.0001	1.98956e-06	0.00129589	0.00856843
SNOWBALL_023996_st	IDH1	6.98667	7.66	7.705	7.655	-1.59475	-1.03168	1.00347	0.0001	0.5341	0.9446	2.00112e-06	0.721556	0.506901
SNOWBALL_006530_st	ATP1A1	9.78	9.42167	9.485	9.41	1.28194	-1.04488	1.00812	0.0001	0.1123	0.7609	2.00451e-06	0.266914	0.029
SNOWBALL_028406_st	ERRFI1	8.83833	7.57833	8.05833	8.25333	2.39496	-1.39474	-1.5966	0.0001	0.0023	0.0001	2.00962e-06	0.0137042	0.118427
SNOWBALL_042534_st	TOX	2.61	3.98333	3.19167	3.21833	-2.59068	1.73107	1.69937	0.0001	0.0001	0.0001	2.02477e-06	0.000589823	0.891039
SNOWBALL_021970_st	BIRC3	7.70833	6.87667	6.59	6.845	1.77974	1.21982	1.02219	0.0001	0.0048	0.7225	2.03696e-06	0.0247254	0.00185779
SNOWBALL_000363_s_st	TLR3	6.205	7.49667	7.00167	6.56833	-2.44811	1.40932	1.90308	0.0001	0.0022	0.0001	2.04841e-06	0.0133466	0.000775615
SNOWBALL_026242_s_st	MAPKAP1	9.32833	9.75167	9.885	9.855	-1.34102	-1.09682	-1.07425	0.0001	0.0087	0.0342	2.06268e-06	0.0396285	0.531462
SNOWBALL_025131_st	NCEH1	4.65	6.46	6.355	6.4	-3.50642	1.07549	1.04247	0.0001	0.5902	0.7575	2.08314e-06	0.763105	0.858464
SNOWBALL_030391_st	PTPN9	6.74167	5.735	5.765	5.71667	2.00926	-1.02101	1.01279	0.0001	0.7814	0.8652	2.09282e-06	0.88652	0.701209
SNOWBALL_024600_s_st	BTAF1	7.05167	6.455	6.31	6.36667	1.51222	1.10573	1.06314	0.0001	0.0351	0.18	2.09287e-06	0.11559	0.374844
SNOWBALL_037416_st	GMFB	6.85833	5.89	5.77833	5.845	1.95658	1.08048	1.03168	0.0001	0.291	0.6658	2.09526e-06	0.502118	0.546994
SNOWBALL_000527_s_st	PMEPA1	5.90333	7.51	8.02833	8.17167	-3.04547	-1.4323	-1.58191	0.0001	0.0076	0.0013	2.10409e-06	0.0355103	0.412038
SNOWBALL_018689_st	ERGIC1	8.65667	9.34167	9.18833	9	-1.6077	1.11214	1.26722	0.0001	0.0501	0.0002	2.10557e-06	0.150155	0.00461358
SNOWBALL_023545_st	CHRDL1	8.54833	9.38333	9.42333	9.43667	-1.78386	-1.02811	-1.03766	0.0001	0.6564	0.554	2.11023e-06	0.8084	0.912891
SNOWBALL_002356_st	LAMA2	6.78833	8.05	8.11667	7.79	-2.39773	-1.04729	1.19748	0.0001	0.6242	0.0691	2.13309e-06	0.786925	0.00734352
SNOWBALL_014595_s_st	MYO1D	9.345	10.2167	9.96833	9.95167	-1.82978	1.18783	1.20164	0.0001	0.016	0.011	2.13686e-06	0.0635624	0.89311
SNOWBALL_003272_s_st	NFIB	7.935	7.08833	7.05667	7.01833	1.79834	1.02219	1.04972	0.0001	0.7285	0.4462	2.15483e-06	0.854936	0.721303
SNOWBALL_026907_s_st	SEC11A	9.31667	8.87167	8.88833	9.01167	1.36131	-1.01162	-1.10191	0.0001	0.7281	0.009	2.15585e-06	0.854704	0.00428529
SNOWBALL_012512_st	CACNA2D1	8.71833	8.26333	7.91	7.74167	1.37078	1.27751	1.43561	0.0001	0.0001	0.0001	2.15851e-06	3.41918e-05	0.000325334
SNOWBALL_034486_st	MAPK3	6.82667	7.42167	7.35167	7.19833	-1.51047	1.04972	1.16743	0.0001	0.2831	0.0027	2.1687e-06	0.493241	0.00776085
SNOWBALL_029077_st	GOLPH3L	5.38167	6.46333	6.19	6.59	-2.11648	1.2086	-1.09177	0.0001	0.0298	0.2853	2.16967e-06	0.102045	0.000329126
SNOWBALL_020648_st	BGN	10.9083	11.81	11.8817	11.8417	-1.86822	-1.05093	-1.02219	0.0001	0.464	0.7446	2.17249e-06	0.665675	0.730318
SNOWBALL_018036_st	NFE2L2	10.695	10.1667	10.0017	9.955	1.44226	1.12117	1.15803	0.0001	0.0095	0.0016	2.17363e-06	0.0422267	0.419801
SNOWBALL_040811_st	VCAN	6.13333	7.4	7.35333	7.33667	-2.40605	1.03288	1.04488	0.0001	0.7329	0.6438	2.20678e-06	0.85766	0.929034
SNOWBALL_029421_st	RUNX1	6.47333	5.065	5.09333	4.81833	2.6543	-1.01983	1.18646	0.0001	0.852	0.1183	2.20746e-06	0.926228	0.0438591
SNOWBALL_042365_st	OPCML	1.41	2.67	2.31667	2.31167	-2.39496	1.27751	1.28194	0.0001	0.0177	0.0164	2.20911e-06	0.0687223	0.978242
SNOWBALL_002338_st	EPB41L2	8.53833	8.925	8.95667	8.9	-1.30737	-1.02219	1.01748	0.0001	0.4517	0.551	2.22157e-06	0.65517	0.144938
SNOWBALL_047393_st		4.695	3.46	3.30833	3.46833	2.35381	1.11085	-1.00579	0.0001	0.2647	0.9501	2.24298e-06	0.472705	0.20366
SNOWBALL_004531_st	RBBP6	8.82167	8.27667	7.96333	7.85167	1.45902	1.24258	1.34257	0.0001	0.0001	0.0001	2.2436e-06	0.00065558	0.0349623
SNOWBALL_020922_s_st	GANAB	8.18667	8.82833	9.04667	8.97833	-1.56013	-1.16339	-1.10957	0.0001	0.0056	0.0429	2.25754e-06	0.0278417	0.308147
SNOWBALL_036459_st	NFIB	6.27667	5.56	5.38667	5.25667	1.64338	1.12766	1.23399	0.0001	0.0372	0.0011	2.29071e-06	0.120613	0.0636291
SNOWBALL_027055_st	COL5A2	9.91667	10.655	10.4533	10.3333	-1.66825	1.15003	1.24977	0.0001	0.0208	0.0009	2.31181e-06	0.0777279	0.102738
SNOWBALL_022449_st	UBL4A	5.83833	6.51333	6.88	6.77	-1.5966	-1.28937	-1.19472	0.0001	0.0001	0.0026	2.3126e-06	0.0010995	0.101815
SNOWBALL_013936_st	UGGT2	6.72667	7.57333	7.33333	7.33667	-1.79834	1.18099	1.17827	0.0001	0.0172	0.0185	2.33078e-06	0.0670359	0.978551
SNOWBALL_015175_st	ANKRD28	7.21167	8.10667	7.83333	7.39167	-1.85961	1.2086	1.64148	0.0001	0.0113	0.0001	2.33917e-06	0.0483407	2.08171e-05
SNOWBALL_008720_st	HMGN2	7.27167	8.04667	8.385	8.13	-1.71119	-1.2643	-1.05946	0.0001	0.0009	0.3287	2.36025e-06	0.0061056	0.0011071
SNOWBALL_003873_st	SNAPC1	4.33333	3.035	3.355	3.235	2.45945	-1.24833	-1.1487	0.0001	0.0348	0.1688	2.40315e-06	0.114837	0.397409
SNOWBALL_008176_st	LOC100624411	11.895	11.2967	11.51	11.35	1.51397	-1.15936	-1.03766	0.0001	0.0042	0.4171	2.43616e-06	0.0223636	0.00630285
SNOWBALL_017268_s_st	LOC100518212	8.61667	9.13667	9.05833	9.05667	-1.43396	1.0558	1.05702	0.0001	0.1784	0.1698	2.43824e-06	0.365635	0.981656
SNOWBALL_023678_s_st	TGM2	6.91	5.895	6.27833	6.66667	2.0209	-1.30435	-1.70724	0.0001	0.0028	0.0001	2.44211e-06	0.0160531	0.000273568
SNOWBALL_029076_st		3.70333	5.02833	4.79833	4.65	-2.50533	1.17283	1.29984	0.0001	0.1245	0.0169	2.44647e-06	0.28666	0.283453
SNOWBALL_006625_st	GCLM	7.625	7.06333	7.06	7.18167	1.47597	1.00231	-1.08548	0.0001	0.9565	0.0668	2.46036e-06	0.979429	0.026212
SNOWBALL_006988_s_st	MYL6	9.47833	10.0983	10.385	10.275	-1.53688	-1.21982	-1.13027	0.0001	0.0005	0.0171	2.47255e-06	0.00415344	0.0730204
SNOWBALL_005297_st	B3GNT2	8.89	7.485	7.205	7.40833	2.64818	1.21419	1.05458	0.0001	0.0814	0.6176	2.4769e-06	0.213071	0.15414
SNOWBALL_035539_st	XYLT1	3.91333	4.92333	5.105	4.97	-2.01391	-1.13419	-1.03288	0.0001	0.1129	0.6723	2.49683e-06	0.267925	0.191775
SNOWBALL_004466_s_st	LOC110258498	8.08167	7.745	7.87667	7.83	1.26284	-1.09556	-1.06069	0.0001	0.0022	0.0317	2.50199e-06	0.0131281	0.175533
SNOWBALL_029006_st		7.02	6.08333	5.89167	5.79333	1.9141	1.14208	1.22264	0.0001	0.0748	0.0108	2.5266e-06	0.200476	0.323041
SNOWBALL_006991_st	ITGA5	7.91833	8.635	8.905	8.71	-1.64338	-1.20581	-1.05336	0.0001	0.0029	0.3443	2.53488e-06	0.0166129	0.00574464
SNOWBALL_034461_st	JCAD	6.33833	7.065	6.785	6.93	-1.65481	1.21419	1.09809	0.0001	0.0025	0.103	2.54857e-06	0.014529	0.0427324
SNOWBALL_027522_st		4.50833	3.11667	3.13667	3.42333	2.62382	-1.01396	-1.23685	0.0001	0.8953	0.0571	2.55404e-06	0.948741	0.0357675
SNOWBALL_014661_s_st	LOC100515685	5.55333	6.06333	6.21333	6.42333	-1.42405	-1.10957	-1.28343	0.0001	0.0147	0.0001	2.58151e-06	0.0595378	0.000139937
SNOWBALL_037065_st	MAML2	6.82333	7.39167	7.04667	7.07	-1.48281	1.27015	1.24977	0.0001	0.0001	0.0001	2.59689e-06	0.000451713	0.757506
SNOWBALL_023574_s_st	PDK3	7.46167	6.78333	6.76167	7.00167	1.60029	1.01513	-1.16339	0.0001	0.7705	0.0087	2.60632e-06	0.880171	0.000601528
SNOWBALL_026841_st	SLC11A2	7.32833	6.78833	6.88667	7.05667	1.45397	-1.07054	-1.20442	0.0001	0.1105	0.0003	2.63918e-06	0.263887	0.00179052
SNOWBALL_047736_st	MICAL2	5.02333	5.84	5.82833	5.69833	-1.76133	1.00812	1.10318	0.0001	0.8962	0.1271	2.64037e-06	0.949228	0.116558
SNOWBALL_035915_st	DYRK2	5.43	4.13167	3.76	3.75167	2.45945	1.29385	1.30134	0.0001	0.0173	0.0153	2.64191e-06	0.0673802	0.96437
SNOWBALL_027719_st	UBE4B	7.85333	8.295	8.255	8.14	-1.35817	1.02811	1.11342	0.0001	0.4132	0.005	2.64247e-06	0.621675	0.00802224
SNOWBALL_045064_st	ARHGAP10	7.04333	7.68833	7.545	7.50667	-1.56374	1.10445	1.13419	0.0001	0.056	0.0189	2.658e-06	0.162776	0.625289
SNOWBALL_012665_s_st	CLDN12	7.33	6.34833	6.26167	6.10333	1.97475	1.06191	1.18509	0.0001	0.4251	0.0343	2.66511e-06	0.632126	0.110039
SNOWBALL_018158_st	PNKD	6.41667	5.70333	5.58667	5.75	1.63959	1.08423	-1.03288	0.0001	0.1495	0.5532	2.70355e-06	0.324651	0.0194347
SNOWBALL_012788_st	MEOX2	5.36833	6.58	6.84833	6.72167	-2.31605	-1.20442	-1.10318	0.0001	0.0571	0.2951	2.70541e-06	0.165108	0.330302
SNOWBALL_020220_st	PLP2	8.945	9.335	9.23167	9.01333	-1.31039	1.07425	1.24977	0.0001	0.0261	0.0001	2.72179e-06	0.0922832	4.82537e-06
SNOWBALL_010744_st	ISG12(A)	5.04667	6.445	5.83167	4.125	-2.63597	1.52979	4.99332	0.0001	0.0009	0.0001	2.7342e-06	0.00646913	2.77503e-09
SNOWBALL_008958_st	CDH2	6.58167	7.365	7.625	7.67167	-1.7211	-1.19748	-1.23685	0.0001	0.0073	0.0023	2.74646e-06	0.0346349	0.625428
SNOWBALL_046391_st	HIVEP2	5.22167	3.92333	3.71	3.94	2.45945	1.15936	-1.01162	0.0001	0.1484	0.907	2.76348e-06	0.323134	0.0771426
SNOWBALL_025199_s_st	RYR3	4.57667	5.79167	6.12667	5.36167	-2.32141	-1.26138	1.34723	0.0001	0.0216	0.0048	2.78884e-06	0.0799785	1.45138e-06
SNOWBALL_021667_s_st	DPP7	7.47167	8.32333	8.46	8.34667	-1.80458	-1.09936	-1.0163	0.0001	0.1581	0.8036	2.80676e-06	0.337082	0.199086
SNOWBALL_022430_s_st	SON	9.925	9.51333	9.385	9.45	1.33022	1.09303	1.04488	0.0001	0.011	0.1749	2.80729e-06	0.0473527	0.12304
SNOWBALL_021447_st		7.325	6.73	6.88833	6.92667	1.51047	-1.116	-1.14605	0.0001	0.0261	0.0077	2.85514e-06	0.0922318	0.592012
SNOWBALL_003021_st	MPDZ	6.415	7.165	7.265	7.16667	-1.68179	-1.07177	-1.00116	0.0001	0.2376	0.9839	2.90534e-06	0.4414	0.209407
SNOWBALL_006997_s_st	STAT2	6.44833	7.215	7.17833	7.105	-1.70133	1.02574	1.07923	0.0001	0.6658	0.2054	2.90895e-06	0.814812	0.387261
SNOWBALL_016016_st	LPP	8.42167	9.005	9.01	9.05833	-1.49831	-1.00347	-1.03766	0.0001	0.9382	0.4135	2.96801e-06	0.970639	0.4711
SNOWBALL_005241_st	LOC100519509	7.47167	6.91833	6.85333	6.81167	1.46747	1.04608	1.07674	0.0001	0.2968	0.0958	2.97519e-06	0.508227	0.519145
SNOWBALL_007498_st	ATP2B1	8.21	6.95667	6.59667	6.6	2.38392	1.28343	1.28046	0.0001	0.018	0.0189	2.98288e-06	0.069424	0.985885
SNOWBALL_040857_st	R3HDM2	8.92333	9.27833	9.01667	8.99	-1.27899	1.19886	1.22123	0.0001	0.0001	0.0001	2.98446e-06	7.85247e-05	0.521233
SNOWBALL_027937_st	LRP1	7.385	8.40667	8.41667	8.36	-2.03026	-1.00696	1.03288	0.0001	0.9295	0.6806	2.98552e-06	0.966245	0.657507
SNOWBALL_028633_st		5.34333	6.87833	6.61833	6.45667	-2.89788	1.19748	1.33947	0.0001	0.1398	0.0228	3.00853e-06	0.310349	0.332003
SNOWBALL_022482_st	ST6GAL1	7.08833	6.06333	5.825	5.53333	2.03496	1.17963	1.44393	0.0001	0.0489	0.0002	3.02439e-06	0.147456	0.00444925
SNOWBALL_011823_st	HADH	7.78167	8.25333	8.41833	8.25333	-1.38671	-1.12117	1	0.0001	0.0055	1	3.02649e-06	0.0275696	0.000724904
SNOWBALL_007651_st	NTN4	6.41667	7.19333	7.19	7.22833	-1.71317	1.00231	-1.02456	0.0001	0.9691	0.685	3.02987e-06	0.985512	0.70205
SNOWBALL_020923_st	ITPR1	3.21667	4.64833	4.66	4.53167	-2.69758	-1.00812	1.08423	0.0001	0.9414	0.4661	3.04112e-06	0.972195	0.428474
SNOWBALL_023304_s_st	HMGA1	7.01833	6.11667	6.185	6.33833	1.86822	-1.0485	-1.16608	0.0001	0.4974	0.0387	3.04212e-06	0.692956	0.0944941
SNOWBALL_000601_st	CPT1A	7.54833	6.515	6.97	7.16333	2.04675	-1.37078	-1.56736	0.0001	0.001	0.0001	3.04368e-06	0.00672827	0.062245
SNOWBALL_010025_s_st	HMGA1	6.49	5.63833	5.72167	5.78333	1.80458	-1.05946	-1.10573	0.0001	0.3833	0.1383	3.04368e-06	0.594121	0.537482
SNOWBALL_030538_st	TMEM30B	5.325	6.2	6.48667	6.70167	-1.83401	-1.21982	-1.41585	0.0001	0.0085	0.0001	3.09368e-06	0.038923	0.0131206
SNOWBALL_012357_st	DIXDC1	4.655	5.36	5.44833	5.49667	-1.63014	-1.06314	-1.09936	0.0001	0.2687	0.0953	3.10505e-06	0.477118	0.563352
SNOWBALL_022989_s_st	NCOA2	6.49167	7.5	7.34167	7.12	-2.01159	1.116	1.30134	0.0001	0.1704	0.0033	3.12314e-06	0.354559	0.0274634
SNOWBALL_014717_st	SKA2	6.15833	7.24333	7.15	7.18833	-2.12138	1.06683	1.03886	0.0001	0.4432	0.6494	3.12657e-06	0.648039	0.797975
SNOWBALL_023057_s_st	AKR1C1	6.05167	3.44	3.48	4.36833	6.11209	-1.02811	-1.90308	0.0001	0.8904	0.005	3.13671e-06	0.9462	0.00100001
SNOWBALL_034223_st		3.49	5.01333	4.99333	4.85667	-2.87454	1.01396	1.11471	0.0001	0.906	0.3613	3.13672e-06	0.95434	0.42955
SNOWBALL_016811_s_st	XBP1	7.58167	8.16667	7.98833	7.99333	-1.50004	1.13158	1.12766	0.0001	0.0132	0.0155	3.14245e-06	0.0549073	0.955146
SNOWBALL_014021_st	ANKRD10	8.19	7.36333	7.08333	6.61667	1.77358	1.21419	1.67791	0.0001	0.007	0.0001	3.15292e-06	0.0332595	5.38753e-06
SNOWBALL_009922_st	STK38	8.20333	8.84833	8.79333	8.715	-1.56374	1.03886	1.09682	0.0001	0.4476	0.0774	3.1646e-06	0.651734	0.253423
SNOWBALL_028706_st	PLXNA2	7.37833	7.94667	8.25667	8.38833	-1.48281	-1.23971	-1.35817	0.0001	0.0001	0.0001	3.17909e-06	0.00134479	0.0199335
SNOWBALL_001893_st	IL13RA1	8.47667	7.62333	7.52167	7.57333	1.80667	1.07301	1.03526	0.0001	0.2932	0.6003	3.19286e-06	0.504408	0.623551
SNOWBALL_009891_st	C7H6orf132	5.83833	6.97	6.86	6.90833	-2.19112	1.07923	1.04367	0.0001	0.3886	0.626	3.21259e-06	0.59919	0.752283
SNOWBALL_007791_st	LOC100523335	6.20167	6.93333	7.02	7.08167	-1.66056	-1.06191	-1.10829	0.0001	0.2963	0.0832	3.22301e-06	0.507692	0.464553
SNOWBALL_025551_s_st	PPP3CA	8.815	8.05167	7.82167	7.75333	1.69741	1.17283	1.22972	0.0001	0.0144	0.0026	3.24484e-06	0.0585532	0.432965
SNOWBALL_023133_st	AGPAT3	8.39833	8.78833	8.985	8.96333	-1.31039	-1.14605	-1.12896	0.0001	0.0003	0.0009	3.2473e-06	0.00258195	0.660327
SNOWBALL_007618_s_st	TMEM106C	5.46833	6.34167	6.37667	6.51833	-1.83189	-1.02456	-1.13027	0.0001	0.72	0.0842	3.27337e-06	0.849652	0.116738
SNOWBALL_010606_st	ADAMTSL3	7.10167	8.095	8.14167	7.885	-1.99078	-1.03288	1.15669	0.0001	0.6746	0.0723	3.27426e-06	0.820574	0.00991429
SNOWBALL_012013_st	ST5	5.49833	6.31833	6.32	6.325	-1.76541	-1.00116	-1.00463	0.0001	0.9855	0.942	3.29505e-06	0.992547	0.966118
SNOWBALL_007155_s_st	EMP1	11.2683	10.635	10.5267	10.525	1.55114	1.07798	1.07923	0.0001	0.1396	0.134	3.33228e-06	0.310063	0.986221
SNOWBALL_013319_st	ADIPOR1	7.82667	7.32	7.39167	7.405	1.42076	-1.05093	-1.06069	0.0001	0.2171	0.147	3.34739e-06	0.416331	0.854797
SNOWBALL_034256_st	SLC2A10	5.20833	6.055	6.10667	6.00167	-1.79834	-1.03646	1.03766	0.0001	0.5871	0.5752	3.35029e-06	0.760959	0.24741
SNOWBALL_001679_s_st		6.27	7.19167	7.065	7.00167	-1.8943	1.09177	1.14076	0.0001	0.23	0.0796	3.35633e-06	0.432249	0.565537
SNOWBALL_022866_st	CASP10	7.2	6.21667	6.08333	5.88333	1.97703	1.09682	1.25992	0.0001	0.236	0.0072	3.35724e-06	0.439394	0.0434728
SNOWBALL_013160_st	SERTAD4	7.07667	7.91333	7.61	7.63167	-1.78592	1.23399	1.2156	0.0001	0.0046	0.0075	3.37169e-06	0.0239434	0.858718
SNOWBALL_042378_st	ALDH1A1	2.50667	5.42333	5.46833	5.545	-7.55099	-1.03168	-1.08799	0.0001	0.8904	0.71	3.39252e-06	0.946189	0.855211
SNOWBALL_018197_s_st	CCDC141	4.54833	6.36333	6.34	6.075	-3.5186	1.0163	1.22123	0.0001	0.9086	0.1689	3.40288e-06	0.955689	0.163909
SNOWBALL_028597_st	SMIM3	7.24333	6.75333	6.69667	6.415	1.40444	1.04006	1.2643	0.0001	0.3099	0.0001	3.41263e-06	0.521914	4.47144e-06
SNOWBALL_017913_st		8.41667	8.74667	8.73333	8.84	-1.25701	1.00928	-1.06683	0.0001	0.7189	0.0208	3.42478e-06	0.848986	0.00171442
SNOWBALL_005773_s_st	NCOA2	7.195	8.05667	8.05167	7.80833	-1.81714	1.00347	1.18783	0.0001	0.9587	0.0189	3.43529e-06	0.980524	0.00526478
SNOWBALL_047216_s_st	DUS2	7.96333	7.48167	7.54333	7.50833	1.39636	-1.04367	-1.01866	0.0001	0.2633	0.623	3.4673e-06	0.471148	0.541172
SNOWBALL_003679_st	PSAT1	9.71167	10.5617	10.4883	10.015	-1.8025	1.05214	1.46071	0.0001	0.4465	0.0001	3.50472e-06	0.650807	7.88966e-06
SNOWBALL_001520_st	TEC	4.72667	5.99167	5.8	5.49667	-2.40327	1.14208	1.40932	0.0001	0.1894	0.0027	3.50645e-06	0.380356	0.0166147
SNOWBALL_001678_s_st		7.26667	8.09667	8.00167	7.96167	-1.77769	1.06807	1.09809	0.0001	0.3161	0.1608	3.5256e-06	0.528294	0.714123
SNOWBALL_015859_st	NECTIN3	8.37833	9.23	8.98667	8.76333	-1.80458	1.18372	1.38191	0.0001	0.02	0.0001	3.52953e-06	0.0754449	0.00937324
SNOWBALL_023179_s_st	SERPINE2	10.0667	8.82	8.83833	8.65833	2.37293	-1.01279	1.11858	0.0001	0.8959	0.2582	3.53325e-06	0.949059	0.169641
SNOWBALL_002667_st	CD109	6.81667	7.60333	7.35667	7.14667	-1.72508	1.18646	1.37237	0.0001	0.012	0.0001	3.54359e-06	0.0507596	0.00819816
SNOWBALL_018753_st	ANXA6	7.61	8.18333	8.30833	8.13833	-1.48796	-1.09051	1.03168	0.0001	0.0667	0.4889	3.59586e-06	0.18459	0.00372614
SNOWBALL_017383_st	EGLN1	8.79167	8.285	8.26833	8.33167	1.42076	1.01162	-1.03288	0.0001	0.7704	0.4181	3.60708e-06	0.880115	0.246105
SNOWBALL_009023_st	CAP1	10.025	10.5283	10.4817	10.6183	-1.41748	1.03288	-1.06437	0.0001	0.4152	0.1262	3.61416e-06	0.623437	0.00729539
SNOWBALL_024006_s_st	CASP10	5.74833	4.685	4.43	4.47833	2.08975	1.19334	1.15402	0.0001	0.046	0.0987	3.61454e-06	0.140896	0.737736
SNOWBALL_013829_s_st	KPNA3	8.74333	9.32167	9.055	9.16833	-1.49312	1.20303	1.11214	0.0001	0.0007	0.0296	3.67217e-06	0.00547352	0.0538991
SNOWBALL_046767_st	TACC2	6.13	4.59667	4.41167	4.295	2.89454	1.13682	1.23257	0.0001	0.2933	0.0954	3.68356e-06	0.504546	0.523605
SNOWBALL_000322_st	EGR2	3.86833	5.75667	6.04833	6.51833	-3.70207	-1.22405	-1.69545	0.0001	0.1833	0.0022	3.69134e-06	0.372335	0.0134208
SNOWBALL_008259_st	SLC1A5	8.05833	8.895	9.24	9.05167	-1.78592	-1.27015	-1.11471	0.0001	0.0019	0.1112	3.69556e-06	0.011698	0.0256859
SNOWBALL_005797_s_st	ARHGEF2	7.61833	8.49667	8.73833	8.44	-1.83825	-1.18236	1.04006	0.0001	0.0248	0.5695	3.70294e-06	0.0888164	0.0011891
SNOWBALL_047046_st	TMEM231	7.68833	8.19333	8.37667	8.29	-1.41912	-1.1355	-1.0693	0.0001	0.0048	0.1041	3.70567e-06	0.0248986	0.0978292
SNOWBALL_012538_st	COL1A2	12.4083	12.7133	12.75	12.6967	-1.23542	-1.02574	1.01162	0.0001	0.2953	0.6296	3.71592e-06	0.50663	0.0915452
SNOWBALL_024038_st	GIGYF2	7.805	7.49167	7.41333	7.34333	1.24258	1.0558	1.10829	0.0001	0.0389	0.0006	3.72094e-06	0.124607	0.027432
SNOWBALL_026489_s_st	RNMT	6.88333	6.19333	5.72833	5.75833	1.61328	1.38032	1.35191	0.0001	0.0001	0.0001	3.75799e-06	0.00023076	0.751025
SNOWBALL_017909_st	BAZ2B	7.01167	6.235	6.01667	6.05667	1.71317	1.16339	1.13158	0.0001	0.0224	0.0556	3.76348e-06	0.0823112	0.694885
SNOWBALL_023007_s_st	SMARCA2	7.285	8.015	7.785	7.65167	-1.65864	1.17283	1.28639	0.0001	0.012	0.0004	3.77414e-06	0.0509632	0.0760505
SNOWBALL_019859_s_st	JAZF1	5.845	6.61	6.51833	6.42333	-1.69937	1.0656	1.13813	0.0001	0.2976	0.0435	3.78364e-06	0.509097	0.25192
SNOWBALL_015870_st	MRPS6	7.61667	6.73167	6.46667	6.38167	1.84676	1.20164	1.27456	0.0001	0.0161	0.0027	3.7918e-06	0.0638973	0.399075
SNOWBALL_011671_st	METAP1	8.59667	7.90667	7.75167	7.73167	1.61328	1.11342	1.12896	0.0001	0.0607	0.0368	3.79987e-06	0.172621	0.840108
SNOWBALL_034752_st	TOPBP1	7.27333	7.91667	7.79333	7.80833	-1.56193	1.08925	1.07798	0.0001	0.1045	0.15	3.80801e-06	0.253674	0.874909
SNOWBALL_045163_st	ECT2	3.97833	5.64	5.35	5.095	-3.16382	1.22264	1.45902	0.0001	0.1367	0.0095	3.81297e-06	0.305621	0.145289
SNOWBALL_011780_st	JADE1	5.12833	6.19167	6.525	6.45333	-2.08975	-1.25992	-1.19886	0.0001	0.0125	0.0421	3.81647e-06	0.0524152	0.583053
SNOWBALL_002760_st	SMC5	6.11667	5.13333	5.22833	5.45167	1.97703	-1.06807	-1.24689	0.0001	0.3987	0.0103	3.82453e-06	0.608464	0.0247456
SNOWBALL_028056_st	MOB1B	6.20833	5.23333	5.04667	4.98833	1.96564	1.13813	1.18509	0.0001	0.1051	0.0385	3.83423e-06	0.25476	0.636683
SNOWBALL_043339_st	BSN	4.625	3.13167	3.21333	3.085	2.81539	-1.05824	1.03288	0.0001	0.6304	0.7828	3.84327e-06	0.791071	0.462743
SNOWBALL_025200_s_st	RYR3	3.44167	4.92833	5.20667	4.34833	-2.80241	-1.21279	1.49485	0.0001	0.1127	0.003	3.87651e-06	0.26751	5.02658e-06
SNOWBALL_025177_s_st	TRERF1	5.03833	5.77833	5.46	5.53	-1.67018	1.24689	1.18783	0.0001	0.0014	0.0083	3.89181e-06	0.00916682	0.409659
SNOWBALL_028282_st	MAP3K2	6.21	5.60333	5.54167	5.745	1.52274	1.04367	-1.10318	0.0001	0.3762	0.0528	3.925e-06	0.587537	0.00134057
SNOWBALL_007288_st	HEBP1	7.32	6.69333	6.62	6.57167	1.54399	1.05214	1.08799	0.0001	0.3106	0.1015	3.95866e-06	0.522645	0.520627
SNOWBALL_027001_st	RNMT	6.87	6.01667	5.77	5.85333	1.80667	1.18646	1.11987	0.0001	0.0199	0.1061	3.96432e-06	0.0750647	0.391041
SNOWBALL_017797_st	ASB5	6.62167	4.745	3.615	2.68667	3.67226	2.18859	4.16505	0.0001	0.0001	0.0001	3.97014e-06	0.000682479	2.92612e-05
SNOWBALL_007797_s_st	TXNRD1	10.2317	9.22	9.33667	9.27333	2.01624	-1.08423	-1.03766	0.0001	0.3176	0.6436	3.97593e-06	0.529935	0.616064
SNOWBALL_000645_st	NLRP3	6.515	4.93667	4.56667	4.375	2.98625	1.29235	1.47597	0.0001	0.0523	0.0058	3.98261e-06	0.154869	0.262603
SNOWBALL_009507_st	LOC100517166	8.22167	7.66833	7.78833	7.74	1.46747	-1.08673	-1.05093	0.0001	0.0703	0.2638	3.9899e-06	0.19178	0.456974
SNOWBALL_001804_s_st	ATG4A	6.65	7.50667	7.53	7.655	-1.81085	-1.0163	-1.10829	0.0001	0.8107	0.1411	3.99211e-06	0.903201	0.169691
SNOWBALL_000393_s_st	DUSP1	8.915	7.97333	7.66833	7.10833	1.92075	1.23542	1.82134	0.0001	0.0105	0.0001	4.00225e-06	0.0459262	3.30467e-06
SNOWBALL_009347_st	LOC100514951,LOC100627617	9.48167	8.695	8.38333	8.45833	1.72508	1.24114	1.17827	0.0001	0.0027	0.0161	4.01327e-06	0.0157111	0.40712
SNOWBALL_012384_st	YAP1	9.70333	9.22833	9.095	9.04167	1.38992	1.09682	1.13813	0.0001	0.0233	0.0029	4.02806e-06	0.0847601	0.306956
SNOWBALL_019092_st	ISM1	6.24	7.46167	7.17833	7.08667	-2.33216	1.217	1.29684	0.0001	0.0548	0.0145	4.03793e-06	0.160298	0.532361
SNOWBALL_028011_st		2.37667	4.11667	3.79833	3.84833	-3.34035	1.24689	1.20442	0.0001	0.1219	0.1875	4.05445e-06	0.282452	0.843864
SNOWBALL_018302_st	DGKD	6.59833	5.78333	6.07167	5.895	1.7593	-1.22123	-1.08048	0.0001	0.0061	0.239	4.06643e-06	0.0298837	0.0343946
SNOWBALL_010434_s_st	TBC1D2B	8.86	7.98333	7.79667	7.895	1.83613	1.13813	1.06314	0.0001	0.0756	0.3819	4.08623e-06	0.202069	0.308554
SNOWBALL_017830_st	MAP3K20	7.91667	7.06333	6.91333	7.15167	1.80667	1.10957	-1.06314	0.0001	0.1364	0.3695	4.09202e-06	0.305116	0.0065122
SNOWBALL_047551_x_st	AHNAK	6.77	7.37667	7.4	7.15	-1.52274	-1.0163	1.17013	0.0001	0.7361	0.0042	4.12349e-06	0.859589	0.000208792
SNOWBALL_002290_st	SYNCRIP	9.215	8.81167	8.70833	8.66667	1.32256	1.07425	1.10573	0.0001	0.0364	0.0055	4.1288e-06	0.118615	0.360988
SNOWBALL_029623_st	AK4	6.00333	4.815	4.86333	5.00167	2.27889	-1.03407	-1.13813	0.0001	0.7217	0.1806	4.13936e-06	0.85074	0.287622
SNOWBALL_020915_s_st	F3	6.65667	8.38333	9.01833	9.42667	-3.30962	-1.55294	-2.06098	0.0001	0.0047	0.0001	4.15618e-06	0.0245507	0.0206575
SNOWBALL_032659_st	FOXP1	7.48	8.525	8.45	8.26167	-2.06337	1.05336	1.20025	0.0001	0.5319	0.0394	4.18474e-06	0.719848	0.0850421
SNOWBALL_031504_st	KMT2E	9.375	8.45333	7.97333	7.87333	1.8943	1.39474	1.49485	0.0001	0.0003	0.0001	4.18736e-06	0.00239611	0.332062
SNOWBALL_046953_st	ANKRD50	8.44167	7.43667	7.09667	7.04333	2.00694	1.26576	1.31342	0.0001	0.0083	0.0031	4.19408e-06	0.038035	0.68676
SNOWBALL_003164_st	GMFB	7.75667	6.845	6.58833	6.74	1.88122	1.19472	1.07549	0.0001	0.0235	0.3209	4.23567e-06	0.085265	0.114486
SNOWBALL_031746_st	PLCB1	6.98667	5.65667	5.12833	5.065	2.51403	1.44226	1.50699	0.0001	0.0028	0.0011	4.25687e-06	0.0159649	0.726018
SNOWBALL_042570_st		5.78833	5.115	5.30833	5.18	1.59475	-1.1434	-1.04608	0.0001	0.0214	0.4037	4.2845e-06	0.0793091	0.0654679
SNOWBALL_044884_st	YTHDC1	7.4	6.53167	6.33	6.225	1.82555	1.15003	1.23685	0.0001	0.0557	0.0064	4.29925e-06	0.162263	0.268116
SNOWBALL_006393_st	ENSA	6.63167	6.20167	6.37833	6.32833	1.34723	-1.13027	-1.09177	0.0001	0.0022	0.0189	4.39628e-06	0.0132112	0.290664
SNOWBALL_035455_st	C7H6orf89	5.66	6.61333	6.56833	6.53	-1.93634	1.03168	1.05946	0.0001	0.6815	0.4501	4.44554e-06	0.824953	0.777355
SNOWBALL_043666_st	VCAN	9.02	9.825	10.1067	10.1733	-1.74715	-1.2156	-1.27309	0.0001	0.0069	0.0015	4.47502e-06	0.033078	0.486703
SNOWBALL_005951_st	FAM78B	6.54833	7.515	7.50667	7.135	-1.95432	1.00579	1.30134	0.0001	0.9402	0.0031	4.49768e-06	0.971568	0.000420255
SNOWBALL_002931_st	PSMC6	7.66	7.02333	6.92833	6.955	1.55473	1.06807	1.0485	0.0001	0.2057	0.3569	4.54135e-06	0.401672	0.767184
SNOWBALL_016931_st	PRKG1	7.39333	8.11833	7.69667	7.57333	-1.6529	1.33947	1.45902	0.0001	0.0001	0.0001	4.55084e-06	0.00102578	0.108605
SNOWBALL_018965_s_st	ARSJ	5.91833	6.76833	6.96833	7.18333	-1.8025	-1.1487	-1.3333	0.0001	0.0541	0.0005	4.56706e-06	0.158716	0.0135791
SNOWBALL_001017_st	RNF125	6.87333	5.80667	5.79333	5.80833	2.09459	1.00928	-1.00116	0.0001	0.9134	0.9892	4.57285e-06	0.95804	0.928754
SNOWBALL_047424_st	NFIA	4.07667	5.00167	4.82833	4.91333	-1.89868	1.12766	1.06314	0.0001	0.1174	0.4114	4.58681e-06	0.275305	0.436181
SNOWBALL_018105_st	NRP2	4.88	5.75	5.655	5.63667	-1.82766	1.06807	1.08172	0.0001	0.3492	0.2669	4.59195e-06	0.561508	0.889638
SNOWBALL_019400_st	SAMHD1	7.10333	7.92167	7.82167	7.97167	-1.76337	1.07177	-1.03526	0.0001	0.2965	0.5969	4.59281e-06	0.507978	0.0812243
SNOWBALL_011966_st	OTUD4	7.47667	7.06	6.90667	6.75333	1.33484	1.11214	1.23685	0.0001	0.005	0.0001	4.59345e-06	0.0256626	0.000637454
SNOWBALL_020125_s_st	KLHL15	7.94333	7.01167	6.88667	6.92833	1.90748	1.09051	1.05946	0.0001	0.2539	0.4417	4.65083e-06	0.460311	0.748983
SNOWBALL_020214_st	LOC100523107	6.35833	7.08833	7.29333	7.215	-1.65864	-1.15269	-1.09177	0.0001	0.0249	0.1457	4.69332e-06	0.0890471	0.344156
SNOWBALL_000050_st	LGALS3	10.525	10.0233	9.83333	9.62333	1.41585	1.14076	1.31951	0.0001	0.0042	0.0001	4.69843e-06	0.0221364	0.00020016
SNOWBALL_011387_st	APBB2	7.74333	7.11333	7.22667	7.31333	1.54756	-1.08172	-1.1487	0.0001	0.1325	0.0129	4.70383e-06	0.299067	0.206448
SNOWBALL_037418_st	MAGI3	6.84333	5.855	5.73167	5.53833	1.98389	1.08925	1.24545	0.0001	0.2878	0.0122	4.7078e-06	0.49848	0.0612566
SNOWBALL_012802_st	JAM3	8.08333	8.56833	8.91	8.58167	-1.39959	-1.26722	-1.00928	0.0001	0.0001	0.8117	4.71722e-06	0.000183588	1.24876e-06
SNOWBALL_034353_st	CNN2	6.745	7.52667	7.61833	7.71	-1.71912	-1.0656	-1.1355	0.0001	0.317	0.0554	4.72634e-06	0.529192	0.289918
SNOWBALL_001191_st	MIC-1	5.52333	6.135	6.10333	5.88167	-1.52802	1.02219	1.19196	0.0001	0.6546	0.0022	4.742e-06	0.807145	0.000748273
SNOWBALL_035295_st		3.11833	4.31333	3.95167	3.54667	-2.28945	1.28491	1.70133	0.0001	0.017	0.0001	4.7642e-06	0.0665174	0.00143067
SNOWBALL_042457_st	ZC3H12C	6.55833	5.77	5.68167	5.785	1.72708	1.06314	-1.01045	0.0001	0.3391	0.8692	4.81153e-06	0.551457	0.233418
SNOWBALL_025617_st	HSD17B12	9.145	8.57	8.66833	8.825	1.48968	-1.07054	-1.19334	0.0001	0.1521	0.0013	4.8198e-06	0.328525	0.00880099
SNOWBALL_026100_st	TCP11L1	6.46167	7.05167	7.015	6.93667	-1.50525	1.02574	1.08298	0.0001	0.5924	0.1059	4.8294e-06	0.764709	0.226061
SNOWBALL_014140_st		6.95167	7.76167	7.29333	6.59167	-1.75321	1.38351	2.25012	0.0001	0.0001	0.0001	4.86367e-06	0.00113496	1.04777e-07
SNOWBALL_005676_st	TERF1	6.56667	7.04167	6.87	6.84167	-1.38992	1.12636	1.1487	0.0001	0.0059	0.002	4.89325e-06	0.0291418	0.647456
SNOWBALL_043020_st	FAM78B	6.78	7.9	7.645	7.28833	-2.17347	1.19334	1.52802	0.0001	0.0633	0.0002	4.98845e-06	0.177836	0.00259915
SNOWBALL_027483_st	SLC20A2	6.26	5.51	5.64	5.73333	1.68179	-1.09429	-1.16743	0.0001	0.1483	0.019	5.00217e-06	0.322876	0.260529
SNOWBALL_042439_st	APBB2	7.70667	7.095	6.97167	7.235	1.52802	1.08925	-1.10191	0.0001	0.0963	0.0621	5.00917e-06	0.23979	0.000159272
SNOWBALL_016040_s_st	TIAM1	3.69833	4.80667	4.85833	4.955	-2.15596	-1.03646	-1.10829	0.0001	0.6884	0.2582	5.02674e-06	0.829684	0.467556
SNOWBALL_010317_s_st	CTSH	10.87	10.3467	10.2533	10.2433	1.43727	1.06683	1.07425	0.0001	0.1378	0.1029	5.02847e-06	0.307323	0.900474
SNOWBALL_002913_st	FRMD6	8.60833	9.26	9.33833	9.365	-1.57098	-1.0558	-1.07549	0.0001	0.3082	0.1774	5.04955e-06	0.520185	0.776035
SNOWBALL_016565_s_st	PRR14L	7.42833	6.915	6.83333	6.89167	1.42734	1.05824	1.0163	0.0001	0.1829	0.696	5.07766e-06	0.371747	0.312959
SNOWBALL_034056_st	RYR3	3.095	4.395	4.67333	3.88	-2.46229	-1.21279	1.42899	0.0001	0.0794	0.0032	5.09732e-06	0.20933	3.19982e-06
SNOWBALL_026402_st	BIRC6	8.72833	8.325	8.18167	8.11	1.32256	1.10445	1.1607	0.0001	0.0068	0.0003	5.14985e-06	0.0325768	0.0958579
SNOWBALL_018007_st	GULP1	7.55333	6.82167	6.08833	5.775	1.66056	1.66248	2.06575	0.0001	0.0001	0.0001	5.15578e-06	5.02678e-06	0.000166039
SNOWBALL_033953_st	CAMK1D	4.83667	5.82833	5.94	5.75	-1.98848	-1.08048	1.0558	0.0001	0.3403	0.5004	5.23481e-06	0.552749	0.0688645
SNOWBALL_025709_s_st	WDR13	6.295	6.755	6.915	6.85167	-1.37554	-1.11729	-1.0693	0.0001	0.0079	0.0853	5.23481e-06	0.0365631	0.210726
SNOWBALL_029873_st	RORA	4.61167	3.64167	3.52667	3.5	1.95884	1.08298	1.10318	0.0001	0.3165	0.2209	5.26687e-06	0.528636	0.85448
SNOWBALL_034361_st	ASPH	6.94667	6.26167	6.41833	6.60333	1.6077	-1.11471	-1.26722	0.0001	0.0636	0.0005	5.31755e-06	0.178483	0.00985841
SNOWBALL_011313_s_st	CC2D2A	5.815	6.54	6.52167	6.28	-1.6529	1.01279	1.19748	0.0001	0.8284	0.0065	5.31945e-06	0.913205	0.00193591
SNOWBALL_011444_st	GUCY1A3	7.32	7.84667	7.615	7.43333	-1.4406	1.17419	1.33176	0.0001	0.0015	0.0001	5.32381e-06	0.0095237	0.0013177
SNOWBALL_005111_st	STON1	7.845	7.165	7.10333	7.58667	1.60214	1.04367	-1.33947	0.0001	0.441	0.0001	5.33632e-06	0.646104	8.66049e-07
SNOWBALL_044563_st	CLDN12	5.875	4.63333	4.395	4.33333	2.36472	1.17963	1.23114	0.0001	0.1141	0.0515	5.36459e-06	0.269822	0.716602
SNOWBALL_016481_s_st	KMT5A	5.96	6.64167	6.67833	6.76833	-1.60399	-1.02574	-1.09177	0.0001	0.646	0.1254	5.39804e-06	0.801526	0.234989
SNOWBALL_025602_s_st	ILK	7.85167	8.26167	8.555	8.50833	-1.32869	-1.22547	-1.18646	0.0001	0.0001	0.0001	5.39985e-06	0.000177935	0.315099
SNOWBALL_007740_st	PRICKLE1	7.85333	8.36833	8.34167	8.24167	-1.42899	1.01866	1.09177	0.0001	0.6584	0.0481	5.42032e-06	0.809823	0.066256
SNOWBALL_000345_s_st	CXCL12	6.09667	4.78	4.885	4.88	2.4909	-1.07549	-1.07177	0.0001	0.4978	0.5182	5.43222e-06	0.693303	0.979683
SNOWBALL_000364_s_st	TLR3	5.275	6.74	6.58	5.87167	-2.76063	1.11729	1.82555	0.0001	0.3564	0.0001	5.44904e-06	0.568513	5.0082e-05
SNOWBALL_017315_s_st	HRH1,LOC100524527	9.65	8.62	8.51667	8.58	2.04202	1.07425	1.02811	0.0001	0.3959	0.74	5.44969e-06	0.60591	0.6381
SNOWBALL_011358_st	DHX15	8.38833	7.98667	7.92	7.96	1.32103	1.04729	1.01866	0.0001	0.1685	0.572	5.48765e-06	0.351831	0.397079
SNOWBALL_038051_st	NCOA3	3.70333	4.34833	3.78667	3.97667	-1.56374	1.47597	1.29385	0.0001	0.0001	0.0001	5.49628e-06	2.46916e-05	0.00524672
SNOWBALL_018176_st	TMBIM1	8.85667	8.36333	8.37	8.455	1.40769	-1.00463	-1.0656	0.0001	0.908	0.126	5.51378e-06	0.955406	0.109932
SNOWBALL_035726_st		5.26167	5.93833	5.76	5.89667	-1.59844	1.13158	1.0293	0.0001	0.036	0.6002	5.5323e-06	0.117747	0.0553971
SNOWBALL_021496_s_st	EIF4B	7.825	8.34	8.36	8.26	-1.42899	-1.01396	1.05702	0.0001	0.7403	0.1961	5.53349e-06	0.862223	0.0665977
SNOWBALL_026413_st	AQP1	4.88833	6.07667	5.76667	5.67667	-2.27889	1.23971	1.31951	0.0001	0.0377	0.01	5.54521e-06	0.121854	0.541742
SNOWBALL_001421_s_st	BRD2	9.14	8.74833	8.67167	8.46667	1.31191	1.05458	1.2156	0.0001	0.109	0.0001	5.62867e-06	0.261318	2.49627e-05
SNOWBALL_010890_s_st	FUT8	7.66667	6.93667	6.875	6.91333	1.65864	1.04367	1.0163	0.0001	0.4746	0.7853	5.64488e-06	0.674481	0.700892
SNOWBALL_007331_s_st	PARP11	5.01833	6.08833	5.95333	5.57	-2.09943	1.09809	1.4323	0.0001	0.2905	0.0007	5.67551e-06	0.50156	0.00102
SNOWBALL_006492_st	GDAP2	6.90667	7.35	7.32833	7.35333	-1.35974	1.01513	-1.00231	0.0001	0.6776	0.9489	5.67655e-06	0.82251	0.672957
SNOWBALL_042360_st		6.73333	5.89167	5.955	5.97167	1.79212	-1.04488	-1.05702	0.0001	0.5238	0.4225	5.70545e-06	0.713835	0.898847
SNOWBALL_027191_st	NUTF2	7.61	8.12833	8.22333	8.23833	-1.4323	-1.06807	-1.07923	0.0001	0.1321	0.0848	5.73125e-06	0.298561	0.847555
SNOWBALL_011379_st	FRYL	7.45667	8.23333	7.93833	7.80833	-1.71317	1.22688	1.34257	0.0001	0.0047	0.0002	5.78373e-06	0.0241722	0.124783
SNOWBALL_028050_st	DPY19L3	7.815	8.69	8.42667	8.32667	-1.83401	1.20025	1.28639	0.0001	0.0192	0.0024	5.78484e-06	0.0731177	0.317196
SNOWBALL_020553_s_st	STAG2	7.83667	7.22833	6.82667	6.66667	1.5245	1.32103	1.47597	0.0001	0.0001	0.0001	5.80533e-06	0.000403836	0.0117904
SNOWBALL_026416_st	SELENOM	7.06	8.15	8.19667	7.78167	-2.12874	-1.03288	1.29086	0.0001	0.7161	0.01	5.82507e-06	0.847309	0.000576772
SNOWBALL_025361_st	PFKL	7.60167	6.9	7.32833	7.36333	1.62638	-1.34568	-1.37872	0.0001	0.0001	0.0001	5.86573e-06	0.000821653	0.718189
SNOWBALL_019057_s_st	CST3	8.52333	9.11333	9.62667	9.70833	-1.50525	-1.42734	-1.51047	0.0001	0.0001	0.0001	5.87852e-06	2.65001e-05	0.212673
SNOWBALL_002669_st	SLC30A4	10.63	11.045	10.925	10.8917	-1.3333	1.08673	1.11214	0.0001	0.0238	0.0057	5.88076e-06	0.0860771	0.51706
SNOWBALL_016495_s_st	MED13L	9.46333	9.79667	9.51	9.36	-1.25992	1.21982	1.35347	0.0001	0.0001	0.0001	5.90293e-06	3.00639e-05	0.000117105
SNOWBALL_004523_st	TMEM159	5.56167	6.205	6.17	6.16333	-1.56193	1.02456	1.0293	0.0001	0.6452	0.5841	5.97377e-06	0.800934	0.947775
SNOWBALL_000919_st	CBX5	7.05667	7.535	7.47167	7.55833	-1.39313	1.04488	-1.0163	0.0001	0.2703	0.6796	5.98615e-06	0.478939	0.0935607
SNOWBALL_035224_st	NFAT5	8.79	9.58	9.18333	9.17667	-1.72907	1.31646	1.32256	0.0001	0.0005	0.0004	5.99297e-06	0.00404944	0.956847
SNOWBALL_023538_s_st	PLS3	7.525	8.885	8.97667	8.5	-2.56685	-1.0656	1.30586	0.0001	0.5694	0.0267	6.03107e-06	0.748351	0.00127131
SNOWBALL_040042_st	FKBP9	8.57667	9.06167	8.915	8.79667	-1.39959	1.10701	1.20164	0.0001	0.0191	0.0002	6.05553e-06	0.0729157	0.0208928
SNOWBALL_027843_st	PTPN12	7.85167	6.75833	6.68	6.59667	2.13366	1.0558	1.11858	0.0001	0.5458	0.221	6.0631e-06	0.730735	0.542044
SNOWBALL_022771_s_st	HSD17B12	9.37167	8.77667	8.955	9.07833	1.51047	-1.13158	-1.23257	0.0001	0.0201	0.0005	6.07731e-06	0.0756789	0.0510567
SNOWBALL_034427_st	AIDA	5.96333	6.77333	6.535	6.58	-1.75321	1.17963	1.1434	0.0001	0.0221	0.0565	6.0789e-06	0.0814297	0.681625
SNOWBALL_000964_x_st	NFAT5	8.35667	9.215	8.80167	8.93167	-1.81294	1.33176	1.217	0.0001	0.0008	0.0118	6.09289e-06	0.00554837	0.170295
SNOWBALL_000635_st	CD70	8.94	7.39333	7.40333	7.77	2.92141	-1.00696	-1.29834	0.0001	0.9563	0.0524	6.14243e-06	0.979349	0.0245649
SNOWBALL_025456_st	UBE2Z	8.075	7.72	7.80167	7.80167	1.27899	-1.05824	-1.05824	0.0001	0.0658	0.0658	6.28502e-06	0.182841	1
SNOWBALL_008919_st	RPS5	10.1817	10.4883	10.6967	10.6783	-1.23685	-1.15535	-1.14076	0.0001	0.0001	0.0001	6.29947e-06	0.000331726	0.653897
SNOWBALL_005501_st	RTN4	8.80333	9.46167	9.19167	8.905	-1.57826	1.20581	1.47087	0.0001	0.0028	0.0001	6.30654e-06	0.0162768	0.000169598
SNOWBALL_005846_st	NDUFS2	7.45333	7.15667	7.27	7.25	1.2283	-1.08172	-1.06683	0.0001	0.0047	0.0158	6.33835e-06	0.0245152	0.603834
SNOWBALL_015504_st	TRIM59	4.28333	5.375	5.01833	5.34833	-2.1312	1.28046	1.01866	0.0001	0.0128	0.8367	6.36487e-06	0.0534595	0.00475215
SNOWBALL_023889_st	NABP1	6.27833	5.275	4.89	4.625	2.00463	1.30586	1.56917	0.0001	0.0046	0.0001	6.37088e-06	0.0239742	0.0122865
SNOWBALL_023801_st	RRBP1	7.06833	7.69333	7.82333	7.90167	-1.54221	-1.09429	-1.15535	0.0001	0.0935	0.0114	6.39057e-06	0.234893	0.267638
SNOWBALL_011536_s_st	SLC4A4	7.13667	6.34333	5.87833	5.635	1.73307	1.38032	1.63392	0.0001	0.0001	0.0001	6.39608e-06	0.00124377	0.00418968
SNOWBALL_016602_s_st	ALDH2	7.21333	8.43333	8.825	8.99833	-2.32947	-1.31191	-1.47939	0.0001	0.0142	0.0011	6.4303e-06	0.0580137	0.204375
SNOWBALL_010304_s_st	BAZ1A	7.89333	6.855	6.44833	6.31	2.05385	1.32562	1.45902	0.0001	0.004	0.0004	6.44118e-06	0.0215098	0.240331
SNOWBALL_024047_s_st	CAB39	8.45833	7.94167	7.765	7.80833	1.43065	1.13027	1.09682	0.0001	0.0099	0.0421	6.50871e-06	0.0436868	0.49635
SNOWBALL_017798_s_st	TLR3	7.40333	8.81833	8.54167	8.06667	-2.6666	1.21139	1.68374	0.0001	0.1137	0.0003	6.51796e-06	0.26926	0.00212935
SNOWBALL_021828_s_st	PARD3B	6.335	6.925	6.56	6.33	-1.50525	1.28788	1.51047	0.0001	0.0001	0.0001	6.67203e-06	0.000809881	0.000524365
SNOWBALL_012325_st	RBM7	7.26167	6.24667	6.06667	6.195	2.0209	1.13288	1.03646	0.0001	0.1495	0.6696	6.68184e-06	0.324681	0.265088
SNOWBALL_035143_st	UCK2	6.51167	5.68833	5.86667	5.46833	1.76949	-1.13158	1.16473	0.0001	0.0831	0.0366	6.71623e-06	0.21614	6.29777e-05
SNOWBALL_023532_s_st	NKRF	6.52333	5.85	5.73167	5.80167	1.59475	1.08548	1.03407	0.0001	0.1531	0.5487	6.71745e-06	0.32999	0.382922
SNOWBALL_002788_s_st	HIF1A	11.3767	10.6717	10.5633	10.475	1.63014	1.07798	1.14605	0.0001	0.2083	0.0301	6.72132e-06	0.404961	0.270531
SNOWBALL_008338_s_st	RPS11	11.6617	11.9617	12.1533	12.2233	-1.23114	-1.14208	-1.19886	0.0001	0.0001	0.0001	6.72865e-06	0.000613717	0.0287679
SNOWBALL_025400_s_st	R3HDM2	7.205	7.69833	7.755	7.54	-1.40769	-1.04006	1.116	0.0001	0.3416	0.0146	6.73277e-06	0.554025	0.000177042
SNOWBALL_047427_st	DYRK2	7.36167	6.64667	6.365	6.385	1.64148	1.2156	1.19886	0.0001	0.004	0.0066	6.7408e-06	0.0213008	0.855048
SNOWBALL_034803_st		5.13333	4.07833	4.305	4.165	2.07772	-1.17013	-1.06191	0.0001	0.0858	0.4939	6.82586e-06	0.220936	0.245574
SNOWBALL_043869_st	TIA1	7.62333	6.565	6.39667	6.31833	2.08252	1.12376	1.18646	0.0001	0.1942	0.0645	6.84006e-06	0.386564	0.560385
SNOWBALL_020988_s_st	BST2	5.16167	6.32333	5.74333	4.645	-2.23716	1.49485	3.20058	0.0001	0.0006	0.0001	6.86472e-06	0.00462227	4.48822e-08
SNOWBALL_033546_st		4.04333	2.63667	2.225	2.14333	2.65124	1.33022	1.40769	0.0001	0.0241	0.0087	6.89012e-06	0.0868517	0.669443
SNOWBALL_008453_st	ATF5	5.77833	6.87833	7.10167	7.07	-2.14355	-1.16743	-1.14208	0.0001	0.1031	0.1574	6.897e-06	0.251452	0.851267
SNOWBALL_011519_st	SRP72	9.01833	9.45	9.25333	9.43333	-1.34879	1.14605	1.01162	0.0001	0.0013	0.7466	6.89938e-06	0.00879841	0.000286665
SNOWBALL_008524_st	TGFB1	5.885	6.69667	6.99667	6.80833	-1.75524	-1.23114	-1.08048	0.0001	0.0063	0.2594	7.03196e-06	0.0307402	0.030528
SNOWBALL_019216_s_st	FOXS1	4.885	6.13167	6.55	6.59167	-2.37293	-1.33638	-1.37554	0.0001	0.0115	0.0064	7.04004e-06	0.0493007	0.824732
SNOWBALL_009146_st	MACF1,KIAA0754	6.56333	7.23333	7.045	6.68333	-1.59107	1.13945	1.46409	0.0001	0.0296	0.0001	7.05171e-06	0.101598	2.29481e-05
SNOWBALL_018838_st	ATP6V0E1	9.71167	9.33	9.50833	9.44	1.30285	-1.13158	-1.07923	0.0001	0.0011	0.0262	7.05691e-06	0.00752064	0.104149
SNOWBALL_008004_st	NQO1	8.415	7.11333	7.31333	7.03333	2.46514	-1.1487	1.05702	0.0001	0.2106	0.6091	7.13437e-06	0.408045	0.0462258
SNOWBALL_027205_st	SLC4A4	5.995	5.11833	5.035	4.74333	1.83613	1.05946	1.29684	0.0001	0.4316	0.0022	7.14044e-06	0.637848	0.0023723
SNOWBALL_002387_s_st	ATP5A1	9.895	9.43833	9.58	9.64333	1.37237	-1.10318	-1.15269	0.0001	0.0182	0.0016	7.20914e-06	0.0700635	0.221539
SNOWBALL_007496_st	ALDH1L2	3.12833	3.65167	3.59833	3.55333	-1.43727	1.03766	1.07054	0.0001	0.4005	0.1308	7.25247e-06	0.610166	0.489837
SNOWBALL_027189_st	S1PR3	3.66	5.555	5.69333	5.77833	-3.71922	-1.10063	-1.16743	0.0001	0.5448	0.3327	7.25853e-06	0.729968	0.759243
SNOWBALL_002167_st	FBXO30	9.085	8.16833	7.76667	7.775	1.88775	1.32103	1.31342	0.0001	0.0019	0.0022	7.26296e-06	0.0116844	0.955419
SNOWBALL_026425_s_st	CD46	6.72667	7.295	6.965	6.965	-1.48281	1.25701	1.25701	0.0001	0.0002	0.0002	7.27369e-06	0.00148169	0.99548
SNOWBALL_008512_st	MYADM	9.19333	10.1367	10.2183	10.0567	-1.92297	-1.05824	1.05702	0.0001	0.474	0.4829	7.30138e-06	0.67393	0.124074
SNOWBALL_039917_st	LOC110260801	4.50667	5.26	5.14	5.12333	-1.68568	1.08673	1.09936	0.0001	0.1961	0.144	7.31564e-06	0.389183	0.888776
SNOWBALL_010687_st	PML	5.445	6.18667	5.89	5.23833	-1.67211	1.2283	1.92964	0.0001	0.0038	0.0001	7.316e-06	0.0203567	1.34311e-07
SNOWBALL_000696_st	MAP4K3	7.82	8.68667	8.37167	8.35333	-1.82344	1.24401	1.25992	0.0001	0.0072	0.005	7.33407e-06	0.0341628	0.894101
SNOWBALL_021274_s_st	TNFRSF1B	7.24833	8.62	8.575	8.64667	-2.58769	1.03168	-1.01866	0.0001	0.7848	0.8713	7.34246e-06	0.888485	0.708577
SNOWBALL_000963_s_st	NFAT5	8.09	8.77167	8.39	8.38667	-1.60399	1.30285	1.30586	0.0001	0.0002	0.0002	7.35151e-06	0.00201144	0.97608
SNOWBALL_044867_st		4.48833	5.55833	5.66167	5.235	-2.09943	-1.07425	1.25122	0.0001	0.427	0.0214	7.60192e-06	0.633753	0.000460513
SNOWBALL_012367_st	SESN3	7.58167	6.665	6.615	6.87333	1.88775	1.03526	-1.15535	0.0001	0.6517	0.0733	7.66027e-06	0.805269	0.00911546
SNOWBALL_009600_st	HMGN4	5.74167	6.39333	6.56833	6.52667	-1.57098	-1.12896	-1.09682	0.0001	0.0379	0.1039	7.73198e-06	0.122236	0.634667
SNOWBALL_022840_st	ARF3	7.35167	7.75833	7.73	7.76	-1.32562	1.01983	-1.00116	0.0001	0.5653	0.9729	7.73507e-06	0.745305	0.568595
SNOWBALL_012442_st	CADM1	4.42167	5.31833	5.59333	5.835	-1.86176	-1.20999	-1.43065	0.0001	0.02	0.0002	7.76791e-06	0.0754433	0.0120792
SNOWBALL_015469_st	RASA2	7.19833	6.08167	5.79333	5.85333	2.16845	1.22123	1.17148	0.0001	0.045	0.1043	7.76998e-06	0.138683	0.702029
SNOWBALL_023340_st	CTSD	9.31333	9.96167	10.22	10.12	-1.56736	-1.1961	-1.116	0.0001	0.004	0.0565	7.8099e-06	0.0215297	0.173187
SNOWBALL_024656_st	VSTM4	7.925	7.075	7.13667	6.66667	1.8025	-1.04367	1.32715	0.0001	0.55	0.0009	7.81703e-06	0.733926	1.9815e-05
SNOWBALL_006096_st	RAB13	8.045	7.73167	7.65167	7.59167	1.24258	1.05702	1.10191	0.0001	0.0473	0.0017	7.83623e-06	0.14389	0.0825358
SNOWBALL_001518_st	TRAF3	8.21833	7.75667	7.77667	8.01833	1.37713	-1.01396	-1.19886	0.0001	0.7202	0.0002	7.84468e-06	0.849762	3.11517e-05
SNOWBALL_008067_st	N4BP1	7.18167	7.825	7.595	7.52667	-1.56193	1.17283	1.22972	0.0001	0.0083	0.0013	7.85498e-06	0.038248	0.37972
SNOWBALL_011341_s_st	FRYL	6.82333	7.50833	7.165	7.12833	-1.6077	1.26868	1.30134	0.0001	0.0007	0.0003	7.86601e-06	0.0049179	0.702893
SNOWBALL_004994_st	PAIP2B	5.41	4.14167	3.87667	3.81	2.40883	1.20164	1.25847	0.0001	0.098	0.0429	7.88863e-06	0.242664	0.708822
SNOWBALL_010508_st	SNX33	7.87667	7.26	7.33833	7.165	1.53333	-1.0558	1.06807	0.0001	0.3012	0.2135	7.89443e-06	0.512829	0.00956439
SNOWBALL_030125_st	TRIP6	6.63833	7.18	7.49333	7.55667	-1.45565	-1.24258	-1.29834	0.0001	0.0002	0.0001	7.94482e-06	0.00163307	0.320187
SNOWBALL_016202_st	COX17	6.92667	6.07833	6.50333	6.45667	1.80042	-1.34257	-1.29984	0.0001	0.0007	0.0018	7.94482e-06	0.00496687	0.695753
SNOWBALL_019177_s_st	LOC110258849	10.4167	10.1667	10.2133	10.105	1.18921	-1.03288	1.04367	0.0001	0.1362	0.0547	7.9497e-06	0.304841	0.000217945
SNOWBALL_016759_s_st	NAA25	7.79167	7.17333	7.09167	7.22667	1.5351	1.05824	-1.03766	0.0001	0.284	0.4796	8.07742e-06	0.494262	0.0453922
SNOWBALL_009163_st	USP1	5.72	6.42333	6.29167	6.49833	-1.62826	1.09556	-1.05336	0.0001	0.1358	0.3841	8.09139e-06	0.304155	0.00697195
SNOWBALL_034174_st	NFIB	6.89333	5.91833	5.77167	5.63833	1.96564	1.10701	1.21419	0.0001	0.225	0.0284	8.10001e-06	0.426041	0.236809
SNOWBALL_014618_s_st	ABCC3	6.01167	6.91833	7.16333	6.95	-1.87471	-1.18509	-1.02219	0.0001	0.0376	0.7733	8.13004e-06	0.121619	0.0302634
SNOWBALL_008212_st	APOE	5.86167	6.61667	6.31	5.97167	-1.68763	1.23685	1.56374	0.0001	0.0036	0.0001	8.13121e-06	0.0196978	0.000162323
SNOWBALL_016422_st	PPTC7	6.99167	6.12333	5.70667	5.85333	1.82555	1.33484	1.20581	0.0001	0.001	0.0191	8.15366e-06	0.00685432	0.133045
SNOWBALL_013769_s_st	FRY	6.79833	5.87667	5.52	5.525	1.8943	1.28046	1.27603	0.0001	0.0051	0.0056	8.16085e-06	0.025879	0.972298
SNOWBALL_007596_st	NEDD1	6.62	7.70667	7.485	7.225	-2.12383	1.16608	1.39636	0.0001	0.1066	0.0019	8.19525e-06	0.257406	0.0279127
SNOWBALL_006265_st	ZNF644	8.78167	8.255	8.10833	8.14667	1.4406	1.10701	1.07798	0.0001	0.033	0.104	8.19539e-06	0.110139	0.57988
SNOWBALL_010602_st	SCAMP2	9.92333	9.52333	9.44	9.44	1.31951	1.05946	1.05946	0.0001	0.1	0.1	8.19587e-06	0.246074	0.995008
SNOWBALL_034815_st	TARDBP	7.2	6.76833	6.86333	7.08	1.34879	-1.06807	-1.24114	0.0001	0.0838	0.0001	8.22114e-06	0.217428	4.99477e-05
SNOWBALL_006737_st	POLDIP3	7.255	7.755	8.02	7.89167	-1.41421	-1.20164	-1.09936	0.0001	0.0004	0.0359	8.22201e-06	0.00335018	0.0176612
SNOWBALL_005410_st	NBAS	6.60833	7.17667	7.28333	7.34667	-1.48281	-1.07674	-1.12506	0.0001	0.1355	0.0234	8.24026e-06	0.30367	0.353242
SNOWBALL_025350_st	ZCCHC24	7.94	8.90167	8.88667	8.80667	-1.94756	1.01045	1.06807	0.0001	0.8978	0.4209	8.40163e-06	0.95008	0.515315
SNOWBALL_018018_st	WDR12	7.18167	6.68333	6.765	6.9	1.41258	-1.05824	-1.16205	0.0001	0.1895	0.0022	8.40216e-06	0.380462	0.0122645
SNOWBALL_020094_s_st	LOC110257725	8.22833	8.97333	8.78167	8.92667	-1.67597	1.14208	1.03288	0.0001	0.0472	0.6078	8.45957e-06	0.143625	0.0797511
SNOWBALL_026236_s_st	VGLL4	6.72667	5.89333	6.045	5.97667	1.7818	-1.11085	-1.05946	0.0001	0.148	0.4158	8.50397e-06	0.322404	0.523605
SNOWBALL_002873_st	GPR176	4.61833	5.87	5.76	5.215	-2.38116	1.07923	1.57462	0.0001	0.4736	0.0005	8.52371e-06	0.673676	0.000222047
SNOWBALL_014414_st	PSMD3	7.74167	7.29	7.66333	7.475	1.36762	-1.29534	-1.13682	0.0001	0.0001	0.0035	8.56529e-06	6.43616e-05	0.00034068
SNOWBALL_029463_st	TPP1	7.30167	8.375	8.41	8.52833	-2.10429	-1.02456	-1.11214	0.0001	0.789	0.2506	8.5871e-06	0.890923	0.361313
SNOWBALL_028049_st	EXT1	7.185	6.00167	6.07333	6.11	2.27101	-1.05093	-1.07798	0.0001	0.6202	0.456	8.59535e-06	0.784163	0.842161
SNOWBALL_013887_st	KPNA3	9.22833	9.70167	9.54833	9.51	-1.38831	1.11214	1.14208	0.0001	0.0157	0.0038	8.64498e-06	0.0626927	0.529406
SNOWBALL_009069_s_st	DDOST	9.11167	9.52833	9.87	9.96333	-1.33484	-1.26722	-1.35191	0.0001	0.0001	0.0001	8.67047e-06	7.06158e-05	0.0408062
SNOWBALL_024947_s_st	PLCE1	3.725	5.07833	5.12333	5.09	-2.55502	-1.03168	-1.00812	0.0001	0.7853	0.9436	8.76716e-06	0.888824	0.878376
SNOWBALL_045175_st	NXN	8.04833	6.70167	6.76667	6.595	2.54324	-1.04608	1.07674	0.0001	0.693	0.5188	8.78515e-06	0.832607	0.274205
SNOWBALL_025627_st	B4GALT1	6.805	7.66667	7.84833	7.805	-1.81714	-1.13419	-1.10063	0.0001	0.0982	0.1999	8.79013e-06	0.243144	0.730083
SNOWBALL_020067_st	RPS6KA3	7.98833	7.35167	7.16333	7.12333	1.55473	1.13945	1.17148	0.0001	0.0255	0.0087	8.8117e-06	0.0907175	0.648165
SNOWBALL_035439_st	PCDH19	2.50333	4.07667	4.02667	3.925	-2.97592	1.03526	1.11085	0.0001	0.7947	0.4341	8.83298e-06	0.894236	0.636122
SNOWBALL_017923_s_st	KLHL41	5.54833	4.63333	4.02333	3.52833	1.88557	1.52626	2.15099	0.0001	0.0001	0.0001	8.88232e-06	0.000525306	2.63744e-05
SNOWBALL_000962_st	APAF1	7.815	7.23833	6.97333	6.935	1.4914	1.20164	1.23399	0.0001	0.0015	0.0005	8.88514e-06	0.00968446	0.622938
SNOWBALL_002078_st	WTAP	7.59833	7.23333	7.28333	7.12667	1.28788	-1.03526	1.07674	0.0001	0.2714	0.0272	8.92837e-06	0.480146	0.000278261
SNOWBALL_004648_st	UXS1	7.32333	6.86	6.91667	6.84833	1.37872	-1.04006	1.00812	0.0001	0.3244	0.8368	8.94671e-06	0.536772	0.19971
SNOWBALL_010565_st	SRSF5	8.90333	8.31667	8.205	8.245	1.50177	1.08048	1.05093	0.0001	0.1331	0.3249	8.94865e-06	0.300006	0.611759
SNOWBALL_042962_st	TNIK	1.62833	2.90167	2.36833	2.33167	-2.41719	1.44727	1.48452	0.0001	0.0031	0.0019	8.95515e-06	0.017353	0.85474
SNOWBALL_009211_st	PUM1	9.18667	8.935	8.785	8.70167	1.19058	1.10957	1.17555	0.0001	0.0001	0.0001	8.96653e-06	0.00139943	0.00290404
SNOWBALL_000175_st	MSI2	5.41	4.02	4.065	4.31833	2.62079	-1.03168	-1.22972	0.0001	0.7913	0.0935	8.98948e-06	0.892227	0.105033
SNOWBALL_013768_s_st	LOC102166104	5.99667	5.31833	5.12	4.98333	1.60029	1.14737	1.26138	0.0001	0.0274	0.0008	9.09972e-06	0.0957951	0.0687084
SNOWBALL_002312_st	PNRC1	8.45333	7.70667	7.81667	7.55167	1.67791	-1.07923	1.11342	0.0001	0.2392	0.1042	9.1407e-06	0.443253	0.00162319
SNOWBALL_035910_st	MCUR1	6.76333	7.34	7.105	6.84833	-1.4914	1.17691	1.40607	0.0001	0.0038	0.0001	9.20435e-06	0.020653	0.00019846
SNOWBALL_035802_st	USF3	6.31833	5.635	5.37167	5.54	1.60585	1.20025	1.06807	0.0001	0.0056	0.2659	9.21234e-06	0.0280925	0.024499
SNOWBALL_004759_st	LOC100516004	4.72	5.32167	5.54	5.49	-1.51747	-1.16339	-1.12376	0.0001	0.0084	0.034	9.2759e-06	0.0383222	0.522429
SNOWBALL_014650_st	TRIM25	5.61667	6.32167	6.24	5.815	-1.63014	1.05824	1.42076	0.0001	0.3514	0.0001	9.27676e-06	0.563658	9.80309e-06
SNOWBALL_000021_st	REPS1	5.91667	6.51333	6.56833	6.92833	-1.51222	-1.03886	-1.3333	0.0001	0.4561	0.0001	9.28741e-06	0.658966	9.51666e-06
SNOWBALL_013626_s_st	USP6NL	7.24333	6.63	6.33	6.20167	1.52979	1.23114	1.34568	0.0001	0.0009	0.0001	9.40086e-06	0.00656805	0.0592912
SNOWBALL_002663_st	ACAA2	5.13833	5.88333	6.04833	5.93333	-1.67597	-1.12117	-1.03526	0.0001	0.0856	0.5864	9.44548e-06	0.220607	0.181061
SNOWBALL_024722_s_st	GHITM	7.215	7.85333	8.08	8.02333	-1.55653	-1.17013	-1.12506	0.0001	0.0097	0.0426	9.44806e-06	0.0429192	0.485479
SNOWBALL_017416_s_st	MYOF	9.53167	9.15667	8.91833	8.895	1.29684	1.17963	1.19886	0.0001	0.0001	0.0001	9.5682e-06	0.00085323	0.65339
SNOWBALL_002599_s_st	ZNF609	6.585	6.12833	6.02667	5.8	1.37237	1.07301	1.25556	0.0001	0.0848	0.0001	9.68522e-06	0.219179	7.0089e-05
SNOWBALL_014236_st	AXIN2,CEP112	4.05667	3.17667	3.35	3.325	1.84038	-1.12766	-1.10829	0.0001	0.1237	0.1834	9.7246e-06	0.285406	0.858976
SNOWBALL_047295_s_st	ZFP36L1	10.535	10.0583	9.79333	9.43667	1.39152	1.20164	1.53865	0.0001	0.0003	0.0001	9.73732e-06	0.002613	9.72562e-07
SNOWBALL_036968_st	TNRC6B	7.27833	6.49333	6.33167	6.23833	1.72309	1.11858	1.19334	0.0001	0.1087	0.0165	9.75531e-06	0.260897	0.321474
SNOWBALL_002575_s_st	BNIP2	7.39	6.86	6.61	6.735	1.44393	1.18921	1.09051	0.0001	0.0013	0.0696	9.77296e-06	0.00863115	0.0334826
SNOWBALL_027663_st	DESI1	6.87167	6.09833	6.15	6.145	1.70921	-1.03646	-1.03288	0.0001	0.5893	0.6256	9.78996e-06	0.762559	0.96782
SNOWBALL_011308_s_st	CC2D2A	4.83333	5.60167	5.36333	5.27333	-1.7033	1.17963	1.25556	0.0001	0.0211	0.0028	9.82696e-06	0.0786431	0.332429
SNOWBALL_020941_s_st	CYBA	7.52333	6.85167	7.02333	6.97833	1.59291	-1.12636	-1.09177	0.0001	0.0513	0.1398	9.85286e-06	0.152855	0.62401
SNOWBALL_030156_st	TET2	5.27833	3.97167	3.38	3.50333	2.47369	1.50699	1.38351	0.0001	0.0018	0.0094	9.92155e-06	0.0113857	0.459243
SNOWBALL_014131_st		7.03833	7.86167	7.405	6.61	-1.76949	1.37237	2.38116	0.0001	0.0003	0.0001	1.00172e-05	0.00271629	5.69058e-08
SNOWBALL_036205_st	ZC3H12C	6.69667	5.755	5.44333	5.75333	1.92075	1.24114	1.00116	0.0001	0.015	0.9886	1.00205e-05	0.0606067	0.00333915
SNOWBALL_017942_s_st	SSB	9.155	8.79	8.725	8.795	1.28788	1.04608	-1.00347	0.0001	0.1627	0.9118	1.0133e-05	0.343578	0.0909605
SNOWBALL_002397_st	COL12A1	11.0967	10.31	10.2617	10.2433	1.72508	1.03407	1.04729	0.0001	0.6205	0.4961	1.0133e-05	0.784342	0.885144
SNOWBALL_037015_st	WISP1	5.13333	6.21	6.26167	5.84667	-2.10916	-1.03646	1.28639	0.0001	0.6985	0.0136	1.01413e-05	0.836147	0.000829841
SNOWBALL_035381_st	AGBL3	3.99	5.86833	5.26833	5.2	-3.6765	1.51572	1.58924	0.0001	0.0184	0.01	1.0225e-05	0.0708976	0.814927
SNOWBALL_041382_st	ANTXR1	7.305	6.96667	6.83333	6.70167	1.2643	1.09682	1.20164	0.0001	0.0052	0.0001	1.02646e-05	0.0263074	0.000736531
SNOWBALL_010816_s_st	BAZ1A	7.89167	6.99333	6.6	6.53333	1.86391	1.31342	1.37554	0.0001	0.0024	0.0007	1.03138e-05	0.0143743	0.58005
SNOWBALL_003024_s_st	HIF1A	11.18	10.545	10.435	10.38	1.55294	1.07923	1.12117	0.0001	0.1744	0.0489	1.03254e-05	0.360151	0.503477
SNOWBALL_007640_st	CPNE8	3.51	4.985	4.93	4.89333	-2.77984	1.03886	1.0656	0.0001	0.7639	0.6175	1.04514e-05	0.876225	0.879235
SNOWBALL_015199_st	NGLY1	5.73333	6.46333	6.1	6.20333	-1.65864	1.28639	1.19748	0.0001	0.0009	0.0101	1.05123e-05	0.00625384	0.229597
SNOWBALL_024212_s_st	SPECC1L	6.35833	6.86833	6.82667	6.755	-1.42405	1.0293	1.08172	0.0001	0.513	0.0875	1.05243e-05	0.705471	0.233966
SNOWBALL_035866_st	IFI44L	2.99833	4.62833	3.855	2.475	-3.09513	1.70921	4.44854	0.0001	0.0013	0.0001	1.05766e-05	0.00872385	3.12506e-07
SNOWBALL_047541_st	ASAP2	4.42833	3.49667	3.67333	3.55333	1.90748	-1.13027	-1.04006	0.0001	0.1405	0.6256	1.06758e-05	0.311308	0.279912
SNOWBALL_020205_s_st	PHKA1	5.90333	5.38167	5.09667	5.07833	1.43561	1.21841	1.23399	0.0001	0.0004	0.0002	1.06776e-05	0.00319514	0.821918
SNOWBALL_022203_st	FBXO28	7.22667	6.36167	6.12833	6.31833	1.82134	1.17555	1.03049	0.0001	0.0424	0.6875	1.06989e-05	0.13271	0.0494255
SNOWBALL_009228_st	ARHGAP28	5.95667	6.955	6.785	7.06	-1.99769	1.12506	-1.07549	0.0001	0.183	0.4026	1.07506e-05	0.371927	0.0129132
SNOWBALL_006913_st	TUBA1B	10.8433	11.2	11.315	11.4317	-1.28046	-1.08298	-1.17419	0.0001	0.018	0.0001	1.07573e-05	0.0695454	0.00377398
SNOWBALL_031013_st	PAFAH2	5.48167	6.15	6.46833	6.37167	-1.58924	-1.24689	-1.16608	0.0001	0.0013	0.0154	1.07709e-05	0.00858822	0.218629
SNOWBALL_031755_st	RORA	2.88	1.935	1.83333	2.11333	1.92519	1.07301	-1.13158	0.0001	0.3924	0.1426	1.0799e-05	0.602741	0.0079341
SNOWBALL_019487_s_st	SERINC3	8.93	8.61167	8.58	8.54833	1.24689	1.02219	1.04488	0.0001	0.4283	0.1236	1.08062e-05	0.634941	0.435243
SNOWBALL_015286_st	CTNNB1	10.3433	9.87333	9.93	9.85833	1.38511	-1.04006	1.01045	0.0001	0.3393	0.7976	1.08146e-05	0.551642	0.192014
SNOWBALL_026528_s_st	TMUB1,FASTK	5.98833	6.885	7.04833	6.81833	-1.86176	-1.11987	1.04729	0.0001	0.1563	0.5522	1.08532e-05	0.334521	0.0215698
SNOWBALL_044059_st	AGBL3	2.54667	4.49667	3.66667	3.70667	-3.86375	1.77769	1.72907	0.0001	0.0031	0.0044	1.0873e-05	0.0175464	0.900371
SNOWBALL_044911_st	PBX1	3.55333	4.47	4.57333	4.43833	-1.88775	-1.07425	1.02219	0.0001	0.3713	0.7817	1.09649e-05	0.582941	0.210542
SNOWBALL_011943_st	EIF4E	8.49333	8.015	7.99833	8.17333	1.39313	1.01162	-1.116	0.0001	0.7799	0.0158	1.10294e-05	0.885611	0.00142896
SNOWBALL_006475_st	TBX15	7.25333	7.99333	7.54	7.39	-1.67018	1.3692	1.51922	0.0001	0.0001	0.0001	1.10486e-05	0.00130618	0.0736423
SNOWBALL_026555_st	OPA1	6.09333	5.595	5.63667	5.875	1.41258	-1.0293	-1.21419	0.0001	0.5052	0.0003	1.10641e-05	0.69922	0.000115163
SNOWBALL_023938_s_st	TLK1	5.365	6.06833	5.84667	5.84	-1.62826	1.16608	1.17148	0.0001	0.0206	0.0176	1.11063e-05	0.0771607	0.955212
SNOWBALL_029978_st	PRKCA	5.62333	6.145	5.965	5.835	-1.43561	1.13288	1.23971	0.0001	0.0125	0.0002	1.11291e-05	0.0526342	0.0251952
SNOWBALL_021158_st		6.27167	5.84667	6.01833	5.84167	1.34257	-1.12636	1.00347	0.0001	0.0046	0.9249	1.12611e-05	0.0240888	0.000445244
SNOWBALL_028382_st	AGBL3	5.325	6.39167	6.03333	6.22333	-2.09459	1.28194	1.12376	0.0001	0.0147	0.2172	1.12611e-05	0.05952	0.124421
SNOWBALL_013235_st	KCTD3	7.72333	8.13667	8.21667	8.16667	-1.33176	-1.05702	-1.02101	0.0001	0.1349	0.5631	1.13025e-05	0.302774	0.319277
SNOWBALL_042564_st	RUFY3	5.02333	5.70167	5.76833	5.53	-1.60029	-1.04729	1.12636	0.0001	0.4357	0.0562	1.13228e-05	0.641481	0.00221881
SNOWBALL_013531_s_st	VIM	12.5367	12.7517	12.7183	12.6133	-1.1607	1.02337	1.10063	0.0001	0.2253	0.0001	1.13346e-05	0.426514	0.000106273
SNOWBALL_010449_s_st	CSPG4	5.40167	6.125	6.36333	6.015	-1.65099	-1.17963	1.07923	0.0001	0.0165	0.2341	1.13885e-05	0.0649575	0.00011283
SNOWBALL_019166_st	LOC100525721	4.80667	5.42833	5.74667	5.36	-1.53865	-1.24689	1.0485	0.0001	0.0007	0.3847	1.13911e-05	0.00538737	7.71273e-06
SNOWBALL_003807_st	TBC1D2	4.30833	4.875	5.025	5.08833	-1.4811	-1.10957	-1.15936	0.0001	0.0471	0.0075	1.14596e-05	0.143421	0.369103
SNOWBALL_030114_st	ANK2	5.80833	6.77167	6.77333	6.625	-1.94981	-1.00116	1.10701	0.0001	0.989	0.2339	1.14666e-05	0.994478	0.190835
SNOWBALL_036903_st	HECTD4	6.58667	7.09167	7.11	7.01167	-1.41912	-1.01279	1.05702	0.0001	0.7718	0.2164	1.14959e-05	0.880924	0.0896718
SNOWBALL_018271_st	BOK	5.09667	5.77167	5.86	5.765	-1.5966	-1.06314	1.00463	0.0001	0.3036	0.9371	1.15288e-05	0.515325	0.239561
SNOWBALL_018094_st	NBEAL1	8.425	7.98	7.77	7.81833	1.36131	1.15669	1.11858	0.0001	0.0015	0.0094	1.15476e-05	0.00953695	0.385799
SNOWBALL_018042_st	RFTN2	7.38667	6.49	6.14833	6.21333	1.86176	1.26722	1.21139	0.0001	0.007	0.0234	1.15606e-05	0.0332391	0.595141
SNOWBALL_012671_st	STEAP2	9.42	8.71333	8.25667	8.08333	1.63203	1.37237	1.54756	0.0001	0.0001	0.0001	1.1644e-05	0.000863222	0.0287768
SNOWBALL_036414_st	LANCL1	3.83	4.795	4.68	4.64833	-1.95206	1.08298	1.10701	0.0001	0.348	0.2354	1.16716e-05	0.560301	0.836692
SNOWBALL_005419_st	MTHFD2	7.40833	8.21833	8.25167	8.19333	-1.75321	-1.02337	1.01748	0.0001	0.743	0.8056	1.17479e-05	0.863861	0.599105
SNOWBALL_026310_s_st	ARSA	7.49667	8.27667	8.47	8.24	-1.71713	-1.1434	1.02574	0.0001	0.0617	0.7082	1.17802e-05	0.174621	0.00889042
SNOWBALL_032140_st	SAMD4A	8.37333	7.77	7.75	7.48	1.51922	1.01396	1.22264	0.0001	0.7916	0.0013	1.18085e-05	0.892362	0.000230292
SNOWBALL_014699_st	INTS2	6.435	5.76667	5.59667	5.7	1.58924	1.12506	1.04729	0.0001	0.0559	0.4307	1.18212e-05	0.16259	0.190545
SNOWBALL_022767_st	PECR	5.82	6.29667	6.295	6.275	-1.39152	1.00116	1.01513	0.0001	0.9777	0.7174	1.18212e-05	0.98931	0.787761
SNOWBALL_010504_st	BBS4	7.48333	8.03833	7.98167	8.01167	-1.46917	1.04006	1.01866	0.0001	0.4204	0.7023	1.18745e-05	0.627944	0.712139
SNOWBALL_014733_st	MPDU1	6.22667	5.61	5.93167	6.10333	1.53333	-1.24977	-1.40769	0.0001	0.0006	0.0001	1.18756e-05	0.00484837	0.0128326
SNOWBALL_033765_st		6.81167	6.2	6.17	6.06333	1.52802	1.02101	1.09936	0.0001	0.6965	0.0892	1.19103e-05	0.834822	0.133908
SNOWBALL_016911_s_st	PDCD11	6.36833	5.78167	5.86667	5.825	1.50177	-1.06069	-1.03049	0.0001	0.2579	0.5582	1.19252e-05	0.464955	0.606871
SNOWBALL_035718_st	SEMA3D	3.41	4.58167	4.14167	4.15833	-2.25272	1.3566	1.34102	0.0001	0.0078	0.0099	1.1943e-05	0.0362976	0.933805
SNOWBALL_036449_st	EBF1	5.65667	6.45	6.13333	6.08333	-1.73307	1.24545	1.28937	0.0001	0.0052	0.0018	1.19529e-05	0.0264789	0.656799
SNOWBALL_015509_st	GMPS	6.00667	6.39833	6.38833	6.51167	-1.31191	1.00696	-1.08172	0.0001	0.8389	0.0324	1.19749e-05	0.918892	0.00546341
SNOWBALL_006872_s_st	MYH9	9.32	9.795	10.0067	9.86333	-1.38992	-1.15803	-1.0485	0.0001	0.0024	0.2614	1.19798e-05	0.0140389	0.00752871
SNOWBALL_007510_st	CEP290	4.99833	5.71	5.67667	5.64333	-1.63769	1.02337	1.04729	0.0001	0.7097	0.4595	1.20271e-05	0.843295	0.759844
SNOWBALL_010751_s_st	FUT8	7.96833	7.285	7.23667	7.165	1.60585	1.03407	1.08673	0.0001	0.5752	0.1746	1.2049e-05	0.752578	0.409351
SNOWBALL_004526_st	THSD7B,LOC100524402	9.04333	8.74167	8.835	9.03	1.23257	-1.06683	-1.22123	0.0001	0.0236	0.0001	1.20941e-05	0.0855284	4.24741e-06
SNOWBALL_007467_st	SLC38A1	7.34167	6.53333	6.62333	6.64667	1.75119	-1.06437	-1.08172	0.0001	0.3815	0.2738	1.21663e-05	0.592553	0.85965
SNOWBALL_000971_st		8.555	9.395	9.47	9.57167	-1.79005	-1.05336	-1.13027	0.0001	0.481	0.1085	1.21699e-05	0.679753	0.322844
SNOWBALL_005637_st	PKIA	8.83833	9.35333	9.17333	9.14	-1.42899	1.13288	1.15936	0.0001	0.0122	0.0041	1.22011e-05	0.0515771	0.648189
SNOWBALL_018642_st	GDNF	7.14167	5.855	5.56333	5.04167	2.43964	1.22405	1.75727	0.0001	0.0857	0.0001	1.22022e-05	0.220773	0.000608636
SNOWBALL_043835_st	MECOM	3.06167	4.365	4.01333	4.19667	-2.46798	1.27603	1.12376	0.0001	0.0445	0.3122	1.22092e-05	0.137656	0.242203
SNOWBALL_039201_st	CD44	5.95	4.945	4.81667	4.69	2.00694	1.09303	1.19334	0.0001	0.3176	0.0571	1.22219e-05	0.529902	0.297406
SNOWBALL_037021_st	CPQ	3.61333	4.29167	4.165	3.825	-1.60029	1.09177	1.38191	0.0001	0.1511	0.0001	1.22939e-05	0.327047	8.70381e-05
SNOWBALL_020144_st	LOC100624329	8.335	7.67333	7.39167	7.48167	1.58191	1.2156	1.14208	0.0001	0.0034	0.0327	1.23323e-05	0.0187505	0.25816
SNOWBALL_009141_st		7.30333	7.85333	8.28833	8.32833	-1.46409	-1.35191	-1.38992	0.0001	0.0001	0.0001	1.23575e-05	0.000139844	0.596133
SNOWBALL_037060_st	SLC6A9	8.695	9.54167	9.40667	8.76	-1.79834	1.09809	1.71912	0.0001	0.2167	0.0001	1.24233e-05	0.415743	1.035e-06
SNOWBALL_023206_st	LPIN1	5.58	4.69167	4.79833	4.44667	1.85104	-1.07674	1.18509	0.0001	0.3472	0.0408	1.24314e-05	0.559554	0.000738563
SNOWBALL_027682_st	RFC2	7.57833	7.98833	8.15167	8.07667	-1.32869	-1.11987	-1.06314	0.0001	0.0054	0.1016	1.24991e-05	0.0273416	0.117077
SNOWBALL_026006_st	EIF4B	8.59333	8.99833	8.77833	8.73333	-1.32409	1.16473	1.20164	0.0001	0.0005	0.0001	1.2504e-05	0.00371921	0.378003
SNOWBALL_034236_st	SPEN	8.085	7.49333	7.295	7.17	1.50699	1.14737	1.25122	0.0001	0.0157	0.0004	1.2505e-05	0.0626259	0.0639754
SNOWBALL_027993_st	TRIM2	3.03667	3.91667	3.79333	3.84	-1.84038	1.08925	1.05458	0.0001	0.2753	0.4927	1.25471e-05	0.484622	0.721436
SNOWBALL_017429_s_st	ATRNL1	4.515	6.22167	5.51667	5.485	-3.26406	1.63014	1.66632	0.0001	0.0043	0.0031	1.25513e-05	0.0224686	0.913789
SNOWBALL_006848_st	TIMP3	9.39167	10.42	10.9467	10.98	-2.03967	-1.4406	-1.47427	0.0001	0.0008	0.0005	1.25551e-05	0.00573314	0.839209
SNOWBALL_010541_st	ATXN3	8.11	8.95333	8.83	8.71833	-1.79419	1.08925	1.17691	0.0001	0.2558	0.0392	1.2557e-05	0.462534	0.272193
SNOWBALL_022894_s_st	PRKAR2A	7.86167	8.55	8.44333	8.525	-1.61142	1.07674	1.01748	0.0001	0.23	0.7736	1.26309e-05	0.432249	0.339423
SNOWBALL_028750_st	SPON1	5.24	7.03667	6.575	6.18333	-3.47417	1.37713	1.80667	0.0001	0.0553	0.0015	1.27936e-05	0.161328	0.0554213
SNOWBALL_024330_s_st	RNF10,LOC102166523	7.655	8.03833	8.2	8.26667	-1.30435	-1.11858	-1.17148	0.0001	0.0037	0.0002	1.28393e-05	0.0202213	0.137792
SNOWBALL_011516_s_st	CPE	3.83	4.99	5.81333	5.84833	-2.23457	-1.76949	-1.81294	0.0001	0.0001	0.0001	1.28519e-05	0.000405553	0.852631
SNOWBALL_002398_st	ANXA2	11.44	11.87	11.9317	11.8283	-1.34723	-1.04367	1.0293	0.0001	0.2658	0.4473	1.28525e-05	0.473941	0.0345363
SNOWBALL_000651_st	VCAN	10.49	11.0283	11.0917	11.1883	-1.45229	-1.04488	-1.11729	0.0001	0.3584	0.0295	1.28863e-05	0.570475	0.12553
SNOWBALL_036491_st	LIMK1,LOC106509663	6.02167	7.21333	7.15333	7.33667	-2.28416	1.04247	-1.08925	0.0001	0.6911	0.4178	1.29398e-05	0.83138	0.196405
SNOWBALL_039646_st	LAMA2	5.525	6.89	6.85333	6.495	-2.57576	1.02574	1.31494	0.0001	0.8319	0.0336	1.2958e-05	0.915156	0.0205273
SNOWBALL_012235_s_st	FCHSD2	6.42833	7.04167	7.03667	6.99833	-1.52979	1.00347	1.03049	0.0001	0.9486	0.5783	1.29954e-05	0.975681	0.664371
SNOWBALL_028340_st	PITPNA	6.32167	5.66667	5.44	5.52833	1.57462	1.17013	1.10063	0.0001	0.0134	0.1092	1.30141e-05	0.0554203	0.263926
SNOWBALL_003486_st	GLIPR2	7.725	8.37333	8.595	8.43333	-1.56736	-1.16608	-1.04247	0.0001	0.0144	0.4686	1.31648e-05	0.0587106	0.0282662
SNOWBALL_005879_st	DPT	7.22333	8.31167	8.68833	8.61	-2.12628	-1.29834	-1.22972	0.0001	0.0135	0.0429	1.31697e-05	0.0556672	0.605166
SNOWBALL_018147_st	BMPR2	9.56667	10.0333	9.79333	9.78167	-1.38191	1.18099	1.19058	0.0001	0.0008	0.0005	1.32509e-05	0.00576852	0.880979
SNOWBALL_027368_st	LYSMD3	5.485	4.285	4.155	4.29333	2.2974	1.09429	-1.00579	0.0001	0.3981	0.9563	1.33257e-05	0.607962	0.358839
SNOWBALL_010585_s_st	RYR3	5.09	6.28667	6.375	5.82333	-2.29209	-1.06314	1.37872	0.0001	0.5624	0.0068	1.3328e-05	0.743136	0.000197473
SNOWBALL_019546_s_st	ZMYND8	7.37	6.865	6.62333	6.495	1.41912	1.18236	1.29235	0.0001	0.0015	0.0001	1.34536e-05	0.0095464	0.0249638
SNOWBALL_006495_st	SLC16A1	8.15167	8.68333	8.78833	8.77333	-1.4456	-1.07549	-1.06437	0.0001	0.1334	0.1941	1.34672e-05	0.300472	0.864368
SNOWBALL_004392_s_st	HIP1	7.45333	6.95833	6.815	6.32167	1.40932	1.10445	1.55473	0.0001	0.0341	0.0001	1.35971e-05	0.113096	5.32764e-08
SNOWBALL_034780_st	ATP1B3	4.37667	2.99	3.19167	3.04167	2.61474	-1.15003	-1.03646	0.0001	0.2617	0.7695	1.35977e-05	0.469403	0.397176
SNOWBALL_012333_st	CASP1	9.08667	8.49833	8.19167	7.92333	1.50351	1.23685	1.48968	0.0001	0.0007	0.0001	1.36748e-05	0.00535227	0.000216628
SNOWBALL_028709_st	CDK6	6.48	7.08167	7.04167	6.785	-1.51747	1.02811	1.2283	0.0001	0.6024	0.0012	1.368e-05	0.771683	0.000406931
SNOWBALL_021339_st	TPP1	6.29667	7.12	7.33333	7.47333	-1.76949	-1.15936	-1.27751	0.0001	0.0549	0.0034	1.37552e-05	0.160577	0.151257
SNOWBALL_017059_st	ENTPD1	6.95	7.85333	8.19167	8.07333	-1.87038	-1.2643	-1.16473	0.0001	0.0086	0.0694	1.3757e-05	0.0392308	0.283114
SNOWBALL_006047_st	OLFML2B	5.24833	6.325	7.27667	6.865	-2.10916	-1.93411	-1.45397	0.0001	0.0001	0.001	1.38422e-05	5.09051e-05	0.00120513
SNOWBALL_002472_st	SMAD2	7.02333	7.52	7.34833	7.13667	-1.41095	1.12636	1.30435	0.0001	0.014	0.0001	1.39541e-05	0.0573109	0.000420675
SNOWBALL_023092_s_st	TEAD1	8.76	9.20833	8.96167	8.82	-1.36446	1.18646	1.30888	0.0001	0.0005	0.0001	1.40697e-05	0.00366974	0.00596822
SNOWBALL_034810_st	SON	8.36833	7.86167	7.755	7.72833	1.42076	1.07674	1.09682	0.0001	0.1126	0.0521	1.4074e-05	0.267412	0.72976
SNOWBALL_030661_st	NAB1	5.35	3.87667	3.735	3.695	2.77663	1.10318	1.13419	0.0001	0.4546	0.3404	1.41388e-05	0.657685	0.869962
SNOWBALL_020165_st	ATP6AP2	8.83167	8.44167	8.58833	8.64333	1.31039	-1.10701	-1.15003	0.0001	0.0085	0.0008	1.41895e-05	0.0389923	0.248803
SNOWBALL_011743_st	SPRY1	9.41333	8.52167	8.08667	8.03	1.85532	1.35191	1.40607	0.0001	0.0013	0.0005	1.42863e-05	0.00870986	0.660296
SNOWBALL_034864_st	RUFY3	3.53333	4.29	3.74167	3.73833	-1.68958	1.4624	1.46578	0.0001	0.0001	0.0001	1.43307e-05	0.000366823	0.979253
SNOWBALL_001587_s_st	FAM129A	8.70833	9.55167	9.41667	9.19	-1.79419	1.09809	1.28491	0.0001	0.2208	0.0036	1.43338e-05	0.420826	0.0181748
SNOWBALL_002229_st	BACH2	5.09667	3.94833	3.94167	4.025	2.21658	1.00463	-1.05458	0.0001	0.9637	0.6025	1.43696e-05	0.982893	0.604708
SNOWBALL_002310_st	LAMA2	6.205	7.51333	7.56	7.16833	-2.47655	-1.03288	1.27015	0.0001	0.7802	0.0521	1.44055e-05	0.885773	0.00901644
SNOWBALL_034564_st	TRIM44	5.595	6.31	6.16667	6.17833	-1.64148	1.10445	1.09556	0.0001	0.1304	0.1623	1.44405e-05	0.295789	0.925464
SNOWBALL_032922_st		4.10667	5.14	5.46833	5.32333	-2.04675	-1.25556	-1.1355	0.0001	0.0224	0.1775	1.45181e-05	0.0823789	0.251964
SNOWBALL_002501_st	SPG21	6.20167	6.85667	6.87	6.80333	-1.57462	-1.00928	1.03766	0.0001	0.8735	0.5267	1.45647e-05	0.93731	0.437793
SNOWBALL_017793_st	ERLIN2	6.46	7.13667	7.10833	7.17333	-1.59844	1.01983	-1.02574	0.0001	0.7436	0.6725	1.4598e-05	0.864216	0.468616
SNOWBALL_005749_st	RDH10	6.33333	7.52667	7.715	7.42667	-2.2868	-1.13945	1.07177	0.0001	0.2279	0.5151	1.46587e-05	0.429694	0.0356934
SNOWBALL_023373_s_st	TLR3	3.77667	4.69	4.475	4.17167	-1.88339	1.1607	1.4323	0.0001	0.08	0.0004	1.47154e-05	0.210386	0.00412656
SNOWBALL_039074_st	RTL5	3.6	4.565	4.45833	4.185	-1.95206	1.07674	1.30134	0.0001	0.3932	0.0065	1.47598e-05	0.603403	0.0130425
SNOWBALL_006092_st	F11R	8.28667	7.73667	7.625	7.86	1.46409	1.08048	-1.08925	0.0001	0.1267	0.0942	1.48391e-05	0.290102	0.000440534
SNOWBALL_012507_st	UBE4A	8.66167	9.165	9.20167	9.28333	-1.41748	-1.02574	-1.08548	0.0001	0.5713	0.0806	1.48409e-05	0.749645	0.176623
SNOWBALL_001584_st	FAM129A	7.52	8.495	8.215	7.965	-1.96564	1.21419	1.44393	0.0001	0.0369	0.0005	1.50315e-05	0.119926	0.0251249
SNOWBALL_009114_st	TRAPPC3	6.9	7.47	7.68667	7.72833	-1.48452	-1.16205	-1.1961	0.0001	0.0083	0.0025	1.52056e-05	0.0381407	0.603292
SNOWBALL_005779_st	RNF19A	8.76167	8.17333	8.00833	8.10167	1.50351	1.12117	1.05093	0.0001	0.0414	0.3497	1.53967e-05	0.130401	0.189792
SNOWBALL_030432_st	DYRK2	5.94667	5.11833	4.76667	4.88333	1.77563	1.27603	1.17691	0.0001	0.004	0.0394	1.54031e-05	0.0214152	0.252374
SNOWBALL_004607_st	RMND5A	7.27167	6.49333	6.39333	6.29667	1.71515	1.07177	1.14605	0.0001	0.3248	0.063	1.54445e-05	0.537274	0.320716
SNOWBALL_020612_x_st	TMEM164	7.84833	5.255	5.14167	4.53833	6.03491	1.08172	1.64338	0.0001	0.7343	0.0442	1.5491e-05	0.858529	0.0440488
SNOWBALL_037635_st	NR1D2	5.42667	4.43	4.295	4.24833	1.99538	1.09809	1.13419	0.0001	0.3002	0.1689	1.54915e-05	0.511779	0.767573
SNOWBALL_029297_st	SYNRG	3.685	4.31833	3.85	3.765	-1.55114	1.38351	1.46747	0.0001	0.0001	0.0001	1.55582e-05	0.000325719	0.275274
SNOWBALL_002740_st	RIC1	6.80333	6.335	6.22	6.29	1.38351	1.08298	1.03168	0.0001	0.0702	0.4588	1.5572e-05	0.191596	0.219144
SNOWBALL_019517_st	NCOA3	6.08	6.76167	6.62	6.66	-1.60399	1.10318	1.07301	0.0001	0.1202	0.2561	1.56395e-05	0.279889	0.693522
SNOWBALL_003010_st	EIF3J	7.91667	8.49667	8.785	8.86	-1.49485	-1.22123	-1.28639	0.0001	0.0012	0.0001	1.5657e-05	0.00811056	0.295943
SNOWBALL_026223_s_st	F3	6.155	7.84	8.32833	8.83667	-3.2154	-1.40282	-1.99538	0.0001	0.0361	0.0003	1.57138e-05	0.117929	0.00904502
SNOWBALL_022128_st	VPS33B	5.53667	5.93167	6.08167	6.05833	-1.31494	-1.10957	-1.09177	0.0001	0.0085	0.0222	1.57243e-05	0.0389248	0.69091
SNOWBALL_006182_st	PEX11B	6.82	7.36	7.44167	7.54333	-1.45397	-1.05824	-1.1355	0.0001	0.2501	0.0165	1.57562e-05	0.455889	0.113273
SNOWBALL_034478_st	SPEN	7.995	7.42667	7.15333	6.945	1.48281	1.2086	1.39636	0.0001	0.0016	0.0001	1.58701e-05	0.0101993	0.00203541
SNOWBALL_027995_st	TIA1	6.07	5.40167	5.205	5.415	1.58924	1.14605	-1.00928	0.0001	0.0339	0.877	1.59104e-05	0.112441	0.0067321
SNOWBALL_021393_s_st	BST2	5.25	6.62667	5.855	4.89833	-2.59668	1.70724	3.31345	0.0001	0.0004	0.0001	1.59941e-05	0.00348489	2.44243e-06
SNOWBALL_007892_st	CDH13	8.48333	9.15833	8.81333	8.33333	-1.5966	1.27015	1.77154	0.0001	0.001	0.0001	1.60109e-05	0.00680733	2.03404e-06
SNOWBALL_012745_st	THYN1	5.37	6.01333	6.26167	6.22	-1.56193	-1.18783	-1.15402	0.0001	0.0078	0.0222	1.60513e-05	0.0362456	0.65632
SNOWBALL_002554_st	VPS13C	7.82	8.34	7.995	7.94333	-1.43396	1.27015	1.31646	0.0001	0.0001	0.0001	1.60605e-05	0.000888325	0.455605
SNOWBALL_030827_st	ADCY7	4.93	5.62	5.635	5.52833	-1.61328	-1.01045	1.0656	0.0001	0.8662	0.311	1.60987e-05	0.933657	0.20423
SNOWBALL_001717_s_st	ARHGEF9	4.57833	5.77333	5.745	5.34833	-2.28945	1.01983	1.34257	0.0001	0.8543	0.0128	1.6155e-05	0.927455	0.00437067
SNOWBALL_002863_st	ERO1A	8.21333	7.17	6.78833	7.41667	2.06098	1.30285	-1.18646	0.0001	0.0109	0.0812	1.61761e-05	0.0470954	1.77928e-05
SNOWBALL_034799_st		5.98	4.37333	4.17167	4.445	3.04547	1.15003	-1.05093	0.0001	0.3378	0.7301	1.61761e-05	0.550217	0.157384
SNOWBALL_034362_st	LAMC1	10.5183	10.8133	10.7833	10.76	-1.22688	1.02101	1.03766	0.0001	0.4351	0.1739	1.61761e-05	0.64097	0.567171
SNOWBALL_008604_st	ZNF473	7.18833	6.34333	6.19167	6.10667	1.79626	1.11085	1.17827	0.0001	0.1769	0.0425	1.62253e-05	0.363594	0.448885
SNOWBALL_014177_s_st	CYGB	5.015	6.345	5.94833	5.895	-2.51403	1.31646	1.36604	0.0001	0.0321	0.017	1.62478e-05	0.108038	0.804386
SNOWBALL_007131_s_st	ARHGDIB	3.87667	4.88833	4.96167	4.90167	-2.01624	-1.05214	-1.00928	0.0001	0.5763	0.9187	1.62609e-05	0.753363	0.690581
SNOWBALL_002156_st	STXBP5	4.89667	5.695	5.525	5.44667	-1.73909	1.12506	1.18783	0.0001	0.1133	0.0263	1.62982e-05	0.268583	0.461871
SNOWBALL_026538_st	PTP4A3	5.65167	6.45833	6.65833	6.41167	-1.74917	-1.1487	1.03288	0.0001	0.0689	0.6552	1.63349e-05	0.189095	0.00848557
SNOWBALL_008042_st	SALL1	5.69833	4.89667	4.59667	4.475	1.74311	1.23114	1.33947	0.0001	0.0096	0.0008	1.63901e-05	0.0425854	0.213389
SNOWBALL_029055_st	ALDH1A3	3.11667	4.91833	4.95	4.88167	-3.48623	-1.02219	1.02574	0.0001	0.8918	0.8749	1.6396e-05	0.946964	0.815461
SNOWBALL_008691_st	FBLIM1	6.15333	6.81333	6.69167	6.69167	-1.58008	1.08799	1.08799	0.0001	0.1666	0.1666	1.6418e-05	0.34921	0.994709
SNOWBALL_011828_st	ABCG2	8.08333	7.435	7.18	6.94833	1.56736	1.19334	1.4012	0.0001	0.007	0.0001	1.64306e-05	0.0333676	0.00251241
SNOWBALL_047331_st	PDLIM7	5.81	6.405	6.44333	6.42	-1.51047	-1.02693	-1.01045	0.0001	0.62	0.8456	1.67187e-05	0.78403	0.808624
SNOWBALL_001163_s_st	TUBB	11.5867	11.9083	12.0333	11.965	-1.24977	-1.09051	-1.04006	0.0001	0.0077	0.1859	1.67619e-05	0.035778	0.0699898
SNOWBALL_001568_st	TFPI2	10.5567	10.03	9.95	9.915	1.4406	1.05702	1.08298	0.0001	0.2507	0.106	1.67684e-05	0.456613	0.649497
SNOWBALL_015464_st	MECOM	3.59167	4.635	4.52167	4.35333	-2.06098	1.08172	1.2156	0.0001	0.4068	0.0502	1.68335e-05	0.615848	0.185708
SNOWBALL_033394_st	RASAL2	5.205	6.225	6.2	6.14833	-2.02792	1.01748	1.05458	0.0001	0.85	0.5638	1.68514e-05	0.925106	0.746302
SNOWBALL_020083_s_st	CA5B	8.03833	7.485	7.18333	6.63333	1.46747	1.23257	1.80458	0.0001	0.0006	0.0001	1.69512e-05	0.00446189	7.55288e-08
SNOWBALL_000643_st	ADGRE5	5.81167	6.92667	6.94667	6.945	-2.16595	-1.01396	-1.01279	0.0001	0.89	0.8991	1.69966e-05	0.945968	0.993241
SNOWBALL_028261_st	ADAMTSL3	5.85833	6.67333	6.905	6.53833	-1.7593	-1.17419	1.09809	0.0001	0.0407	0.213	1.71098e-05	0.128947	0.000307357
SNOWBALL_024379_st	HSPB8	7.76833	6.62333	6.545	5.865	2.21146	1.0558	1.69154	0.0001	0.6002	0.0001	1.74581e-05	0.770068	2.03287e-05
SNOWBALL_047691_st	LIN7C	6.76167	6.20333	6.265	6.39833	1.47257	-1.04367	-1.14472	0.0001	0.401	0.0149	1.75847e-05	0.610628	0.041095
SNOWBALL_002516_st	MICAL1	6.75833	7.40667	7.555	7.265	-1.56736	-1.10829	1.10318	0.0001	0.0934	0.1077	1.79163e-05	0.234575	0.000338713
SNOWBALL_005650_st	OTUD6B	6.40833	5.92333	5.82333	5.88667	1.39959	1.07177	1.02574	0.0001	0.1275	0.5638	1.7944e-05	0.291325	0.297417
SNOWBALL_022606_st	SON	9.04833	8.545	8.40333	8.38667	1.41748	1.10318	1.116	0.0001	0.0434	0.0261	1.80178e-05	0.134999	0.842425
SNOWBALL_005833_st	SSR2	10.0383	10.4517	10.6567	10.7217	-1.33176	-1.15269	-1.20581	0.0001	0.0014	0.0001	1.81071e-05	0.00903037	0.200221
SNOWBALL_012265_st	CAPN5	3.69167	4.74667	4.805	4.86667	-2.07772	-1.04126	-1.08673	0.0001	0.6724	0.3887	1.81178e-05	0.819191	0.700831
SNOWBALL_033902_st	COL8A2	3.425	5.07667	6.245	6.46	-3.14196	-2.24752	-2.6087	0.0001	0.0001	0.0001	1.81682e-05	0.000559062	0.300567
SNOWBALL_027021_st	GPX7	7.55333	8.21	8.36	8.245	-1.57644	-1.10957	-1.02456	0.0001	0.0944	0.6837	1.82504e-05	0.236443	0.149557
SNOWBALL_030423_st	PHF19	3.87333	4.63	4.63333	4.71	-1.68958	-1.00231	-1.05702	0.0001	0.9731	0.4229	1.83592e-05	0.987292	0.451317
SNOWBALL_021381_s_st	C17H8orf4	5.555	3.73833	4.16833	4.65667	3.52266	-1.34723	-1.88993	0.0001	0.0842	0.0012	1.83829e-05	0.218195	0.0216825
SNOWBALL_030086_st	SMAD3	7.09167	6.06167	5.805	5.73833	2.04202	1.19472	1.25122	0.0001	0.0706	0.0267	1.85377e-05	0.192347	0.662898
SNOWBALL_012549_st	CDK14	9.095	8.68833	8.52833	8.41667	1.32562	1.11729	1.2072	0.0001	0.0075	0.0001	1.85979e-05	0.0353048	0.0184742
SNOWBALL_004679_st	TSC2	5.64333	6.32667	6.69167	6.62833	-1.60585	-1.28788	-1.23257	0.0001	0.0008	0.0034	1.87148e-05	0.00552662	0.494822
SNOWBALL_026479_s_st	GLB1	7.78667	8.30333	8.41	8.45	-1.43065	-1.07674	-1.10701	0.0001	0.1285	0.0425	1.87591e-05	0.292868	0.585918
SNOWBALL_038445_st	NES	8.32333	7.42167	7.37167	6.78667	1.86822	1.03526	1.55294	0.0001	0.6726	0.0001	1.87886e-05	0.819291	8.11677e-06
SNOWBALL_043390_st	CCND3	3.32167	5.04667	4.94333	4.71333	-3.3058	1.07425	1.25992	0.0001	0.6483	0.1532	1.88618e-05	0.803062	0.289019
SNOWBALL_013502_st	B4GALT1	7.625	8.385	8.48167	8.535	-1.69349	-1.0693	-1.10957	0.0001	0.3383	0.1452	1.88829e-05	0.550681	0.629515
SNOWBALL_021095_s_st	SELENOW	7.825	8.46833	8.83833	8.65667	-1.56193	-1.29235	-1.13945	0.0001	0.0004	0.0373	1.88935e-05	0.00322478	0.0155711
SNOWBALL_044383_st		2.27333	3.40333	3.165	2.98667	-2.18859	1.17963	1.33484	0.0001	0.1214	0.0113	1.89909e-05	0.281723	0.200587
SNOWBALL_004130_st	UGCG	8.585	7.92667	7.61667	7.51167	1.57826	1.23971	1.3333	0.0001	0.0022	0.0002	1.92453e-05	0.0130861	0.196624
SNOWBALL_031519_st	HIPK1	8.355	8.06833	7.79833	7.86	1.21982	1.20581	1.15535	0.0001	0.0001	0.0001	1.92466e-05	3.61137e-05	0.0701129
SNOWBALL_002285_st	ZNF292	8.07833	7.44333	7.025	7.12	1.55294	1.33638	1.25122	0.0001	0.0001	0.0012	1.92645e-05	0.00109246	0.229862
SNOWBALL_004143_st	ASTN2	4.57833	5.63167	5.81167	5.79167	-2.07532	-1.13288	-1.11729	0.0001	0.2043	0.2567	1.93105e-05	0.399852	0.914638
SNOWBALL_027592_st	LPP	8.935	9.52	9.405	9.43667	-1.50004	1.08298	1.05946	0.0001	0.1476	0.2865	1.93899e-05	0.321856	0.729899
SNOWBALL_019816_st	MPP6	4.99	5.88833	6.10167	6.02667	-1.86391	-1.15936	-1.10063	0.0001	0.0847	0.2508	1.9449e-05	0.21912	0.550344
SNOWBALL_020696_st	PGRMC1	8.03667	7.53667	7.725	7.95833	1.41421	-1.13945	-1.33947	0.0001	0.0101	0.0001	1.95325e-05	0.0445979	0.000241145
SNOWBALL_023694_s_st	MYL9	6.27833	7.74833	7.62	7.37167	-2.77022	1.09303	1.29834	0.0001	0.5092	0.0649	1.95551e-05	0.702476	0.169279
SNOWBALL_011800_s_st	ABCG2	7.48333	6.755	6.68833	6.49667	1.65672	1.04729	1.1961	0.0001	0.4895	0.0145	1.9725e-05	0.686577	0.0250492
SNOWBALL_032524_st	EXT1	6.08833	4.90333	4.635	5.02833	2.27363	1.20442	-1.09051	0.0001	0.0993	0.427	1.97639e-05	0.244962	0.00518132
SNOWBALL_018690_st	CPEB4	6.96833	6.525	6.46667	6.49833	1.35974	1.04126	1.01866	0.0001	0.3245	0.6484	1.98108e-05	0.536943	0.624091
SNOWBALL_006802_s_st	MYH9	10.0983	10.6417	10.72	10.6533	-1.45734	-1.0558	-1.00812	0.0001	0.2819	0.8704	1.98626e-05	0.491919	0.34313
SNOWBALL_001809_s_st	ATG4A	6.18167	6.89333	6.72	7.09667	-1.63769	1.12766	-1.15136	0.0001	0.0783	0.0423	1.98646e-05	0.207089	7.24122e-05
SNOWBALL_026381_s_st		7.30833	8.08167	7.72333	7.04333	-1.70921	1.28194	2.05385	0.0001	0.0025	0.0001	1.98876e-05	0.0147242	4.63435e-07
SNOWBALL_011027_st	TRAM2	7.885	8.515	8.57167	8.57	-1.54756	-1.04006	-1.03886	0.0001	0.4976	0.5101	2.0042e-05	0.693112	0.987217
SNOWBALL_007574_st	NAV3	1.46167	3.825	4.43	4.46167	-5.14558	-1.52098	-1.55473	0.0001	0.0659	0.0542	2.02069e-05	0.183127	0.941212
SNOWBALL_014284_st	ARL4D	3.79667	5.01833	5.255	5.28333	-2.33216	-1.17827	-1.20164	0.0001	0.1547	0.1139	2.02145e-05	0.332225	0.894331
SNOWBALL_010282_st	AKAP13	8.01333	7.765	7.73167	7.835	1.18783	1.02337	-1.04972	0.0001	0.3161	0.0451	2.02358e-05	0.528311	0.00071556
SNOWBALL_047373_s_st	NFIA	4.97833	5.91667	5.72833	5.77167	-1.91631	1.13945	1.10573	0.0001	0.1414	0.251	2.02951e-05	0.312726	0.777812
SNOWBALL_031070_st	ADORA2B	7.11	6.48	6.66167	6.65333	1.54756	-1.13419	-1.12766	0.0001	0.0411	0.0501	2.0441e-05	0.129849	0.942179
SNOWBALL_040897_st	RUNX1	4.29167	3.21333	3.51	3.31	2.1116	-1.2283	-1.0693	0.0001	0.0501	0.4998	2.04713e-05	0.150149	0.12979
SNOWBALL_016340_s_st	MSRA	5.82667	5.26	5.30833	5.12333	1.4811	-1.03407	1.09936	0.0001	0.5207	0.0818	2.05202e-05	0.711482	0.00604951
SNOWBALL_035537_st	LRP1	9.8	10.6883	10.9	10.77	-1.85104	-1.15803	-1.05824	0.0001	0.0854	0.4895	2.06574e-05	0.220262	0.247758
SNOWBALL_025111_s_st	RTP4	7.03333	8.12833	7.3	5.72833	-2.13613	1.77563	5.27803	0.0001	0.0001	0.0001	2.07428e-05	0.000338584	3.60652e-09
SNOWBALL_005402_st	CRIM1	8.715	9.45	9.52833	9.73167	-1.6644	-1.0558	-1.2156	0.0001	0.4249	0.0095	2.10067e-05	0.631883	0.0189914
SNOWBALL_042332_st	SFPQ	7.68167	7.08	6.89833	6.845	1.51747	1.13419	1.17691	0.0001	0.0339	0.0085	2.10461e-05	0.112576	0.526301
SNOWBALL_022296_s_st	RRBP1	8.095	8.64	8.96333	8.865	-1.45902	-1.25122	-1.16878	0.0001	0.0003	0.0059	2.11336e-05	0.00275361	0.142793
SNOWBALL_012390_st	ZC3H12C	9.35833	8.735	8.75333	8.84333	1.54043	-1.01279	-1.07798	0.0001	0.8242	0.2008	2.11845e-05	0.910998	0.253666
SNOWBALL_016592_s_st	NF2	6.405	6.87167	7.07167	7.06333	-1.38191	-1.1487	-1.14208	0.0001	0.0046	0.0062	2.1198e-05	0.0239984	0.921587
SNOWBALL_013249_s_st	EPRS	5.48333	5.955	6.18167	5.96	-1.38671	-1.17013	-1.00347	0.0001	0.002	0.9362	2.13998e-05	0.0122563	0.000247406
SNOWBALL_000579_s_st	LOC102162093	7.41	6.77	6.73333	6.76667	1.55833	1.02574	1.00231	0.0001	0.6663	0.9686	2.14289e-05	0.815096	0.745022
SNOWBALL_028576_st	CTNND1	6.27	7.11	6.77333	6.635	-1.79005	1.26284	1.38992	0.0001	0.0073	0.0005	2.16147e-05	0.0345149	0.187528
SNOWBALL_024351_st	SLC8B1	5.99667	5.34833	5.44167	5.42167	1.56736	-1.06683	-1.05214	0.0001	0.2863	0.3989	2.16189e-05	0.49685	0.857699
SNOWBALL_013110_st	DIEXF	6.10667	5.48833	5.78	5.78333	1.5351	-1.22405	-1.22688	0.0001	0.0023	0.0021	2.18443e-05	0.0139366	0.976202
SNOWBALL_026193_s_st	CCT8	9.405	9.03333	9.19667	9.35667	1.29385	-1.11987	-1.25122	0.0001	0.004	0.0001	2.20225e-05	0.0212834	0.000573842
SNOWBALL_010798_st	EIF2B2	7.40333	7.77833	8.02333	7.93333	-1.29684	-1.18509	-1.11342	0.0001	0.0001	0.0061	2.20477e-05	0.00130308	0.0448651
SNOWBALL_013817_st	COG6	6.765	7.19833	7.265	7.35333	-1.35035	-1.04729	-1.11342	0.0001	0.2566	0.0147	2.20759e-05	0.463434	0.094276
SNOWBALL_043582_st	DAB2	5.625	7.48667	6.85167	7.08333	-3.63427	1.55294	1.32256	0.0001	0.019	0.1171	2.20907e-05	0.0725837	0.340373
SNOWBALL_012033_st	SMPD1	6.73833	7.42667	7.82833	7.89833	-1.61142	-1.32103	-1.38671	0.0001	0.0004	0.0001	2.21753e-05	0.00323961	0.459114
SNOWBALL_021976_s_st	TBC1D23	8.545	7.86667	7.72167	7.895	1.60029	1.10573	-1.01983	0.0001	0.1218	0.7537	2.22025e-05	0.282438	0.0322036
SNOWBALL_047294_s_st	ZFP36L1	6.99167	6.45833	6.16333	5.77333	1.44727	1.22688	1.6077	0.0001	0.0007	0.0001	2.26064e-05	0.0048894	2.06861e-06
SNOWBALL_031116_st	NFE2L2	5.705	4.76	4.76667	4.68667	1.92519	-1.00463	1.05214	0.0001	0.9577	0.5621	2.26296e-05	0.980057	0.550798
SNOWBALL_030332_st	ATXN7L3B	7.535	7.825	8.055	8.35	-1.22264	-1.17283	-1.43893	0.0001	0.0001	0.0001	2.27092e-05	0.000234381	8.63942e-08
SNOWBALL_035696_st	SKP2	7.53833	6.79167	6.41	6.69167	1.67791	1.30285	1.07177	0.0001	0.0013	0.3223	2.27482e-05	0.00851091	0.00210366
SNOWBALL_025800_st	SFRP1	9.38667	7.68833	7.725	7.40333	3.24526	-1.02574	1.21841	0.0001	0.8713	0.2189	2.27621e-05	0.936241	0.125353
SNOWBALL_047337_st		2.88333	1.92833	1.92167	1.89667	1.93858	1.00463	1.02219	0.0001	0.9582	0.8036	2.27779e-05	0.98027	0.881053
SNOWBALL_010992_x_st		4.355	3.54667	3.67667	3.83833	1.75119	-1.09429	-1.22405	0.0001	0.2379	0.0142	2.28155e-05	0.441745	0.102869
SNOWBALL_010786_st	PPP4R3A	8.45333	7.94667	7.69833	7.55667	1.42076	1.18783	1.31039	0.0001	0.0018	0.0001	2.28733e-05	0.0112566	0.0187431
SNOWBALL_018582_s_st	RAI14	8.71	9.16333	9.27667	9.49667	-1.3692	-1.08172	-1.25992	0.0001	0.0749	0.0001	2.28961e-05	0.200702	0.00019737
SNOWBALL_012697_st	SRI	7.11333	7.64833	7.81333	7.77667	-1.44894	-1.12117	-1.09303	0.0001	0.0319	0.0863	2.29403e-05	0.107568	0.648775
SNOWBALL_042373_st	FOXP1	5.18833	6.03667	5.89	5.855	-1.80042	1.10701	1.13419	0.0001	0.2064	0.1223	2.29768e-05	0.40248	0.804861
SNOWBALL_047518_st	AHNAK	6.85333	7.47833	7.44667	7.27	-1.54221	1.02219	1.15535	0.0001	0.7047	0.0219	2.30402e-05	0.840108	0.0174816
SNOWBALL_006143_s_st	ARHGEF2	8.02667	8.93833	9.12	8.895	-1.88122	-1.13419	1.03049	0.0001	0.1487	0.7221	2.30618e-05	0.32345	0.0396646
SNOWBALL_022839_st	LOC110256601	10.09	9.815	9.88	9.95	1.20999	-1.04608	-1.09809	0.0001	0.0908	0.0018	2.30725e-05	0.229959	0.0341404
SNOWBALL_010464_st	ADAMTSL3	7.83333	8.63	8.74833	8.57	-1.73708	-1.08548	1.04247	0.0001	0.275	0.5745	2.32182e-05	0.484179	0.0639529
SNOWBALL_013280_st	PLD5	3.7	4.72167	4.65	5.005	-2.03026	1.05093	-1.217	0.0001	0.6008	0.0509	2.32591e-05	0.77059	0.00409763
SNOWBALL_032557_st	NRP2	3.555	4.76	3.97833	4.05167	-2.30537	1.71912	1.63392	0.0001	0.0001	0.0004	2.33236e-05	0.00144578	0.694885
SNOWBALL_022318_s_st	CYBA	8.35167	7.77667	7.85167	7.78	1.48968	-1.05336	-1.00231	0.0001	0.3364	0.9654	2.36271e-05	0.548776	0.343421
SNOWBALL_020142_st		10.7117	10.1783	9.97333	10.1017	1.44727	1.15269	1.05458	0.0001	0.01	0.2912	2.38043e-05	0.0442443	0.0460765
SNOWBALL_023249_s_st	DAZAP2	9.86167	9.515	9.5	9.62833	1.27162	1.01045	-1.08172	0.0001	0.7468	0.0245	2.38293e-05	0.866069	0.00245972
SNOWBALL_044546_st	ANKRD50	6.69667	5.69667	5.28833	5.31667	2	1.32715	1.30134	0.0001	0.0069	0.0108	2.38392e-05	0.0329046	0.871251
SNOWBALL_005854_st	SCYL3	6.375	5.72333	5.715	5.585	1.57098	1.00579	1.10063	0.0001	0.9239	0.1269	2.4071e-05	0.963341	0.105443
SNOWBALL_013419_s_st	LOC100510975	4.915	6.03667	6.16167	6.01667	-2.17598	-1.09051	1.01396	0.0001	0.4104	0.8941	2.40996e-05	0.619173	0.321528
SNOWBALL_032498_st	ASPH	4.785	3.69667	3.59167	3.67167	2.12628	1.07549	1.01748	0.0001	0.475	0.8639	2.41667e-05	0.674817	0.618649
SNOWBALL_010416_st	FBLN5	8.035	8.80167	8.95833	8.86333	-1.70133	-1.11471	-1.04367	0.0001	0.1411	0.5507	2.433e-05	0.31219	0.349746
SNOWBALL_003059_st	SAMD4A	8.73167	8.33833	8.36	8.10833	1.31342	-1.01513	1.17283	0.0001	0.6822	0.0004	2.45939e-05	0.825479	1.45276e-05
SNOWBALL_033063_st	CCDC126	6.58333	5.98833	5.92333	6.01667	1.51047	1.04608	-1.01983	0.0001	0.4208	0.7234	2.48118e-05	0.628337	0.217043
SNOWBALL_037187_st	AR	2.61833	4.01167	4.32833	3.84667	-2.62685	-1.24545	1.12117	0.0001	0.1049	0.3837	2.48265e-05	0.254502	0.0043398
SNOWBALL_012298_s_st	LOC100515156	6.74333	5.83167	5.80333	5.89833	1.88122	1.01983	-1.04729	0.0001	0.8172	0.588	2.49146e-05	0.907121	0.451498
SNOWBALL_033183_st	IGF1	7.33167	6.05167	5.65	5.88333	2.42839	1.32103	1.12376	0.0001	0.0306	0.335	2.49614e-05	0.104096	0.145197
SNOWBALL_036521_st	TMEM200A	3.21833	4.58167	4.29	4.555	-2.57279	1.22405	1.01866	0.0001	0.1254	0.8843	2.49721e-05	0.288138	0.119655
SNOWBALL_035326_st	ADAMTS6	5.70167	6.75167	6.71833	6.56667	-2.07053	1.02337	1.13682	0.0001	0.8135	0.2018	2.51038e-05	0.90487	0.260505
SNOWBALL_009844_s_st	SLA-6	7.53667	6.76333	6.895	6.935	1.70921	-1.09556	-1.12636	0.0001	0.2167	0.113	2.51047e-05	0.415737	0.751573
SNOWBALL_013307_st	ENAH,LOC102165183	6.75667	5.58667	5.575	5.62833	2.25012	1.00812	-1.0293	0.0001	0.9409	0.7914	2.51345e-05	0.971902	0.784915
SNOWBALL_041225_st		3.10667	1.78667	1.68	1.67167	2.49666	1.07674	1.08298	0.0001	0.5502	0.5199	2.51774e-05	0.734118	0.970881
SNOWBALL_018902_st	MED10	7.03	6.55667	6.68167	6.67667	1.38831	-1.09051	-1.08673	0.0001	0.0635	0.0737	2.53181e-05	0.178427	0.953777
SNOWBALL_007234_st	SOX5	6.16667	4.93	4.49333	4.24833	2.35653	1.35347	1.60399	0.0001	0.017	0.0007	2.54555e-05	0.066508	0.110618
SNOWBALL_022540_st	DEGS1	11.3933	10.865	10.8783	11.005	1.44226	-1.00928	-1.10191	0.0001	0.8514	0.0629	2.54683e-05	0.925876	0.0479011
SNOWBALL_003178_st	GALK2	6.75667	7.27333	7.17	7.37	-1.43065	1.07425	-1.0693	0.0001	0.1509	0.1773	2.55153e-05	0.326701	0.00180229
SNOWBALL_010156_st	IREB2	7.95	7.50333	7.31333	7.44833	1.36289	1.14076	1.03886	0.0001	0.0055	0.367	2.56461e-05	0.0275592	0.0117268
SNOWBALL_023601_s_st	GPM6B	5.65	6.45	6.17333	5.72333	-1.7411	1.21139	1.65481	0.0001	0.0191	0.0001	2.57059e-05	0.0727348	4.31627e-05
SNOWBALL_015625_st	GK5	5.86667	6.68333	6.37833	6.45333	-1.76133	1.23542	1.17283	0.0001	0.0125	0.0497	2.57427e-05	0.0523632	0.518375
SNOWBALL_000370_st	DPP4	7.76	6.875	6.395	6.05667	1.84676	1.39474	1.76337	0.0001	0.0009	0.0001	2.58086e-05	0.00614585	0.0020761
SNOWBALL_012463_st	ARHGAP42	7.82333	8.34167	8.37833	8.525	-1.4323	-1.02574	-1.1355	0.0001	0.6014	0.017	2.58369e-05	0.770987	0.0185994
SNOWBALL_004446_st	AUTS2	5.05167	5.76333	6.01833	5.74833	-1.63769	-1.19334	1.01045	0.0001	0.0158	0.8758	2.58898e-05	0.0629695	0.00223257
SNOWBALL_034199_st	EGFR	6.215	5.28333	5.27	5.24667	1.90748	1.00928	1.02574	0.0001	0.9155	0.7708	2.5989e-05	0.959121	0.887925
SNOWBALL_042356_st	EIF4B	7.86333	8.15167	8.005	7.98667	-1.22123	1.10701	1.12117	0.0001	0.0015	0.0005	2.60218e-05	0.00957922	0.681482
SNOWBALL_017143_s_st	MAPK8	7.71167	6.85833	6.74667	6.89833	1.80667	1.08048	-1.02811	0.0001	0.3394	0.7289	2.61423e-05	0.551756	0.158177
SNOWBALL_016689_s_st	SCARF2	6.23333	5.865	6.185	6.10167	1.29086	-1.24833	-1.17827	0.0001	0.0001	0.0002	2.62324e-05	0.000110796	0.0641406
SNOWBALL_014130_st	GAA	5.46833	6.14833	6.49333	6.42333	-1.60214	-1.27015	-1.20999	0.0001	0.0015	0.0078	2.64964e-05	0.00985476	0.460794
SNOWBALL_001650_st	NHS	3.41667	4.64167	4.68833	4.92833	-2.33755	-1.03288	-1.21982	0.0001	0.7783	0.0978	2.65322e-05	0.884741	0.118292
SNOWBALL_004751_st	PKD1	5.54833	6.29	6.51167	6.46	-1.67211	-1.16608	-1.12506	0.0001	0.0392	0.1044	2.66341e-05	0.12542	0.647928
SNOWBALL_047266_s_st	AFF4	8.585	8.08833	7.95333	8.13167	1.41095	1.09809	-1.03049	0.0001	0.0581	0.5216	2.66882e-05	0.167118	0.00346833
SNOWBALL_018855_st	SLC36A1	6.41333	7.03667	7.03167	6.90667	-1.54043	1.00347	1.09429	0.0001	0.9527	0.137	2.67708e-05	0.977614	0.107585
SNOWBALL_032548_st	NXN	7.29833	5.81	5.765	5.60833	2.80565	1.03168	1.15003	0.0001	0.8233	0.3242	2.67922e-05	0.910463	0.44974
SNOWBALL_015669_s_st	CHL1	4.53833	5.97167	6.10333	6.29333	-2.7007	-1.09556	-1.24977	0.0001	0.5003	0.1114	2.68032e-05	0.695259	0.312286
SNOWBALL_047793_st	COMMD6	7.665	7.10833	7.06333	7.175	1.47087	1.03168	-1.04729	0.0001	0.5525	0.382	2.68339e-05	0.735909	0.10743
SNOWBALL_022253_st	POLR2H	5.29167	6.05167	5.965	6.04333	-1.69349	1.06191	1.00579	0.0001	0.4047	0.9354	2.68863e-05	0.614112	0.460832
SNOWBALL_036181_st	PGBD5	5.155	4.2	4.38167	4.215	1.93858	-1.13419	-1.01045	0.0001	0.1727	0.9077	2.69587e-05	0.357841	0.168072
SNOWBALL_015076_st	TVP23B	7.06	6.52167	6.61667	6.74333	1.45229	-1.06807	-1.16608	0.0001	0.2042	0.007	2.70105e-05	0.399638	0.0539337
SNOWBALL_016485_st	VPS33A	6.52333	6.93833	6.93333	6.98667	-1.3333	1.00347	-1.03407	0.0001	0.9291	0.3953	2.70329e-05	0.966024	0.333629
SNOWBALL_039994_st	CRIP2	4.895	5.45167	5.54	5.47833	-1.47087	-1.06314	-1.01866	0.0001	0.2514	0.7241	2.70825e-05	0.457405	0.42156
SNOWBALL_036878_st	ANTXR1	9.245	8.74833	8.63833	8.47833	1.41095	1.07923	1.20581	0.0001	0.1163	0.0009	2.71796e-05	0.27352	0.00802476
SNOWBALL_012452_st	TMEM135	7.11667	6.62833	6.48667	6.53	1.40282	1.10318	1.07054	0.0001	0.045	0.1506	2.71869e-05	0.138669	0.536141
SNOWBALL_047807_st	IGF1	9.34167	8.09667	7.42333	7.82833	2.37019	1.59475	1.20442	0.0001	0.0009	0.1257	2.72329e-05	0.00650549	0.00762572
SNOWBALL_003434_st	INVS	7.54	7.99667	8.11333	8.09333	-1.37237	-1.08423	-1.0693	0.0001	0.0738	0.1325	2.74671e-05	0.198507	0.794411
SNOWBALL_011846_s_st	ARSJ	6.31167	7.20833	7.21	7.49333	-1.86176	-1.00116	-1.21841	0.0001	0.9891	0.0302	2.76695e-05	0.994557	0.00952936
SNOWBALL_009139_st	IFI44	5.83667	7.34167	6.40833	3.665	-2.83825	1.90968	12.7875	0.0001	0.0003	0.0001	2.76709e-05	0.00237835	3.74904e-10
SNOWBALL_002427_st	CRYBG1	6.73667	7.18	7.20167	7.16167	-1.35974	-1.01513	1.01279	0.0001	0.7194	0.761	2.7758e-05	0.849272	0.529629
SNOWBALL_017692_st	CLASP1	7.56667	6.99667	6.87667	6.99833	1.48452	1.08673	-1.00116	0.0001	0.1348	0.9828	2.77594e-05	0.302663	0.0866995
SNOWBALL_026926_st	LOC100625515	6.495	6.97667	6.99167	6.895	-1.39636	-1.01045	1.05824	0.0001	0.8187	0.2228	2.78027e-05	0.907942	0.10906
SNOWBALL_012529_st	HYOU1	7.68	8.18833	8.57333	8.76	-1.42241	-1.30586	-1.48624	0.0001	0.0001	0.0001	2.78658e-05	0.000434192	0.00294318
SNOWBALL_002383_st	ZNF609	7.52167	7.19	6.92	6.74833	1.25847	1.20581	1.35817	0.0001	0.0001	0.0001	2.78749e-05	0.000220284	0.000122433
SNOWBALL_024731_s_st	FAM213A	9.28833	7.035	6.24333	6.54833	4.76783	1.73107	1.4012	0.0001	0.0183	0.1258	2.78749e-05	0.0704084	0.301416
SNOWBALL_024500_s_st	C14H10orf107	3.87833	5.15	4.46167	4.235	-2.4144	1.61142	1.88557	0.0001	0.0009	0.0001	2.82151e-05	0.0066211	0.160106
SNOWBALL_020314_st	EFNB1	6.515	7.30333	7.60333	7.66833	-1.72708	-1.23114	-1.28788	0.0001	0.0118	0.0032	2.82304e-05	0.0500239	0.574895
SNOWBALL_046315_st	ISLR2	3.60333	5.25	5.635	5.74667	-3.13109	-1.30586	-1.41095	0.0001	0.0999	0.0386	2.82347e-05	0.245955	0.660283
SNOWBALL_009981_st	SLC25A27	5.34333	6.34167	6.645	6.91333	-1.99769	-1.23399	-1.48624	0.0001	0.0374	0.0006	2.82451e-05	0.121076	0.0276558
SNOWBALL_021655_s_st	DPP7	7.62	8.26833	8.53	8.48167	-1.56736	-1.19886	-1.15936	0.0001	0.0083	0.0259	2.85124e-05	0.0380077	0.619223
SNOWBALL_002234_s_st	PLN	2.78667	4.725	4.44	5.25333	-3.83263	1.21841	-1.44226	0.0001	0.2892	0.0591	2.88167e-05	0.500103	0.000904953
SNOWBALL_018189_s_st	SF3B1	9.965	9.64333	9.47833	9.51167	1.24977	1.12117	1.09556	0.0001	0.0015	0.0076	2.88856e-05	0.00968451	0.461293
SNOWBALL_009377_st	TRAPPC8	8.215	7.715	7.675	7.68667	1.41421	1.02811	1.01983	0.0001	0.5597	0.6787	2.92267e-05	0.741173	0.897457
SNOWBALL_011904_st	PKD2	8.245	8.73	8.71833	8.74333	-1.39959	1.00812	-1.00928	0.0001	0.8601	0.8404	2.93235e-05	0.930517	0.756786
SNOWBALL_002389_s_st	COX7A2	8.22	7.69333	7.925	7.9	1.4406	-1.17419	-1.15402	0.0001	0.0048	0.0101	2.99862e-05	0.0249277	0.780345
SNOWBALL_003004_st	TYRP1	2.15667	4.57167	5.57167	6.33833	-5.33319	-2	-3.40267	0.0001	0.0072	0.0001	3.00189e-05	0.034278	0.00975752
SNOWBALL_043021_st	YEATS2	7.84667	8.46333	8.37	7.94333	-1.53333	1.06683	1.43396	0.0001	0.278	0.0001	3.03229e-05	0.487563	5.84138e-06
SNOWBALL_022891_s_st	TCF7L2	8.62667	9.14	8.90833	8.73333	-1.42734	1.17419	1.32562	0.0001	0.0041	0.0001	3.04109e-05	0.0217743	0.0058039
SNOWBALL_024721_s_st	LOC100627813	5.56333	6.14833	6.315	6.37333	-1.50004	-1.12246	-1.16878	0.0001	0.0506	0.0115	3.0411e-05	0.151299	0.481733
SNOWBALL_032220_st	FRMD4A	7.21667	6.65333	6.595	6.63667	1.47768	1.04126	1.01162	0.0001	0.4537	0.8291	3.05006e-05	0.656939	0.627292
SNOWBALL_025600_st	ZBTB8A	5.26667	5.86167	5.75	5.86667	-1.51047	1.08048	-1.00347	0.0001	0.1831	0.9511	3.05233e-05	0.372053	0.123712
SNOWBALL_004426_st	BFAR	7.05667	7.45167	7.585	7.60833	-1.31494	-1.09682	-1.11471	0.0001	0.0236	0.0096	3.0671e-05	0.0855385	0.712169
SNOWBALL_022801_s_st	SELENOM	7.215	8.40167	8.29833	7.82167	-2.27626	1.07425	1.49485	0.0001	0.5279	0.0023	3.07134e-05	0.716916	0.00147749
SNOWBALL_029144_st	FUT11	6.77833	6.2	6.07667	6.4	1.49312	1.08925	-1.1487	0.0001	0.1337	0.0209	3.07834e-05	0.300894	6.02932e-05
SNOWBALL_021380_st	PARVA	9.32333	9.745	9.35833	9.3	-1.33947	1.30737	1.36131	0.0001	0.0001	0.0001	3.09837e-05	7.57888e-05	0.293302
SNOWBALL_034080_st	CTIF	5.845	6.45	6.37	6.46167	-1.52098	1.05702	-1.00812	0.0001	0.3422	0.8883	3.10257e-05	0.554534	0.249808
SNOWBALL_002143_s_st	NHSL1	5.71333	4.995	4.845	4.995	1.64528	1.10957	1	0.0001	0.1418	1	3.11607e-05	0.313332	0.0977971
SNOWBALL_032699_st	YEATS2	6.275	6.82667	6.91333	6.62	-1.46578	-1.06191	1.15402	0.0001	0.2623	0.0136	3.1356e-05	0.470068	0.000109997
SNOWBALL_037169_st	EXT1	4.695	3.73333	3.69833	3.94833	1.94756	1.02456	-1.1607	0.0001	0.7913	0.1178	3.14723e-05	0.892209	0.0355905
SNOWBALL_016623_s_st	SPECC1L	6.32167	6.82667	6.745	6.70833	-1.41912	1.05824	1.08548	0.0001	0.2493	0.1025	3.15025e-05	0.455063	0.636893
SNOWBALL_037510_st	PNISR	8.99333	8.55333	8.52833	8.22333	1.3566	1.01748	1.25701	0.0001	0.6805	0.0001	3.19843e-05	0.824341	6.52191e-06
SNOWBALL_032563_st	NICN1	6.405	7.04	7.21333	6.955	-1.55294	-1.12766	1.06069	0.0001	0.0611	0.3379	3.20626e-05	0.173319	0.0013354
SNOWBALL_044927_st		3.26333	4.83333	5.985	5.69	-2.96905	-2.2217	-1.81085	0.0001	0.0001	0.001	3.23906e-05	0.000658758	0.142865
SNOWBALL_018797_st	PLK2	7.86333	6.755	6.78833	7.09167	2.15596	-1.02337	-1.26284	0.0001	0.8273	0.0397	3.24329e-05	0.912683	0.026598
SNOWBALL_039012_st	CSRNP2	5.69667	4.84833	4.86333	4.97	1.80042	-1.01045	-1.08799	0.0001	0.8979	0.3061	3.24606e-05	0.950129	0.357308
SNOWBALL_029023_st	BCL6	6.40833	5.54	5.38833	5.685	1.82555	1.11085	-1.10573	0.0001	0.2167	0.2366	3.28226e-05	0.415759	0.00601086
SNOWBALL_002664_s_st	DMXL2	6.00667	5.28833	4.89667	4.89833	1.64528	1.31191	1.31039	0.0001	0.001	0.001	3.30243e-05	0.00698856	0.990098
SNOWBALL_043306_st	SFRP1	8.65167	7.23833	7.045	6.625	2.66352	1.1434	1.52979	0.0001	0.3293	0.0057	3.31645e-05	0.541815	0.0157378
SNOWBALL_022886_s_st	KDM5A	6.89	6.455	6.41333	6.435	1.35191	1.0293	1.01396	0.0001	0.4912	0.7396	3.31808e-05	0.688016	0.769971
SNOWBALL_012824_s_st	ABCB1	6.44333	5.86167	5.91667	5.61333	1.49658	-1.03886	1.18783	0.0001	0.4971	0.0064	3.34778e-05	0.692692	0.000136928
SNOWBALL_033867_st	LPP	9.14	9.66667	9.59667	9.715	-1.4406	1.04972	-1.03407	0.0001	0.3432	0.5097	3.35059e-05	0.555615	0.0741689
SNOWBALL_036927_st	LOC100513133	10.5117	9.99167	10.04	9.62333	1.43396	-1.03407	1.29086	0.0001	0.5045	0.0001	3.36015e-05	0.698589	1.39192e-06
SNOWBALL_029690_st	GMFB	6.66667	5.71167	5.55	5.67667	1.93858	1.11858	1.02456	0.0001	0.2316	0.7912	3.36747e-05	0.434222	0.32642
SNOWBALL_022298_st	PPP1R10	7.34333	6.42	6.33333	6.36167	1.89649	1.06191	1.04126	0.0001	0.5005	0.6489	3.37404e-05	0.695377	0.864709
SNOWBALL_034304_st	MPP6	5.64667	6.54	6.55667	6.62667	-1.85746	-1.01162	-1.06191	0.0001	0.8927	0.4865	3.37766e-05	0.947415	0.606588
SNOWBALL_014227_st	KCTD2	6.155	7.00833	6.97333	6.90833	-1.80667	1.02456	1.07177	0.0001	0.7672	0.4023	3.38095e-05	0.878285	0.616642
SNOWBALL_032160_st	EXT1	5.875	4.99833	5.18333	5.025	1.83613	-1.13682	-1.01866	0.0001	0.141	0.8262	3.40083e-05	0.312171	0.163742
SNOWBALL_027749_st	ZNF703	6.75	6.08333	5.99333	5.72333	1.5874	1.06437	1.28343	0.0001	0.3367	0.0011	3.40849e-05	0.549055	0.00149347
SNOWBALL_028824_st	FNIP1	7.48833	6.89	6.62167	6.575	1.51397	1.20442	1.24401	0.0001	0.0046	0.0014	3.41673e-05	0.0240116	0.608676
SNOWBALL_005240_st	AUP1	9.08333	8.73833	8.895	8.93167	1.27015	-1.11471	-1.1434	0.0001	0.0042	0.0008	3.42916e-05	0.0224419	0.458437
SNOWBALL_007122_st	ITPR2	7.06667	6.57	6.37167	6.21833	1.41095	1.14737	1.27603	0.0001	0.0099	0.0001	3.44774e-05	0.043684	0.012504
SNOWBALL_000870_st	LOC100737436	6.275	7.04833	7.40167	7.29667	-1.70921	-1.27751	-1.18783	0.0001	0.0041	0.0318	3.45763e-05	0.0217837	0.312732
SNOWBALL_030011_st	MID1	6.165	5.425	5.14833	4.78667	1.67018	1.21139	1.55653	0.0001	0.0146	0.0001	3.46607e-05	0.0591397	0.000258537
SNOWBALL_027489_st	APLN	4.51833	3.48667	3.86667	4.11333	2.04438	-1.30134	-1.54399	0.0001	0.0159	0.0004	3.47832e-05	0.0631559	0.0558842
SNOWBALL_046502_st	MBNL3	4.15	5.02667	4.55333	4.56667	-1.83613	1.38831	1.37554	0.0001	0.0011	0.0014	3.48069e-05	0.00773783	0.93684
SNOWBALL_012597_st	SYPL1	8.375	7.82833	7.46	7.56333	1.46071	1.29086	1.20164	0.0001	0.0001	0.0027	3.48227e-05	0.00144977	0.143278
SNOWBALL_035112_st	ZNF618	6.17	5.31667	5.15333	4.97833	1.80667	1.11987	1.2643	0.0001	0.1802	0.0104	3.48252e-05	0.368107	0.108995
SNOWBALL_006891_s_st	DAZAP2	8.47667	7.95667	8.04833	8.07	1.43396	-1.0656	-1.08172	0.0001	0.2152	0.1302	3.48599e-05	0.413868	0.81031
SNOWBALL_015406_st	PRKAR2A	9.27333	10.0117	9.645	9.88833	-1.66825	1.28937	1.08925	0.0001	0.0022	0.2394	3.51309e-05	0.0134244	0.00829664
SNOWBALL_013770_st	STARD13	6.82	6.37167	6.245	5.95167	1.36446	1.09177	1.33793	0.0001	0.0554	0.0001	3.5159e-05	0.16144	1.66796e-05
SNOWBALL_035535_st	DACT3	6.025	6.90667	6.765	6.75833	-1.8425	1.10318	1.10829	0.0001	0.2572	0.2363	3.52325e-05	0.464052	0.966415
SNOWBALL_021594_s_st	POLDIP2	7.95333	8.265	8.43333	8.30833	-1.24114	-1.12376	-1.03049	0.0001	0.0011	0.3244	3.52756e-05	0.00778994	0.00169643
SNOWBALL_007734_st	NEDD1	7.62833	8.60333	8.26833	8.02167	-1.96564	1.26138	1.49658	0.0001	0.0231	0.0005	3.54014e-05	0.0842776	0.0433249
SNOWBALL_023950_st	LOC100153286	5.37833	4.995	5.07667	5.23	1.30435	-1.05824	-1.17691	0.0001	0.139	0.0004	3.54015e-05	0.309081	0.00176993
SNOWBALL_005341_st	BIRC6	6.975	6.39667	6.23333	6.05667	1.49312	1.11987	1.26576	0.0001	0.0556	0.0006	3.54544e-05	0.161978	0.0136397
SNOWBALL_012657_s_st	ABCB1	9.19333	8.465	8.61667	8.145	1.65672	-1.11085	1.24833	0.0001	0.1475	0.0054	3.54623e-05	0.321758	1.79275e-05
SNOWBALL_034115_st	ERC1	6.93	7.26333	7.16667	6.97333	-1.25992	1.0693	1.22264	0.0001	0.0501	0.0001	3.55043e-05	0.150045	4.34758e-05
SNOWBALL_013041_st	PPP1R9A	3.83	3.08	3.01167	3.23167	1.68179	1.0485	-1.11085	0.0001	0.5151	0.159	3.5587e-05	0.707139	0.0178582
SNOWBALL_017771_s_st	DCTD	6.13667	6.88	7.11833	7.185	-1.67404	-1.17963	-1.23542	0.0001	0.0325	0.0086	3.59026e-05	0.109063	0.544303
SNOWBALL_004260_st	LFNG	4.355	6.07167	6.46667	6.46167	-3.28676	-1.31494	-1.31039	0.0001	0.1125	0.1167	3.59518e-05	0.267132	0.987147
SNOWBALL_031797_st	AGBL3	3.25333	5.44	4.39333	4.35333	-4.55252	2.06575	2.12383	0.0001	0.003	0.0023	3.63463e-05	0.0171199	0.923494
SNOWBALL_012820_s_st	NECTIN1	4.97833	5.745	5.89	5.63667	-1.70133	-1.10573	1.07798	0.0001	0.1869	0.3182	3.6353e-05	0.377028	0.00836596
SNOWBALL_023031_s_st	LCLAT1	9.695	8.95833	8.52167	8.545	1.66632	1.35347	1.33176	0.0001	0.0005	0.0009	3.64017e-05	0.00410645	0.861163
SNOWBALL_014477_st	IGFBP4	9.26333	8.10667	7.89167	7.575	2.22942	1.1607	1.4456	0.0001	0.1942	0.0041	3.64107e-05	0.386613	0.0284181
SNOWBALL_005484_st	SLC1A4	5.85833	7.15	7.355	6.80167	-2.44811	-1.15269	1.27309	0.0001	0.2646	0.0671	3.66952e-05	0.472607	0.000948394
SNOWBALL_010316_st	LIN52	5.83167	6.36167	6.20167	6.34167	-1.44393	1.11729	1.01396	0.0001	0.0429	0.7869	3.67371e-05	0.133988	0.0353633
SNOWBALL_035037_st	CDC42EP3	6.91667	6.21333	6.42333	6.62833	1.62826	-1.15669	-1.3333	0.0001	0.045	0.0006	3.67584e-05	0.1387	0.0193139
SNOWBALL_042573_st		3.73667	4.41667	4.70167	4.775	-1.60214	-1.21841	-1.28194	0.0001	0.0076	0.0015	3.67602e-05	0.0355797	0.453257
SNOWBALL_033483_st	STAU2	5.34833	6.19	6.235	6.24667	-1.79212	-1.03168	-1.04006	0.0001	0.7022	0.6307	3.69184e-05	0.838525	0.943008
SNOWBALL_029185_st	CASQ2	6.84667	5.96167	5.12167	3.955	1.84676	1.79005	4.01853	0.0001	0.0001	0.0001	3.73851e-05	6.41502e-05	1.13678e-08
SNOWBALL_010863_s_st	PKM	12.6017	12.27	12.07	12.0983	1.25847	1.1487	1.12636	0.0001	0.0005	0.0017	3.75205e-05	0.00369477	0.569688
SNOWBALL_032755_st	MOSPD1	5.95167	5.16667	5.18667	5.20667	1.72309	-1.01396	-1.02811	0.0001	0.8555	0.7161	3.77353e-05	0.928079	0.889791
SNOWBALL_018296_st	PLEKHB2	8.66	8.09833	7.98	8.01833	1.47597	1.08548	1.05702	0.0001	0.1455	0.3162	3.78112e-05	0.31875	0.667638
SNOWBALL_018834_s_st	GPBP1	8.00167	7.35833	7.19333	7.13833	1.56193	1.12117	1.16473	0.0001	0.081	0.0245	3.78922e-05	0.212237	0.570622
SNOWBALL_025273_s_st	SLC3A2	8.50833	8.95	9	8.765	-1.35817	-1.03526	1.13682	0.0001	0.4232	0.0078	3.79684e-05	0.630336	0.000124347
SNOWBALL_047460_st	FRMD6	5.93	6.51667	6.53333	6.62333	-1.50177	-1.01162	-1.07674	0.0001	0.8393	0.2057	3.82482e-05	0.919115	0.252634
SNOWBALL_047517_st	RHOG	5.49333	6.155	6.135	6.12333	-1.58191	1.01396	1.02219	0.0001	0.8293	0.7331	3.85043e-05	0.913722	0.926494
SNOWBALL_016046_s_st	ARHGAP31	6.695	7.29167	7.42333	7.24	-1.51222	-1.09556	1.03646	0.0001	0.1293	0.5392	3.87449e-05	0.294224	0.0139482
SNOWBALL_005344_st	PSME4	8.24833	7.78667	7.54333	7.49833	1.37713	1.18372	1.22123	0.0001	0.0015	0.0003	3.88659e-05	0.00976646	0.506888
SNOWBALL_038227_st		3.02167	3.98333	3.72833	3.80833	-1.94756	1.19334	1.12896	0.0001	0.0728	0.206	3.88873e-05	0.196526	0.584763
SNOWBALL_033228_st	EXT1	6.06167	4.965	4.83333	4.99167	2.1386	1.09556	-1.01866	0.0001	0.3974	0.8624	3.89712e-05	0.60728	0.283453
SNOWBALL_004207_st	PCSK6	7.24667	7.58833	7.71667	7.17333	-1.26722	-1.09303	1.3333	0.0001	0.0151	0.0001	3.90447e-05	0.0609299	1.82454e-09
SNOWBALL_005699_st	EYA1	6.65167	5.63333	5.575	5.645	2.02558	1.04126	-1.00812	0.0001	0.6842	0.935	3.96113e-05	0.826821	0.667292
SNOWBALL_002068_st	EZR	7.765	7.14	7.30667	7.04833	1.54221	-1.12246	1.0656	0.0001	0.0719	0.3049	3.98311e-05	0.194804	0.0014052
SNOWBALL_035904_st	SLC16A3	5.53333	4.125	4.25833	4.26833	2.6543	-1.09682	-1.10445	0.0001	0.5036	0.4726	3.98489e-05	0.697932	0.969194
SNOWBALL_009135_st	ZCCHC17	6.80833	7.41	7.57833	7.445	-1.51747	-1.12376	-1.02456	0.0001	0.0602	0.6798	3.98903e-05	0.17159	0.0853152
SNOWBALL_034836_st	PALLD	9.71333	10.1483	10.28	10.25	-1.35191	-1.09556	-1.07301	0.0001	0.0439	0.1106	3.98992e-05	0.136218	0.666626
SNOWBALL_000911_st	MAFF	5.94833	5.105	5.07667	5.135	1.79419	1.01983	-1.02101	0.0001	0.8113	0.8004	3.99372e-05	0.903631	0.665539
SNOWBALL_044626_st	PRUNE2	3.98	4.92667	4.455	4.52167	-1.92741	1.38671	1.32409	0.0001	0.0024	0.007	4.00207e-05	0.014215	0.657891
SNOWBALL_002912_st	SECISBP2L	8.13833	7.77833	7.50333	7.57833	1.28343	1.20999	1.1487	0.0001	0.0001	0.001	4.0125e-05	0.000551261	0.10791
SNOWBALL_019356_st	CTSA	8.89	9.345	9.08333	9.04333	-1.37078	1.19886	1.23257	0.0001	0.0007	0.0002	4.01408e-05	0.00548144	0.558224
SNOWBALL_031451_st		6.03333	4.62167	5.23667	4.57667	2.66044	-1.53156	1.03168	0.0001	0.0062	0.8209	4.01613e-05	0.030499	0.000450189
SNOWBALL_027490_st	GMFB	6.175	5.23833	5.15167	5.42333	1.9141	1.06191	-1.13682	0.0001	0.5136	0.1731	4.02203e-05	0.706021	0.0215725
SNOWBALL_013823_st	PHF11	9.47833	8.91	8.74833	8.74333	1.48281	1.11858	1.12246	0.0001	0.0567	0.0502	4.02203e-05	0.164263	0.961725
SNOWBALL_000867_st	S100A4	9.29667	8.18667	7.23833	6.00167	2.15846	1.92964	4.54727	0.0001	0.0001	0.0001	4.03035e-05	0.000194953	5.23546e-08
SNOWBALL_006966_st	LOC100516110	8.40667	8.04	8.14	8.15833	1.28937	-1.07177	-1.08548	0.0001	0.0666	0.0333	4.04775e-05	0.184559	0.774639
SNOWBALL_035197_st	SEMA3D	5.35667	6.70833	6.49667	6.51	-2.55207	1.15803	1.14737	0.0001	0.2754	0.3057	4.0753e-05	0.484698	0.958158
SNOWBALL_017062_s_st	CCDC6	7.97333	8.44667	8.415	8.365	-1.38831	1.02219	1.05824	0.0001	0.6361	0.2314	4.08236e-05	0.79492	0.470255
SNOWBALL_047443_st	PDE5A	5.82167	6.54167	6.2	5.93	-1.64718	1.26722	1.52802	0.0001	0.0035	0.0001	4.09505e-05	0.0192524	0.00339942
SNOWBALL_012686_st	LRRC17	4.50667	5.575	5.805	5.465	-2.09701	-1.17283	1.07923	0.0001	0.1404	0.4689	4.10988e-05	0.31119	0.011147
SNOWBALL_024542_s_st	TTC13	5.53333	6.075	6.04167	6.26	-1.45565	1.02337	-1.13682	0.0001	0.6634	0.0256	4.11114e-05	0.813127	0.00195138
SNOWBALL_025941_s_st	TNRC6B	7.99167	7.26333	6.92833	6.89167	1.65672	1.26138	1.29385	0.0001	0.0044	0.002	4.11169e-05	0.0230423	0.772549
SNOWBALL_024679_s_st	DDX21	8.20667	7.77667	7.71	7.7	1.34723	1.04729	1.05458	0.0001	0.2805	0.2173	4.11711e-05	0.490348	0.90021
SNOWBALL_033170_st	LOC100525572	6.71167	7.62667	7.31	7.09	-1.88557	1.24545	1.45062	0.0001	0.024	0.0006	4.12225e-05	0.0866995	0.0592249
SNOWBALL_001507_s_st	ARG2	6.00833	2.92333	3.42	3.08167	8.4855	-1.41095	-1.116	0.0001	0.2633	0.7165	4.1306e-05	0.471109	0.449805
SNOWBALL_005609_st	TBC1D31	6.40667	5.81333	5.665	5.59833	1.50873	1.10829	1.1607	0.0001	0.0907	0.019	4.14064e-05	0.229906	0.437784
SNOWBALL_003300_st	LRRC28	8.76	9.085	8.90167	8.72833	-1.25266	1.1355	1.28046	0.0001	0.0009	0.0001	4.14249e-05	0.00642012	0.000133431
SNOWBALL_003022_st	LRRK1	5.80833	6.475	6.59167	6.495	-1.5874	-1.08423	-1.01396	0.0001	0.2258	0.8317	4.14997e-05	0.427061	0.284479
SNOWBALL_035226_st	SAMD4A	7.725	7.25667	7.17	6.995	1.38351	1.06191	1.19886	0.0001	0.2017	0.001	4.16812e-05	0.396436	0.00356001
SNOWBALL_016511_s_st	WSB2	7.70333	8.09333	8.17667	8.05333	-1.31039	-1.05946	1.02811	0.0001	0.1438	0.4713	4.17818e-05	0.316261	0.0117865
SNOWBALL_000404_s_st	ATRN	7.77333	7.35833	7.21167	7.22167	1.3333	1.10701	1.09936	0.0001	0.0218	0.0308	4.20421e-05	0.0805755	0.897513
SNOWBALL_010014_st	POLH	7.50667	7.06667	6.77833	6.75333	1.3566	1.22123	1.24258	0.0001	0.0002	0.0001	4.26444e-05	0.00213366	0.739425
SNOWBALL_042006_st		5.885	4.845	4.85167	4.955	2.05623	-1.00463	-1.07923	0.0001	0.9639	0.4588	4.27985e-05	0.982963	0.500709
SNOWBALL_010484_st	CHD2	7.89333	7.46833	7.365	7.505	1.34257	1.07425	-1.02574	0.0001	0.1002	0.5446	4.29332e-05	0.246541	0.00957298
SNOWBALL_017178_s_st	ZNF25	4.16333	5.01833	4.68833	4.81333	-1.80876	1.25701	1.15269	0.0001	0.0137	0.1047	4.29508e-05	0.0563113	0.282078
SNOWBALL_002720_st	GLIS3	7.35667	6.55667	6.435	6.23333	1.7411	1.08799	1.25122	0.0001	0.2915	0.0105	4.31083e-05	0.502615	0.0482382
SNOWBALL_031281_st	SPSB1	6.76833	6.18	6.44667	6.00333	1.50351	-1.20303	1.13027	0.0001	0.005	0.0469	4.32358e-05	0.0256436	2.76534e-06
SNOWBALL_044896_st	ZC3H12A	6.48833	5.47	5.48333	5.69333	2.02558	-1.00928	-1.16743	0.0001	0.9264	0.1355	4.3402e-05	0.964667	0.116107
SNOWBALL_011345_s_st	FRYL	7.415	8.155	7.71667	7.605	-1.67018	1.35504	1.46409	0.0001	0.0006	0.0001	4.34048e-05	0.00467991	0.264855
SNOWBALL_021868_s_st	CMBL,LOC110257272	5.87333	6.62667	6.76333	6.84667	-1.68568	-1.09936	-1.16473	0.0001	0.2119	0.0526	4.34048e-05	0.409625	0.448224
SNOWBALL_000939_st	FGD4	5.82333	6.33	5.835	5.46833	-1.42076	1.40932	1.81714	0.0001	0.0001	0.0001	4.35e-05	5.53788e-05	4.80378e-06
SNOWBALL_029941_st		6.29667	5.75167	5.55167	5.605	1.45902	1.1487	1.10701	0.0001	0.0182	0.0718	4.35966e-05	0.0702209	0.51038
SNOWBALL_037980_st	TEAD1	8.035	8.60833	8.39667	8.29167	-1.48796	1.15803	1.24545	0.0001	0.0176	0.0011	4.36217e-05	0.0685166	0.166997
SNOWBALL_030217_st	NAV1	5.59833	6.665	6.69333	6.91833	-2.09459	-1.01983	-1.19196	0.0001	0.8516	0.1084	4.38903e-05	0.925962	0.106219
SNOWBALL_039918_st	ACAP2	7.94833	7.00833	6.62333	6.60667	1.91853	1.30586	1.32103	0.0001	0.0098	0.0075	4.43858e-05	0.0434722	0.927923
SNOWBALL_017622_st	HELLS	3.56	4.53333	4.38667	4.91833	-1.96337	1.10701	-1.30586	0.0001	0.2972	0.0121	4.44602e-05	0.508687	0.00011339
SNOWBALL_012867_st	ARHGEF12	8.09167	7.87	7.72333	7.70333	1.16608	1.10701	1.12246	0.0001	0.0002	0.0001	4.45361e-05	0.00204094	0.551808
SNOWBALL_012455_st	SIDT2	6.385	7.12667	7.485	7.62	-1.67211	-1.28194	-1.40769	0.0001	0.0033	0.0002	4.47311e-05	0.0182183	0.171448
SNOWBALL_026166_st	TNRC6B	8.045	7.06167	7.40667	7.14333	1.97703	-1.27015	-1.05824	0.0001	0.0234	0.5612	4.48807e-05	0.0849062	0.0361605
SNOWBALL_025756_st	NUCKS1	7.69167	8.095	7.83833	7.845	-1.32256	1.19472	1.18921	0.0001	0.0003	0.0004	4.50594e-05	0.00280335	0.932459
SNOWBALL_028104_st	PCDH9	3.87333	5.425	5.42	5.15333	-2.93156	1.00347	1.2072	0.0001	0.9819	0.2293	4.52774e-05	0.99096	0.199409
SNOWBALL_002441_st	DMXL2	6.18	5.41333	5.29667	5.19833	1.70133	1.08423	1.1607	0.0001	0.2935	0.0626	4.53502e-05	0.504742	0.364438
SNOWBALL_011438_st	CNOT6L	7.41	6.91167	6.68333	6.71333	1.41258	1.17148	1.14737	0.0001	0.0048	0.0119	4.5749e-05	0.0248999	0.720066
SNOWBALL_019902_st	BBS9	4.735	5.845	5.82	5.67167	-2.15846	1.01748	1.12766	0.0001	0.8744	0.2819	4.57984e-05	0.9377	0.339889
SNOWBALL_017069_st	RASSF4	5.365	6.315	6.67333	5.945	-1.93187	-1.28194	1.29235	0.0001	0.0161	0.0135	4.59417e-05	0.0639437	2.45991e-06
SNOWBALL_005477_st	PTCD3	7.035	7.85	8.78167	8.74833	-1.7593	-1.90748	-1.86391	0.0001	0.0001	0.0001	4.63083e-05	1.12e-05	0.820063
SNOWBALL_034346_st	FSTL1	10.3283	10.9917	10.9367	11.0317	-1.58374	1.03886	-1.02811	0.0001	0.563	0.6732	4.63128e-05	0.74357	0.296395
SNOWBALL_017324_s_st	DDX21	9.27333	8.805	8.80833	8.83	1.38351	-1.00231	-1.01748	0.0001	0.9602	0.7088	4.64712e-05	0.981231	0.793484
SNOWBALL_017350_s_st	TCTN3	6.535	7.08167	7.53833	7.70333	-1.46071	-1.37237	-1.53865	0.0001	0.0001	0.0001	4.65407e-05	0.000274985	0.0177936
SNOWBALL_043136_st	FSTL1	6.13167	6.67	6.88167	6.78	-1.45229	-1.15803	-1.07923	0.0001	0.0129	0.1651	4.66223e-05	0.0536863	0.156169
SNOWBALL_018610_st	FGF10	6.27333	4.93333	4.45167	4.15833	2.53151	1.39636	1.71119	0.0001	0.021	0.0008	4.66922e-05	0.0783888	0.0945318
SNOWBALL_026913_s_st	SNRPD2	6.625	7.23833	7.605	7.53333	-1.52979	-1.28937	-1.22688	0.0001	0.0006	0.0035	4.67121e-05	0.00460326	0.421232
SNOWBALL_011419_st	GUF1	6.41833	5.79833	5.565	5.64	1.53688	1.17555	1.116	0.0001	0.0165	0.0879	4.67619e-05	0.0650231	0.400496
SNOWBALL_013054_st		9.75833	9.39	9.15833	9.15667	1.29086	1.17419	1.17555	0.0001	0.0004	0.0004	4.68307e-05	0.00315604	0.980095
SNOWBALL_006066_st	CREG1	9.07167	9.47333	9.44833	9.69667	-1.32103	1.01748	-1.16743	0.0001	0.6638	0.0011	4.68366e-05	0.813354	3.16172e-05
SNOWBALL_023231_st	NLN	7.55667	6.945	6.87833	6.89167	1.52802	1.04729	1.03766	0.0001	0.4494	0.5437	4.68934e-05	0.653199	0.910088
[truncated: 7,577 more rows]

## Sheet: Table S2
Table S2: Enriched gene ontology (GO) terms and Enriched Kyoto Encyclopaedia of Genes and Genomes (KEGG) pathways assigned to differentiated myotubes permanently cultured at 35°, 39° or 41°C compared to 37°C
Cluster	Ontology	ID	Description	GeneRatio	BgRatio	pvalue	p,adjust	qvalue	Symbol	Count
35°C vs, 37°C	BP	GO:0030163	protein catabolic process	113/1504	316/7101	7.34851e-10	2.45367e-06	2.04211e-06	FYN/VPS28/RNF139/EXT1/USP15/RNF125/PPP1R11/PSMB8/CTSH/CUL4B/AKIRIN2/ADAM10/FBXL4/USP45/OAZ2/RPS7/VPS4B/UBE3A/PLAA/PSMC6/PSMA3/KLHDC2/VCP/RAD23B/GUSB/RBBP6/USP7/RNF103/WWP1/RNF19A/PSMA5/RNF115/TIMP3/PCBP2/MDM2/N4BP1/SIAH1/CDC20/PSEN1/LGMN/FURIN/PSMA6/FBXL5/ANAPC10/CTSC/RNF26/KLHL20/WAC/AGTPBP1/CHMP5/VPS36/CUL4A/ABHD13/NDFIP2/PSME3/PSMD3/FBXL20/PSMB6/GABARAP/STT3B/USP4/PDLIM2/PTK2B/CLU/BNIP3L/RNFT2…	113
35°C vs, 37°C	BP	GO:0051603	proteolysis involved in protein catabolic process	91/1472	252/6899	2.96007e-08	4.98919e-05	4.17525e-05	VPS28/RNF139/USP15/RNF125/PPP1R11/PSMB8/CTSH/CUL4B/AKIRIN2/FBXL4/USP45/RPS7/VPS4B/UBE3A/PLAA/PSMC6/PSMA3/KLHDC2/VCP/RAD23B/RBBP6/USP7/RNF103/WWP1/RNF19A/PSMA5/RNF115/PCBP2/MDM2/N4BP1/SIAH1/CDC20/PSEN1/LGMN/PSMA6/FBXL5/ANAPC10/CTSC/RNF26/KLHL20/WAC/AGTPBP1/CHMP5/VPS36/CUL4A/NDFIP2/PSME3/PSMD3/FBXL20/PSMB6/GABARAP/STT3B/USP4/PTK2B/CLU/RNFT2/ANAPC5/KCTD10/UBE2L3/UBE3B/ZRANB1/SIRT1/UBXN4/SPOPL/NFE2L2…	91
35°C vs, 37°C	BP	GO:0043632	modification-dependent macromolecule catabolic process	83/1504	222/7101	1.44368e-08	9.6409e-06	8.02383e-06	VPS28/RNF139/USP15/RNF125/PPP1R11/CUL4B/AKIRIN2/FBXL4/USP45/RPS7/VPS4B/UBE3A/PLAA/PSMA3/KLHDC2/VCP/RAD23B/RBBP6/USP7/RNF103/WWP1/RNF19A/PSMA5/RNF115/PCBP2/MDM2/N4BP1/SIAH1/CDC20/PSEN1/PSMA6/FBXL5/ANAPC10/RNF26/KLHL20/WAC/AGTPBP1/CHMP5/VPS36/CUL4A/NDFIP2/PSMD3/FBXL20/GABARAP/STT3B/USP4/PTK2B/CLU/ANAPC5/KCTD10/UBE2L3/UBE3B/ZRANB1/SIRT1/UBXN4/SPOPL/NFE2L2/PSMD1/TP53INP2/NUB1/TMEM168/OGT/PSMD10/BCAP3…	83
35°C vs, 37°C	BP	GO:0030099	myeloid cell differentiation	54/1504	132/7101	1.76475e-07	7.36986e-05	6.13371e-05	SFRP1/CEBPB/INHBA/MAPK14/NFKBIA/CD109/BMP4/RPS6/RBM15/PIAS3/TYROBP/CEBPG/TGFB1/EPHA2/PABPC4/WASF2/GLO1/VEGFA/PSEN1/SRP54/KIT/TET2/LRRC17/STAT5A/STAT5B/STAT3/RARA/MED1/PAFAH1B1/P4HTM/APP/RUNX1/PTK2B/VPS33A/LIF/PRDX3/SIRT1/CASP3/CASP8/PIK3R1/JAG1/TFE3/SLC25A5/ISG15/RASSF2/STAT1/PTPN11/KLF1/LOX/SH2B3/BCL6/TAL1/RBPJ/OSTM1	54
35°C vs, 37°C	BP	GO:0045893	positive regulation of DNA-templated transcription	127/1504	398/7101	1.76577e-07	7.36986e-05	6.13371e-05	NFIL3/EGR2/SFRP1/CD40/CEBPB/INHBA/NR3C1/JUN/RXRB/MAPK14/NFKBIA/BMPR1B/NCOA7/HEY2/AKIRIN2/ZNF609/MYO6/PYGO1/SMAD2/HDAC2/MEF2A/BMP4/SIX1/INO80/MLLT3/GABPB1/PTGES2/NCK2/KDM3A/ID2/NCOA2/TP53INP1/ARHGEF2/RBM15/MLLT11/EP300/PCBP2/STAT2/LUM/SALL1/USF2/IRF3/TGFB1/GATA6/INO80C/HIVEP1/VEGFA/PPARD/ZNF318/CHD8/PSEN1/IRF9/NR2F2/SLC30A9/REST/SPP1/TET2/PKD2/PTMA/MEOX2/WAC/MED4/STAT5A/STAT5B/STAT3/KAT2A/MLX/TOP2…	127
35°C vs, 37°C	BP	GO:1903508	positive regulation of nucleic acid-templated transcription	127/1504	398/7101	1.76577e-07	7.36986e-05	6.13371e-05	NFIL3/EGR2/SFRP1/CD40/CEBPB/INHBA/NR3C1/JUN/RXRB/MAPK14/NFKBIA/BMPR1B/NCOA7/HEY2/AKIRIN2/ZNF609/MYO6/PYGO1/SMAD2/HDAC2/MEF2A/BMP4/SIX1/INO80/MLLT3/GABPB1/PTGES2/NCK2/KDM3A/ID2/NCOA2/TP53INP1/ARHGEF2/RBM15/MLLT11/EP300/PCBP2/STAT2/LUM/SALL1/USF2/IRF3/TGFB1/GATA6/INO80C/HIVEP1/VEGFA/PPARD/ZNF318/CHD8/PSEN1/IRF9/NR2F2/SLC30A9/REST/SPP1/TET2/PKD2/PTMA/MEOX2/WAC/MED4/STAT5A/STAT5B/STAT3/KAT2A/MLX/TOP2…	127
35°C vs, 37°C	BP	GO:0031328	positive regulation of cellular biosynthetic process	148/1504	494/7101	1.21339e-06	0.000325895	0.000271232	THBS1/NFIL3/EGR2/SFRP1/CD40/CEBPB/INHBA/NR3C1/NCSTN/PTGES3/JUN/RXRB/MAPK14/NFKBIA/BMPR1B/ABCB7/UPF3B/NCOA7/HEY2/AKIRIN2/ZNF609/MYO6/PYGO1/SMAD2/HDAC2/MEF2A/BMP4/SIX1/INO80/MLLT3/TYRP1/GABPB1/PTGES2/NCK2/KDM3A/ID2/NCOA2/TP53INP1/ARHGEF2/RBM15/MLLT11/CSDE1/EP300/CRY1/HNRNPA1/PCBP2/SP1/STAT2/IGF1/LUM/SALL1/USF2/IRF3/TGFB1/GATA6/INO80C/HIVEP1/VEGFA/PPARD/ZNF318/CHD8/METTL3/PSEN1/IRF9/NR2F2/SLC30A9/GU…	148
35°C vs, 37°C	BP	GO:0072359	circulatory system development	94/1504	284/7101	1.28693e-06	0.000325895	0.000271232	THBS1/ENG/MAP3K3/EGR2/CD40/RHOB/EXT1/CDH11/MAPK14/CTSH/CHI3L1/AMOT/PLN/HEY2/GJA1/ADAM10/MEF2A/BMP4/SIX1/ZFAND5/SPRED1/ABL1/GTF2I/RTN4/RBM15/RHOA/ITGA5/SP1/MDM2/ADIPOR2/SALL1/TGFB1/EPHA2/GATA6/WASF2/VEGFA/PSEN1/NR2F2/CPE/REST/PKD2/THY1/GLUL/B4GALT1/PRKAR1A/HEXIM1/RARA/MED1/MYOCD/SERPINF1/TNNC1/AGTR1/EPHB3/PDLIM2/PTK2B/LIF/FGFR2/SIRT1/ACVR1/ITGAV/BMPR2/CALCRL/RAMP1/ESM1/PLK2/JAG1/SMO/CCM2/SERPINE1/…	94
35°C vs, 37°C	BP	GO:0010557	positive regulation of macromolecule biosynthetic process	140/1504	463/7101	1.36643e-06	0.000325895	0.000271232	THBS1/NFIL3/EGR2/SFRP1/CD40/CEBPB/INHBA/NR3C1/NCSTN/PTGES3/JUN/RXRB/MAPK14/NFKBIA/BMPR1B/UPF3B/NCOA7/HEY2/AKIRIN2/ZNF609/MYO6/PYGO1/SMAD2/HDAC2/MEF2A/BMP4/SIX1/INO80/MLLT3/GABPB1/PTGES2/NCK2/KDM3A/ID2/NCOA2/TP53INP1/ARHGEF2/RBM15/MLLT11/CSDE1/EP300/HNRNPA1/PCBP2/STAT2/IGF1/LUM/SALL1/USF2/IRF3/TGFB1/GATA6/INO80C/HIVEP1/VEGFA/PPARD/ZNF318/CHD8/METTL3/PSEN1/IRF9/NR2F2/SLC30A9/GUF1/REST/SPP1/TET2/PKD…	140
35°C vs, 37°C	BP	GO:0009057	macromolecule catabolic process	133/1504	441/7101	2.979e-06	0.000621679	0.000517405	FYN/NCBP2/VPS28/RNF139/EXT1/USP15/RNF125/PPP1R11/PSMB8/CTSH/CHI3L1/CUL4B/UPF3B/AKIRIN2/ADAM10/FBXL4/USP45/OAZ2/RPS7/VPS4B/UBE3A/PLAA/PSMC6/PSMA3/KLHDC2/VCP/RAD23B/GUSB/RBBP6/USP7/RNF103/WWP1/RNF19A/CSDE1/RBM8A/PSMA5/RNF115/TIMP3/PCBP2/MDM2/EDC4/N4BP1/SIAH1/TGFB1/PABPC4/CDC20/PSEN1/LGMN/ZC3H14/FURIN/PSMA6/FBXL5/ANAPC10/SIDT2/CTSC/RNF26/KLHL20/WAC/AGTPBP1/CHMP5/VPS36/CUL4A/ABHD13/NDFIP2/PSME3/PSMD3…	133
35°C vs, 37°C	BP	GO:0035239	tube morphogenesis	81/1504	243/7101	5.191e-06	0.00101957	0.00084856	THBS1/ENG/MAP3K3/SFRP1/CD40/RHOB/EXT1/BRD2/MAPK14/CTSH/CHI3L1/AMOT/HEY2/SIX4/RPS7/BMP4/SIX1/SPRED1/NFIB/ABL1/GTF2I/ID2/RBM15/RHOA/ITGA5/SP1/LGR5/TULP3/ADIPOR2/TGFB1/EPHA2/GATA6/WASF2/VEGFA/MMP14/PSEN1/AREG/SPRY1/PKD2/THY1/GLUL/B4GALT1/KAT2A/RARA/MED1/SERPINF1/CTNNB1/AGTR1/EPHB3/PTK2B/FGFR2/SIRT1/ACVR1/ITGAV/BMPR2/CALCRL/RAMP1/ESM1/PLK2/JAG1/SMO/CCM2/AR/SERPINE1/TIPARP/ANG/BCL10/STAT1/TBX3/FZD3/AQ…	81
35°C vs, 37°C	BP	GO:0031396	regulation of protein ubiquitination	30/1504	66/7101	8.12308e-06	0.00126576	0.00105345	FYN/VPS28/XIAP/UBE3A/PLAA/ABL1/DCUN1D3/CRY1/N4BP1/CDC20/PSEN1/RPS3/NDFIP2/GABARAP/SPOPL/DDX3X/OGT/PSMD10/ISG15/UBE2D1/BCL10/BUB3/UBXN1/CBLB/ARRDC3/TRIM44/SMAD7/TNFAIP3/EPM2A/SOX4	30
35°C vs, 37°C	BP	GO:0042981	regulation of apoptotic process	121/1504	401/7101	8.29049e-06	0.00126576	0.00105345	THBS1/GADD45G/CXCL12/SFRP1/CD40/CEBPB/INHBA/RHOB/S100A8/CTSH/ARG2/TRAF3/BMPR1B/XIAP/HEY2/ACAA2/SIX4/RPS7/BMP4/PLAA/SIX1/IGF1R/ABL1/IER3IP1/RPS6/TLE1/DCUN1D3/NCK2/OXR1/TP53INP1/DEDD/PEA15/MLLT11/MCL1/RHOA/TIMP3/ITGA5/MDM2/IGF1/THAP11/SIAH1/ATF5/IRF3/ANKRD13C/GATA6/GLO1/VEGFA/MTCH1/CHD8/PSEN1/REST/RPS3/LOC100522887/CRYAB/PTMA/CTSC/KLHL20/TP53BP2/B4GALT1/LIG4/STAT5A/STAT5B/PSME3/TOP2A/CCL2/MED1/CTNN…	121
35°C vs, 37°C	BP	GO:0097435	supramolecular fiber organization	75/1504	230/7101	2.75041e-05	0.00286988	0.00238851	ACTC1/CFL1/EXT1/PLS3/MYO6/TPM1/TMOD3/SIX4/MEF2A/ABL1/NCK2/CDC42EP3/SPAST/TMSB10/CAPG/ARHGEF2/DPT/PFDN2/TPM3/CAPZA1/RHOA/HNRNPA1/PFDN5/MDM2/APOE/CAPZB/CDC42/WASF2/TRIM27/LTBP2/PSEN1/FBLN5/MYOZ2/RPS3/RDX/FMOD/VIM/PRKAR1A/KPNB1/PAFAH1B1/TAOK1/KLHL24/APP/PTK2B/CLU/LIMK2/DRG1/ACTA1/NCKAP1/COL5A2/PIK3R1/MAP1B/CST3/MYL9/MAPRE1/FLNC/AEBP1/TMSB4X/MTM1/DYRK1A/ARPC3/ARPC2/ARPC1B/ARPC1A/AP3S2/PFN2/LIMA1/CDKN…	75
35°C vs, 37°C	BP	GO:0097190	apoptotic signaling pathway	59/1504	171/7101	3.18982e-05	0.0031326	0.00260716	THBS1/CXCL12/SFRP1/CEBPB/INHBA/S100A8/CTSH/ACAA2/RPS7/BMP4/AEN/NCK2/MLLT11/MCL1/TIMP3/MDM2/IGF1/SIAH1/TGFB1/EPHA2/PSEN1/RPS3/CTSC/TP53BP2/PSME3/GABARAP/CLU/MIF/FAS/DDIT4/SIRT1/VDAC2/NR4A2/ACVR1/NFE2L2/CASP8/PIK3R1/BCL2L1/GGCT/DDX3X/AR/IGBP1/PSMD10/SENP1/BCAP31/SLC25A5/TMBIM6/DDIT3/BCL10/ERP29/HRK/GHITM/ATM/TNFRSF12A/FEM1B/NRP1/TNFAIP3/HMOX1/SLC25A6	59
35°C vs, 37°C	BP	GO:0045184	establishment of protein localization	132/1504	490/7101	0.000966688	0.0278256	0.0231584	FYN/EGR2/SFRP1/RAB22A/STX16/RHOB/VPS28/EXOC2/MAPK14/NFKBIA/ARRDC4/IL6/STX11/AKIRIN2/MYO6/SEC63/AP4E1/BMP4/VCP/STXBP1/IER3IP1/LRRC8A/SNX30/SEC61B/TOMM5/RAB14/NUP188/XPO6/ENY2/TERF1/TOMM40L/COPA/RAB13/GOLPH3L/MDM2/NUTF2/VPS4A/TOMM40/TGFB1/PEX14/RAB23/PSEN1/SRP54/SCAMP2/SNUPN/SNX6/SEC23A/USO1/REST/HADH/SPCS2/SIDT2/C2CD2L/ARL4A/SNX19/SRI/GGA2/SRP9/RABIF/GDI2/KPNA3/VPS36/EDNRB/NDFIP2/EXOC7/PRKAR1A/ARL…	132
35°C vs, 37°C	BP	GO:0015031	protein transport	126/1472	458/6899	0.000697137	0.0270213	0.022613	FYN/EGR2/SFRP1/RAB22A/STX16/RHOB/VPS28/EXOC2/MAPK14/NFKBIA/ARRDC4/IL6/STX11/AKIRIN2/MYO6/SEC63/AP4E1/BMP4/VCP/STXBP1/IER3IP1/LRRC8A/SNX30/SEC61B/TOMM5/RAB14/NUP188/XPO6/ENY2/TOMM40L/COPA/RAB13/GOLPH3L/NUTF2/VPS4A/TOMM40/TGFB1/PEX14/CD2AP/RAB23/PSEN1/SRP54/SCAMP2/SNUPN/SNX6/SEC23A/ARFIP1/USO1/REST/HADH/SPCS2/SIDT2/C2CD2L/ARL4A/SNX19/SRI/GGA2/SRP9/RABIF/GDI2/KPNA3/VPS36/EDNRB/NDFIP2/EXOC7/ARL4D/STA…	126
35°C vs, 37°C	BP	GO:0033365	protein localization to organelle	74/1504	251/7101	0.000999677	0.0282807	0.0235371	FYN/VPS28/RAD21/MAPK14/NFKBIA/MID1/GPC4/AKIRIN2/ADAM10/PYGO1/SEC63/SIX4/BMP4/SIX1/VCP/ABL1/TOMM5/RTN4/TERF1/UBXN2B/TOMM40L/MDM2/TULP3/NUTF2/TOMM40/TGFB1/ANKRD13C/PEX14/TINF2/PSEN1/SRP54/SNUPN/PAQR3/SPCS2/RDX/SRP9/GDI2/KPNA3/VPS36/STAT3/MED1/KPNB1/GNL3/SEC61A1/BNIP3L/LIF/LIMK2/NCOA4/ARL3/TNKS/SSB/PIK3R1/SMO/VPS41/DDX3X/MSN/OGT/BCAP31/OPTN/PKIG/TPP1/TNPO2/SNF8/ISG15/DDIT3/APPL1/BUB3/BCS1L/TNPO1/NRP…	74
35°C vs, 37°C	BP	GO:0046907	intracellular transport	131/1472	467/6899	0.000224524	0.0134882	0.0112878	FYN/NCBP2/MX1/MAPK1/EGR2/RAE1/RAB22A/STX16/RHOB/VPS28/RNF139/MAPK14/NFKBIA/STX11/PLN/AKIRIN2/MYO6/SEC63/ACAA2/AP4E1/VPS4B/BMP4/VCP/STXBP1/IER3IP1/SEC61B/TOMM5/RAB14/XPO6/DPY30/SPAST/ENY2/CHMP4C/TOMM40L/COPA/RAB13/FNBP1L/SEC22B/PRKAG1/HNRNPA1/TRAPPC2L/NUTF2/ACTN4/TOMM40/TGFB1/LEPROT/PEX14/DTNBP1/TRIM27/RAB23/PSEN1/SRP54/SNUPN/SNX6/SEC23A/USO1/SPCS2/RDX/ARL4A/KLHL20/GGA2/SRP9/AGTPBP1/CHMP5/KPNA3/VP…	131
35°C vs, 37°C	BP	GO:0031110	regulation of microtubule polymerization or depolymerization	12/1504	23/7101	0.00100791	0.0282807	0.0235371	SKA1/ABL1/SPAST/ARHGEF2/RPS3/TAOK1/DRG1/MAP1B/MAPRE1/DYRK1A/CDKN1B/HDAC6	12
35°C vs, 37°C	BP	GO:0007010	cytoskeleton organization	115/1504	420/7101	0.00109165	0.0298773	0.024866	ACTC1/MAPK1/RAE1/CFL1/MID1/AMOT/PLS3/GJA1/MYO6/TPM1/TMOD3/SKA1/SIX4/ANXA1/VPS4B/LRRC49/MEF2A/INO80/HAUS6/VCP/ABL1/NCK2/CDC42EP3/EML4/SPAST/TMSB10/CAPG/ARHGEF2/UBXN2B/PFDN2/TPM3/CAPZA1/RHOA/PIP5K1A/GTF2B/ARHGDIB/GAPDH/LSM14A/ATF5/TGFB1/CAPZB/CAP1/CDC42/WASF2/DTNBP1/TRIM27/TUBB/KIT/SPRY1/MYOZ2/RPS3/RDX/CHORDC1/THY1/VIM/CHMP5/KATNAL1/PRKAR1A/KAT2A/CCL2/KPNB1/PAFAH1B1/TAOK1/KIAA0753/CTNNB1/CEP63/KLHL…	115
35°C vs, 37°C	BP	GO:0030029	actin filament-based process	68/1504	231/7101	0.00164501	0.0364244	0.0303149	ACTC1/CFL1/AMOT/PLS3/PLN/MYO6/TPM1/TMOD3/SIX4/ANXA1/MEF2A/ABL1/NCK2/CDC42EP3/TMSB10/CAPG/ARHGEF2/TPM3/CAPZA1/RHOA/PIP5K1A/MYL6/ARHGDIB/ACTN4/TGFB1/CAPZB/CDC42/WASF2/DTNBP1/TRIM27/KIT/MYOZ2/RDX/SRI/PRKAR1A/KCNJ2/WIPF2/PAFAH1B1/TNNC1/PDLIM2/PTK2B/LIMK2/ACTN2/ACTA1/KCNE4/NCKAP1/PIK3R1/MYL9/FLNC/TMSB4X/ARPC3/ARPC2/ARPC1B/ARPC1A/NISCH/AP3S2/PFN2/AQP1/LIMA1/EPB41L1/S1PR2/GAS7/TPM4/BCL6/XIRP2/NRP1/SCN3B…	68
35°C vs, 37°C	BP	GO:0043484	regulation of RNA splicing	20/1504	51/7101	0.00248983	0.0454292	0.0378093	RBMX/QKI/WTAP/RBM15/RBM8A/SF3B4/HNRNPA1/CLK3/RBM7/TRA2A/PRDX6/MBNL1/CLK1/PIK3R1/TMBIM6/DYRK1A/SON/HNRNPF/SRSF1/MBNL3	20
35°C vs, 37°C	CC	GO:0140513	nuclear protein-containing complex	133/1655	447/8260	3.07207e-07	8.24566e-05	6.66359e-05	LGALS3/NFIL3/CEBPB/RAE1/CEBPD/MAFF/PTGES3/RPP21/RXRB/RING1/UPF3B/RBMX/BRCC3/MYO6/SMAD2/HDAC2/PRPF39/INO80/MLLT3/COPS2/TLE1/NUP188/POP7/BCL7B/DPY30/SNRPG/ENY2/MSH2/TERF1/RBM8A/INTS3/PRPF38B/PIP5K1A/GTF2B/SF3B4/PRDM4/HNRNPA1/STAT2/CDK4/HCFC2/NFYB/NUTF2/CEBPG/ATF5/MED8/SNRNP40/CDC20/INO80C/CDC5L/CHD8/TINF2/BAZ1A/LIN52/IMP3/MED6/ANAPC10/PCF11/RPS3/MED17/TRA2A/SMU1/CHMP5/MED4/TDRD3/LIG4/EFTUD2/KAT2A/S…	133
35°C vs, 37°C	CC	GO:0005925	focal adhesion	24/1655	44/8260	4.03211e-07	8.24566e-05	6.66359e-05	MAPK1/RHOA/ITGA5/ALKBH6/FBLIM1/EPHA2/ITGB1/ITGB3/PTK2B/ATP6V0A2/VCL/SORBS2/LIMS2/PTPRA/CAV2/TES/SH3KBP1/SENP1/ARPC2/ILK/LIMA1/PEAK1/XIRP2/NRP1	24
35°C vs, 37°C	CC	GO:0030055	cell-substrate junction	24/1655	45/8260	7.00852e-07	9.55494e-05	7.72166e-05	MAPK1/RHOA/ITGA5/ALKBH6/FBLIM1/EPHA2/ITGB1/ITGB3/PTK2B/ATP6V0A2/VCL/SORBS2/LIMS2/PTPRA/CAV2/TES/SH3KBP1/SENP1/ARPC2/ILK/LIMA1/PEAK1/XIRP2/NRP1	24
35°C vs, 37°C	CC	GO:0031252	cell leading edge	38/1655	96/8260	7.62901e-06	0.000780067	0.000630397	ACTC1/DPP4/CFL1/AMOT/MYO6/ABL1/CAPG/ARHGEF2/RAB13/RHOA/PIP5K1A/PLEKHO1/ITGA5/KITLG/EPHA2/CDC42/WASF2/PKD2/RPS3/ITGB1/NME1/PAFAH1B1/ATP6V1B2/PTK2B/ACTA2/ACTA1/DDX3X/ATP6AP2/MTM1/APPL1/ARPC3/ARPC2/PSD3/AP3S2/ILK/LIMA1/HDAC6/SLK	38
35°C vs, 37°C	CC	GO:0140535	intracellular protein-containing complex	105/1655	362/8260	1.91711e-05	0.0015682	0.00126731	NCBP2/PTGES3/RPP21/PSMB8/RING1/MSL3/CUL4B/TCP1/FBXL4/MYO6/UBE3A/PSMC6/PSMA3/KLHDC2/DPM2/RAD23B/POP7/CCT6A/DCUN1D3/MLST8/POLR1B/ENY2/CCT7/RNF19A/CCT3/CSDE1/PSMA5/GTF2B/EP300/PRKAG1/POLR2L/TRAPPC2L/SIAH1/FBXO42/TRAPPC3/CDC20/DTNBP1/PSME1/MBIP/PSME2/PSMA6/FBXL5/ANAPC10/SESN3/KLHL20/CUL4A/LIG4/PRKAR1A/PSMD12/KAT2A/PSME3/PSMD3/FBXL20/PSMB6/CTNNB1/PRKAR2A/ANAPC13/HPS3/KLHL24/POLR3D/POLR2K/ANAPC5/KCTD10…	105
35°C vs, 37°C	CC	GO:0005794	Golgi apparatus	131/1655	480/8260	4.8411e-05	0.00282858	0.00228587	ATP2C1/MAPK1/ATP9A/STX16/EXT1/NCSTN/GALNT1/MID1/ADAM10/MYO6/LIPG/AP4E1/GLCE/MGAT2/GGTA1/ST6GALNAC4/IER3IP1/PTGES2/RAB14/UGCG/GNAQ/TPST1/UXS1/ST6GAL2/DPY30/SLC30A6/LAPTM4A/ARHGEF2/COPA/RAB13/B4GALT3/TMEM167B/GOLPH3L/CSDE1/SEC22B/NRAS/MAN1A2/GNAI3/SLC30A7/ITGA5/LGR5/TRAPPC2L/GLG1/PSENEN/RSC1A1/LEPROT/TRAPPC3/PSEN1/SCAMP2/FURIN/FUT8/CPE/USO1/CHIC2/SPP1/SPRY1/PAQR3/SGMS2/SLC10A7/PDE2A/BACE1/STEAP2/SG…	131
35°C vs, 37°C	CC	GO:1990234	transferase complex	91/1655	317/8260	0.0001039	0.0038632	0.00312198	RING1/MSL3/CUL4B/FBXL4/MYO6/HDAC2/IGF1R/KLHDC2/DPM2/DCUN1D3/POLR1B/DPY30/SNRPG/ENY2/RNF19A/RBM15/GTF2B/EP300/PRDM4/PRKAG1/ORMDL2/CDK4/POLR2L/HCFC2/FBXO42/DDOST/CDC20/INO80C/CHD8/METTL3/MBIP/FBXL5/CCNI/OSTC/ANAPC10/DLD/KLHL20/PIGC/CUL4A/PRKAR1A/KAT2A/FBXL20/STT3B/PRKAR2A/ANAPC13/KLHL24/POLR3D/POLR2K/ANAPC5/KCTD10/UBE2L3/PCGF5/PAF1/POLR3A/SIRT1/SPOPL/ERCC3/DCAF17/GTF2E2/ACVR1/PIK3R1/CCNG1/GOLGA7/TR…	91
35°C vs, 37°C	CC	GO:0015629	actin cytoskeleton	45/1592	135/7848	0.000237055	0.00570248	0.00483813	FYN/ACTC1/CFL1/AMOT/MYO6/MYO1E/TPM1/TMOD3/ABL1/CDC42EP3/CAPG/TPM3/CAPZA1/MYL6/ACTN4/CAPZB/CAP1/FBLIM1/CD2AP/MYOZ2/RARA/WIPF2/GABARAP/MYH2/TNNC1/PDLIM2/ACTN2/VCL/ACTA2/ACTA1/MYL9/DCTN4/ANG/ARPC3/ARPC2/ARPC1B/ARPC1A/CORO1C/TNNI1/LIMA1/GAS7/TPM4/PEAK1/XIRP2/MYO1C	45
35°C vs, 37°C	CC	GO:0005819	spindle	39/1655	113/8260	0.000208857	0.0048341	0.0039066	RAE1/NR3C1/GEM/MAPK14/XIAP/BRCC3/SKA1/VPS4B/NEK6/EML4/SPAST/CSPP1/ARHGEF2/UBXN2B/RHOA/LSM14A/CDC42/CDC20/TUBB/CALM1/PKD2/RPS3/CHMP5/KATNAL1/KAT2A/PAFAH1B1/NDEL1/APP/ANAPC5/LIMK2/DYNLL1/KIF11/ARL3/PLK2/KIF16B/MAPRE1/CBX3/SLC25A5/CALM3	39
35°C vs, 37°C	CC	GO:0031984	organelle subcompartment	123/1655	477/8260	0.000999529	0.015141	0.0122359	ATP2C1/MX1/ATP9A/STX16/EIF2AK3/RNF139/EXT1/RNF125/TAP2/PLN/MAN1A1/PIGB/SEC63/CYB5A/MGAT2/TMX3/VCP/GGTA1/IER3IP1/DPM2/SEC61B/RPL35/RAB14/VKORC1/UXS1/ST6GAL2/DPY30/LCLAT1/RPL32/RTN4/ATL2/SSR2/RAB13/B4GALT3/GOLPH3L/SEC22B/GNAI3/SLC30A7/RPS26/ORMDL2/LGR5/TMEM208/PSENEN/DDOST/SLC9A1/DTNBP1/PSEN1/SCAMP2/FURIN/FUT8/SEC23A/RPS21/LOC100525350/OSTC/CAMK2D/CISD2/PKD2/SGMS2/SLC10A7/SPCS2/RPS3/C2CD2L/CYP51A1/…	123
35°C vs, 37°C	CC	GO:0015629	actin cytoskeleton	41/1655	130/8260	0.0011909	0.0173229	0.0139992	FYN/ACTC1/CFL1/MYO6/MYO1E/TPM1/TMOD3/ABL1/CDC42EP3/CAPG/TPM3/CAPZA1/MYL6/ACTN4/CAPZB/FBLIM1/MYOZ2/RARA/WIPF2/MYH2/TNNC1/PDLIM2/ACTN2/VCL/ACTA2/HNRNPK/ACTA1/MYL9/DCTN4/ANG/ARPC3/ARPC2/ARPC1B/ARPC1A/TNNI1/LIMA1/GAS7/TPM4/PEAK1/XIRP2/MYO1C	41
35°C vs, 37°C	MF	GO:0004672	protein kinase activity	88/1516	260/7510	1.08884e-07	6.30439e-05	5.36398e-05	FYN/ENG/MAP3K3/MAPK1/CHUK/EIF2AK3/BRD2/MAPK14/TEC/BMPR1B/MAPK6/TRPM7/MAP2K1/IGF1R/ABL1/NPR2/NEK6/BCKDK/MAP4K4/EIF2AK2/PRKD3/AAK1/SCYL3/DDR2/NUAK1/PRKAG1/CDK4/LRRK2/AXL/EPHA2/MKNK1/STK38/CLK3/NEK9/KIT/PDGFRA/CAMK2D/NEK7/MAP3K8/CAMK1D/TAOK1/OXSR1/PXK/GSK3B/EPHB3/TNK2/ROR2/PTK2B/PBK/CAMKK2/LIMK2/MAPKAPK5/PRKG1/FGFR2/MAPK8/CAMK2G/TLK1/STK39/PDK1/ACVR1/CLK1/BMPR2/EPHA4/PLK2/CSNK1A1/CSNK2A1/SRC/RPS6KA3…	88
35°C vs, 37°C	MF	GO:0017111	ribonucleoside triphosphate phosphatase activity	84/1516	261/7510	2.28948e-06	0.000254972	0.000216938	ATP2C1/MX1/ATP9A/RAB22A/GNAS/RHOB/GEM/TAP2/TAP1/ABCB7/TCP1/RHOJ/VPS4B/PSMC6/INO80/RRAGA/VCP/RAB14/GNAQ/CCT6A/SPAST/CCT7/ATL2/RIT1/CCT3/RAB13/ATP1A1/CHD1L/RHOA/NRAS/GBP1/GNAI3/ARHGDIB/RAP1B/ATP2B1/VPS4A/CDC42/TUBB2B/TUBB/HSP90AB1/RAB23/SRP54/CHD2/RFC1/GUF1/SPATA5/ARL4A/GNAI1/ABCB1/TOR3A/KATNAL1/ARL4D/EFTUD2/ARF4/RAB5C/NKIRAS2/SMC4/RAB6B/RFC4/RFC5/DRG1/BTAF1/ATAD1/ARL3/ARL4C/RHEB/DDX3X/EIF2S3/SMC1A…	84
35°C vs, 37°C	MF	GO:0140657	ATP-dependent activity	75/1516	227/7510	2.70586e-06	0.000254972	0.000216938	DHX40/ATP2C1/ATP9A/TAP2/TAP1/ABCB7/TCP1/MYO6/VPS4B/PSMC6/INO80/VCP/HSPA5/CCT6A/SPAST/CCT7/MSH2/CCT3/ATP6V1H/MOV10/ATP1A1/CHD1L/DMC1/MYL6/HELB/ATP2B1/VPS4A/HSP90AB1/CHD8/CHD2/RFC1/UBA6/SPATA5/ABCG2/SMARCA5/ABCB1/HSPA8/TOR3A/HSPA14/KATNAL1/HSPH1/TOP2A/EIF4A1/MYH2/SMC4/ATG7/RFC4/ATP6V1A/HSPA13/ATP6V1B2/ATP6V0A2/RFC5/DDX50/BTAF1/HELLS/ATAD1/KIF20B/DDX21/KIF11/DDX18/ERCC3/ACSL1/ATP6V0E1/KIF16B/DDX3X/S…	75
35°C vs, 37°C	MF	GO:0008092	cytoskeletal protein binding	98/1516	318/7510	2.93745e-06	0.000254972	0.000216938	FYN/ACTC1/MX1/CFL1/MID1/DMD/PLS3/GJA1/ANXA2/MYO6/MYO1E/TPM1/TMOD3/SKA1/SYNE2/LRRC49/UACA/INO80/ABL1/TPM2/NEK6/CTNNAL1/EML4/SPAST/TMSB10/CAPG/TERF1/ARHGEF2/TPM3/KIFAP3/CAPZA1/RHOA/GAPDH/ACTN4/ATF5/CAPZB/CAP1/FBLIM1/SPATA6/MAPRE2/WASF2/TBCC/CALM1/RHCG/ACTN1/MYOZ2/PKD2/RPS3/RDX/AGTPBP1/B4GALT1/KATNAL1/RARA/WIPF2/GABARAP/PAFAH1B1/TAOK1/NDEL1/MYH2/TNNC1/MAP4/PXK/PDLIM2/DRG1/ACTN2/VCL/KIF20B/KIF11/ANKR…	98
35°C vs, 37°C	MF	GO:0016772	transferase activity, transferring phosphorus-containing groups	129/1516	445/7510	3.06211e-06	0.000254972	0.000216938	FYN/ENG/MAP3K3/MAPK1/CHUK/EIF2AK3/PTGES3/BRD2/MAPK14/TEC/BMPR1B/PGK1/MAPK6/TRPM7/MAP2K1/IGF1R/ABL1/GNE/NPR2/NEK6/SEPHS2/BCKDK/MAP4K4/POLR1B/EIF2AK2/PRKD3/AAK1/RBKS/PAPOLG/NAGK/TERF1/SCYL3/DDR2/UAP1/PIP5K1A/NUAK1/PRKAG1/CDK4/POLR2L/LRRK2/AXL/EPHA2/MKNK1/STK38/CLK3/PAPOLA/NEK9/KIT/DCK/PDGFRA/CAMK2D/SGMS2/TPK1/FAM20B/NEK7/MAP3K8/CAMK1D/NME1/TAOK1/OXSR1/IP6K1/PRKAR2A/PXK/GSK3B/EPHB3/TNK2/PCYT1A/ROR2/…	129
35°C vs, 37°C	MF	GO:0016301	kinase activity	112/1516	375/7510	3.08256e-06	0.000254972	0.000216938	FYN/ENG/MAP3K3/MAPK1/CHUK/EIF2AK3/BRD2/MAPK14/TEC/BMPR1B/PGK1/MAPK6/TRPM7/MAP2K1/IGF1R/ABL1/GNE/NPR2/NEK6/SEPHS2/BCKDK/MAP4K4/EIF2AK2/PRKD3/AAK1/RBKS/NAGK/SCYL3/DDR2/PIP5K1A/NUAK1/PRKAG1/CDK4/LRRK2/AXL/EPHA2/MKNK1/STK38/CLK3/NEK9/KIT/DCK/PDGFRA/CAMK2D/TPK1/FAM20B/NEK7/MAP3K8/CAMK1D/NME1/TAOK1/OXSR1/IP6K1/PRKAR2A/PXK/GSK3B/EPHB3/TNK2/ROR2/PTK2B/PBK/CAMKK2/PI4KA/LIMK2/MAPKAPK5/PRKG1/FGFR2/PI4K2A/MA…	112
35°C vs, 37°C	MF	GO:0016773	phosphotransferase activity, alcohol group as acceptor	95/1516	308/7510	4.00951e-06	0.000257945	0.000219468	FYN/ENG/MAP3K3/MAPK1/CHUK/EIF2AK3/BRD2/MAPK14/TEC/BMPR1B/MAPK6/TRPM7/MAP2K1/IGF1R/ABL1/NPR2/NEK6/BCKDK/MAP4K4/EIF2AK2/PRKD3/AAK1/RBKS/SCYL3/DDR2/PIP5K1A/NUAK1/PRKAG1/CDK4/LRRK2/AXL/EPHA2/MKNK1/STK38/CLK3/NEK9/KIT/PDGFRA/CAMK2D/FAM20B/NEK7/MAP3K8/CAMK1D/TAOK1/OXSR1/PXK/GSK3B/EPHB3/TNK2/ROR2/PTK2B/PBK/CAMKK2/LIMK2/MAPKAPK5/PRKG1/FGFR2/PI4K2A/MAPK8/CAMK2G/TLK1/STK39/PDK1/ACVR1/CLK1/BMPR2/EPHA4/PANK3…	95
35°C vs, 37°C	MF	GO:0016462	pyrophosphatase activity	90/1516	290/7510	5.46571e-06	0.000316465	0.000269258	ATP2C1/MX1/ATP9A/RAB22A/GNAS/RHOB/GEM/TAP2/TAP1/ABCB7/TCP1/RHOJ/VPS4B/PSMC6/INO80/RRAGA/VCP/RAB14/GNAQ/CCT6A/SPAST/CCT7/ATL2/RIT1/CCT3/RAB13/ATP1A1/CHD1L/RHOA/NRAS/GBP1/GNAI3/ARHGDIB/RAP1B/ATP2B1/VPS4A/CDC42/TUBB2B/TUBB/ENPP5/HSP90AB1/RAB23/ACYP1/SRP54/CHD2/RFC1/GUF1/NUDT9/SPATA5/ARL4A/GNAI1/ABCB1/TOR3A/KATNAL1/ARL4D/EFTUD2/ARF4/RAB5C/NKIRAS2/SMC4/RAB6B/RFC4/RFC5/DRG1/BTAF1/ENTPD1/ATAD1/ARL3/ARL4…	90
35°C vs, 37°C	MF	GO:0016818	hydrolase activity, acting on acid anhydrides, in phosphorus-containing anhydrides	90/1516	293/7510	8.67948e-06	0.000456856	0.000388708	ATP2C1/MX1/ATP9A/RAB22A/GNAS/RHOB/GEM/TAP2/TAP1/ABCB7/TCP1/RHOJ/VPS4B/PSMC6/INO80/RRAGA/VCP/RAB14/GNAQ/CCT6A/SPAST/CCT7/ATL2/RIT1/CCT3/RAB13/ATP1A1/CHD1L/RHOA/NRAS/GBP1/GNAI3/ARHGDIB/RAP1B/ATP2B1/VPS4A/CDC42/TUBB2B/TUBB/ENPP5/HSP90AB1/RAB23/ACYP1/SRP54/CHD2/RFC1/GUF1/NUDT9/SPATA5/ARL4A/GNAI1/ABCB1/TOR3A/KATNAL1/ARL4D/EFTUD2/ARF4/RAB5C/NKIRAS2/SMC4/RAB6B/RFC4/RFC5/DRG1/BTAF1/ENTPD1/ATAD1/ARL3/ARL4…	90
35°C vs, 37°C	MF	GO:0016817	hydrolase activity, acting on acid anhydrides	90/1516	294/7510	1.00954e-05	0.000469289	0.000399286	ATP2C1/MX1/ATP9A/RAB22A/GNAS/RHOB/GEM/TAP2/TAP1/ABCB7/TCP1/RHOJ/VPS4B/PSMC6/INO80/RRAGA/VCP/RAB14/GNAQ/CCT6A/SPAST/CCT7/ATL2/RIT1/CCT3/RAB13/ATP1A1/CHD1L/RHOA/NRAS/GBP1/GNAI3/ARHGDIB/RAP1B/ATP2B1/VPS4A/CDC42/TUBB2B/TUBB/ENPP5/HSP90AB1/RAB23/ACYP1/SRP54/CHD2/RFC1/GUF1/NUDT9/SPATA5/ARL4A/GNAI1/ABCB1/TOR3A/KATNAL1/ARL4D/EFTUD2/ARF4/RAB5C/NKIRAS2/SMC4/RAB6B/RFC4/RFC5/DRG1/BTAF1/ENTPD1/ATAD1/ARL3/ARL4…	90
35°C vs, 37°C	MF	GO:0042803	protein homodimerization activity	64/1516	192/7510	1.05367e-05	0.000469289	0.000399286	DPP4/EXT1/MID1/ABCB7/PLN/GPD1L/ADAM10/TPM1/VPS4B/GLCE/TYRP1/MGAT2/RRAGA/TPST1/DPY30/TERF1/MCL1/DPYD/DCLRE1B/SP1/TPI1/NR2C1/TYROBP/ACTN4/USF2/FBLN5/NR2F2/GSTA4/TMEM192/CISD2/PKD2/CRYAB/JAM3/STAT5B/STAT3/MLX/TOP2A/TNNC1/ZBTB38/BNIP3L/HSPB8/INPP5F/ACVR1/ATIC/PANK3/BCL2L1/ZHX3/GGCT/CAV2/PGRMC1/FIBIN/SNF8/ANG/CIDEA/DDIT3/APPL1/TKT/STAT1/FICD/TPM4/THAP1/EPM2A/HMOX1/SLK	64
35°C vs, 37°C	MF	GO:0016887	ATP hydrolysis activity	38/1516	97/7510	1.2011e-05	0.000496741	0.000422643	ATP2C1/ATP9A/TAP2/TAP1/ABCB7/TCP1/VPS4B/PSMC6/INO80/VCP/CCT6A/SPAST/CCT7/CCT3/ATP1A1/CHD1L/ATP2B1/VPS4A/HSP90AB1/CHD2/RFC1/SPATA5/ABCB1/TOR3A/KATNAL1/SMC4/RFC4/RFC5/BTAF1/ATAD1/DDX3X/SMC1A/ABCF3/CCT8/BCS1L/ORC4/ATP2A2/NSF	38
35°C vs, 37°C	MF	GO:0044877	protein-containing complex binding	99/1516	338/7510	2.83443e-05	0.00109409	0.000930886	THBS1/LGALS3/EIF1B/CXCL12/GNAS/CFL1/VPS28/PLS3/MYO6/TPM1/VPS4B/IGF1R/ABL1/CTNNAL1/GNAQ/ECM2/NCK2/STRN/CAPG/TPM3/CAPZA1/CHD1L/NRAS/GNAI3/DCLRE1B/ITGA5/RAP1B/MDM2/TULP3/LUM/ACTN4/EIF3K/CAPZB/HMGN4/CDC20/SRP54/EIF2S1/RPS21/CINP/GUF1/SPP1/SMARCA5/RPS3/SIDT2/GNAI1/THY1/DNAJC2/GRB10/ITGB1/HEXIM1/ITGB3/NME1/MED1/PAFAH1B1/MYH2/TNNC1/SEC61A1/PCOLCE2/S1PR3/HMBOX1/SCARB1/ACTN2/VCL/PI4K2A/SIRT1/ACVR1/WDR12/I…	99
35°C vs, 37°C	MF	GO:0051015	actin filament binding	23/1516	50/7510	3.2936e-05	0.00119187	0.00101408	CFL1/PLS3/MYO6/TPM1/ABL1/CTNNAL1/CAPG/TPM3/CAPZA1/ACTN4/CAPZB/MYH2/TNNC1/ACTN2/VCL/FLNC/ARPC3/ARPC2/ARPC1B/LIMA1/GAS7/TPM4/XIRP2	23
35°C vs, 37°C	MF	GO:0003779	actin binding	49/1516	151/7510	0.000233321	0.0058345	0.00496418	CFL1/DMD/PLS3/MYO6/MYO1E/TPM1/SYNE2/UACA/ABL1/TPM2/CTNNAL1/TMSB10/CAPG/TPM3/CAPZA1/ACTN4/CAPZB/CAP1/WASF2/ACTN1/MYOZ2/RDX/WIPF2/MYH2/TNNC1/PXK/PDLIM2/ACTN2/VCL/ANKRD1/RAI14/MAP1B/CALD1/FLNC/TMSB4X/MSN/ANG/ARPC3/ARPC2/ARPC1B/ARPC1A/PFN2/LIMA1/EPB41L1/GAS7/TPM4/XIRP2/MYO1C/CNN2	49
35°C vs, 37°C	MF	GO:0008022	protein C-terminus binding	20/1468	38/7135	1.17821e-05	0.000789021	0.000663305	VPS4B/ABL1/ATP1B1/PIAS3/SP1/SIAH1/FBLN5/PRRC2C/KPNA3/LIG4/TOP2A/PTK2B/PRDX3/SIRT1/PDZD11/MED12/OPTN/SNF8/BCL10/TNFAIP3	20
35°C vs, 37°C	MF	GO:0003723	RNA binding	129/1516	491/7510	0.000443762	0.00988223	0.00840812	MSI2/DHX40/FXR2/EIF1B/NCBP2/RAE1/UPF3B/RBMX/DKC1/QKI/TFB1M/RPS7/SECISBP2L/MYEF2/RBM18/RPL35/POP7/FUS/EIF2AK2/SNRPG/PAPOLG/RPL8/RPS27/RBM15/CSDE1/RNPC3/RPL5/RBM8A/SF3B4/RPL3/HNRNPA1/PCBP2/RPS26/LARP4/HELB/MDM2/CPSF6/N4BP1/LSM14A/EIF3K/RPS5/ZRANB2/PABPC4/RPL10A/METTL3/SRP54/IMP3/EIF2S1/SNUPN/ZC3H14/PAPOLA/CPEB2/GRSF1/EIF4E/PCF11/RPS3/RBM7/ZC3H12C/SIDT2/TRA2A/SRP9/RBM26/EFTUD2/HEXIM1/UTP6/TAF15/GNL3…	129
35°C vs, 37°C	MF	GO:0005518	collagen binding	11/1516	20/7510	0.000601359	0.0124352	0.0105803	THBS1/ECM2/LUM/ITGB1/PCOLCE2/ITGAV/SPARC/AEBP1/PCOLCE/LOX/SMAD7	11
35°C vs, 37°C	KEGG	ssc04510	Focal adhesion	88/1687	200/8910	1.81437e-16	1.81437e-16	3.07488e-14	FYN/THBS1/COL1A1/MAPK1/JUN/CCND3/XIAP/LAMA2/LAMA4/TLN2/BCL2/MAP2K1/IGF1R/ITGA11/TLN1/TNC/MYLPF/PDPK1/PPP1CB/ROCK2/PTK2/RHOA/PIP5K1A/PARVB/ITGA5/RAP1B/COL2A1/IGF1/ACTN4/CDC42/VEGFA/ACTN1/PGF/PDGFRA/SPP1/PDGFD/ITGB8/COL1A2/LAMB1/LAMC1/ITGB1/ITGA8/FLT1/COL4A1/PRKCA/ITGB3/ITGA3/CTNNB1/LAMB2/FLNB/GSK3B/MYLK/PAK2/PPP1CC/VCL/DOCK1/MAPK8/PTEN/VEGFC/ITGA6/ITGAV/PIK3R1/MYL9/SRC/BRAF/CAV1/CAV2/FLNC/CAPN2/PA…	88
35°C vs, 37°C	KEGG	ssc04151	PI3K-Akt signaling pathway	113/1687	347/8910	4.56315e-10	4.56315e-10	1.93334e-08	THBS1/COL1A1/MAPK1/CHUK/IL4R/CCND3/IL6/MTCP1/LAMA2/LAMA4/GNB5/BCL2/MAP2K1/IGF1R/PPP2R5E/ITGA11/FGF7/CREB3/TSC1/LPAR1/RPS6/TNC/TSC2/PDPK1/MLST8/YWHAE/PTK2/MCL1/CSF1/NRAS/ITGA5/CDK4/MDM2/KITLG/COL2A1/IGF1/GYS1/EPHA2/CDKN1A/PPP2R5D/VEGFA/HSP90AB1/PGF/AREG/KIT/PDGFRA/EREG/SPP1/NFKB1/GNG12/EIF4E/FGF2/PDGFD/ITGB8/COL1A2/LAMB1/LAMC1/PPP2R5A/ITGB1/ITGA8/FLT1/LPAR6/COL4A1/RPTOR/PRKCA/ITGB3/ITGA3/LAMB2/GSK…	113
35°C vs, 37°C	KEGG	ssc04218	Cellular senescence	61/1687	154/8910	1.49267e-09	1.49267e-09	4.92176e-08	GADD45G/MAPK1/SLA-8/MAPK14/CCND3/IL6/SMAD2/TRPM7/MAP2K1/RRAS2/TSC1/TSC2/PPP1CB/HIPK1/NRAS/ITPR2/CDK4/MDM2/VDAC1/TGFB1/SLA-3/SLA-6/CDKN1A/LIN52/CALM1/PPP3CA/NFKB1/ETS1/TGFB2/RB1/TGFBR2/ATR/ITPR1/PPP1CC/PTEN/BTRC/SIRT1/VDAC2/PIK3R1/RHEB/SLC25A5/HUS1/SERPINE1/CAPN2/AKT1/MYBL2/RBL1/ATM/FBXW11/CDC25A/SMAD3/HIPK2/PIK3CB/RBL2/RBBP4/CALM3/MAPK3/GADD45A/HIPK3/ZFP36L1/SLC25A6	61
35°C vs, 37°C	KEGG	ssc04068	FoxO signaling pathway	54/1687	130/8910	1.74248e-09	1.74248e-09	4.92176e-08	SOD2/GADD45G/MAPK1/CHUK/CREBBP/MAPK14/IL6/MAP2K1/IGF1R/USP7/PDPK1/NRAS/EP300/PRKAG1/MDM2/IGF1/GABARAPL2/TGFB1/CDKN1A/CCNG2/TGFB2/STAT3/NLK/GABARAP/TGFBR2/TNFSF10/PRKAB1/MAPK8/PTEN/SIRT1/SKP2/PIK3R1/PLK2/PRKAG2/BRAF/BCL2L11/PLK1/AKT1/BNIP3/ATM/EGFR/PRKAB2/CDKN1B/BCL6/SETD7/SMAD3/PIK3CB/RBL2/ATG12/MAPK3/GADD45A/SOS1/SGK2/IRS2	54
35°C vs, 37°C	KEGG	ssc04360	Axon guidance	67/1687	182/8910	8.41357e-09	8.41357e-09	1.29625e-07	FYN/MAPK1/CXCL12/CFL1/SRGAP1/BMPR1B/ABL1/PDPK1/NCK2/ROCK2/PTK2/RHOA/NRAS/GNAI3/NTN4/PLXNC1/EPHA2/CDC42/NEO1/PPP3CA/CAMK2D/GNAI1/SEMA3D/SEMA3C/SEMA3A/ARHGEF12/SRGAP3/SRGAP2/PLXNA2/ENAH/ITGB1/PARD3/PRKCA/RYK/GSK3B/PAK2/EPHB3/ROBO1/DPYSL2/LIMK2/CAMK2G/BMPR2/EPHA4/PIK3R1/SLIT3/MYL9/SRC/PLXNA4/SMO/EFNB1/RAC1/TRPC4/PTPN11/ILK/FZD3/PLXNB2/PLXNA1/SEMA5A/NTN1/PIK3CB/NRP1/SEMA7A/MAPK3/LIMK1/SSH1/WNT4/EFNA5	67
35°C vs, 37°C	KEGG	ssc04810	Regulation of actin cytoskeleton	78/1687	228/8910	2.27498e-08	2.27498e-08	3.21292e-07	MAPK1/CXCL12/CFL1/MAP2K1/ITGA11/FGF7/RRAS2/LPAR1/MYLPF/PPP1CB/ROCK2/PTK2/RHOA/NRAS/PIP5K1A/MYH9/ITGA5/ACTN4/CDC42/WASF2/SLC9A1/BDKRB1/ACTN1/IQGAP1/PDGFRA/GNG12/FGF2/RDX/PDGFD/ITGB8/ARHGEF12/ENAH/ITGB1/ITGA8/ARHGEF7/DIAPH3/ITGB3/ITGA3/MYH10/MYLK/PAK2/PPP1CC/LIMK2/VCL/FGFR2/DOCK1/ITGA6/NCKAP1/ITGAV/FGF10/PIK3R1/MYL9/SRC/BRAF/TMSB4X/MSN/CRKL/RAC1/AKT1/CRK/ARPC3/ARPC2/ARPC1B/ARPC1A/PFN2/EGFR/PIP4K2C/…	78
35°C vs, 37°C	KEGG	ssc04120	Ubiquitin mediated proteolysis	55/1687	144/8910	4.26615e-08	4.26615e-08	5.16429e-07	MID1/CUL4B/XIAP/UBE2J1/UBE3A/NEDD4L/ANAPC1/BIRC6/UBE2W/WWP1/UBE2Q1/PIAS3/MDM2/UBA2/SIAH1/UBE4B/CDC20/CUL7/PML/FBXW7/RCHY1/UBA6/UBE2D3/ANAPC10/UBE4A/CUL2/CUL4A/ANAPC13/LOC100156381/ANAPC5/PPIL2/UBE2L3/UBE3B/HERC4/BTRC/CUL3/SKP2/UBE3C/TRIP12/BIRC3/WWP2/UBE2D1/ANAPC7/BRCA1/UBE2Z/SKP1/SOCS3/CBLB/FBXW11/KLHL9/UBE2G1/TRIM37/RHOBTB1/VHL/UBE2L6	55
35°C vs, 37°C	KEGG	ssc04066	HIF-1 signaling pathway	45/1687	109/8910	4.91094e-08	4.91094e-08	5.5485e-07	MAPK1/CREBBP/IL6/PGK1/BCL2/HIF1A/MAP2K1/IGF1R/RPS6/EP300/LTBR/GAPDH/IGF1/ENO1/MKNK1/CDKN1A/VEGFA/EGLN3/NFKB1/CAMK2D/EIF4E/CUL2/PFKP/FLT1/PRKCA/STAT3/TFRC/CAMK2G/EGLN1/HK1/PDK1/PIK3R1/TIMP1/SERPINE1/PFKL/AKT1/SLC2A1/PDHA1/EGFR/CDKN1B/PIK3CB/MAPK3/PFKFB3/HMOX1/VHL	45
35°C vs, 37°C	KEGG	ssc04919	Thyroid hormone signaling pathway	47/1687	120/8910	1.69362e-07	1.69362e-07	1.7939e-06	MAPK1/CREBBP/RXRB/PLN/HDAC2/HIF1A/BMP4/MAP2K1/TSC2/PDPK1/NCOA2/ATP1B1/ATP1A1/NRAS/NOTCH2/EP300/MDM2/SLC9A1/MED17/PFKP/MED4/PRKCA/KAT2A/ITGB3/MED13/MED1/CTNNB1/GSK3B/MED13L/PLCE1/ITGAV/PIK3R1/PLCB1/NCOA3/SRC/RHEB/SLC16A2/MED12/PFKL/AKT1/NCOA1/SLC2A1/STAT1/PIK3CB/MAPK3/WNT4/ATP2A2	47
35°C vs, 37°C	KEGG	ssc04150	mTOR signaling pathway	55/1687	153/8910	4.47648e-07	4.47648e-07	4.2147e-06	MAPK1/CHUK/MAP2K1/IGF1R/RRAGA/TSC1/RPS6/TSC2/PDPK1/MLST8/ATP6V1C1/FZD6/ATP6V1H/RHOA/NRAS/LRP6/IGF1/RRAGC/LPIN2/EIF4E/FZD4/GRB10/RPTOR/PRKCA/SEC13/GSK3B/ATP6V1A/ATP6V1B2/CLIP1/PTEN/DDIT4/FZD7/CAB39/SKP2/RICTOR/SLC38A9/PIK3R1/RHEB/BRAF/RPS6KA3/RRAGB/AKT1/LPIN1/SLC3A2/FZD3/MAPKAP1/SEH1L/FZD1/PIK3CB/ULK1/MAPK3/WNT4/WNT9B/SOS1/RNF152	55
35°C vs, 37°C	KEGG	ssc04110	Cell cycle	47/1687	125/8910	6.94506e-07	6.94506e-07	5.88502e-06	GADD45G/CREBBP/RAD21/CCND3/SMAD2/HDAC2/ABL1/ANAPC1/YWHAE/MCM4/PRKDC/EP300/CDK4/MDM2/TGFB1/CDC20/CDKN1A/ANAPC10/TGFB2/RB1/ANAPC13/STAG1/ATR/GSK3B/ANAPC5/SKP2/SMC1A/STAG2/MCM7/PLK1/CCNH/CDK7/YWHAB/RBL1/ANAPC7/BUB3/PCNA/SKP1/MCM6/ATM/CDKN1B/CDC25A/SMAD3/RBL2/ORC4/YWHAG/GADD45A	47
35°C vs, 37°C	KEGG	ssc04115	p53 signaling pathway	32/1687	73/8910	8.55403e-07	8.55403e-07	6.90325e-06	THBS1/GADD45G/APAF1/CCND3/BCL2/TSC2/RRM2B/CDK4/MDM2/IGF1/SIAH1/CDKN1A/RCHY1/CCNG2/SESN3/MDM4/EI24/PPM1D/ATR/FAS/AIFM2/PTEN/CASP3/CASP8/CCNG1/BCL2L1/SERPINE1/ATM/ZMAT3/PMAIP1/RRM2/GADD45A	32
35°C vs, 37°C	KEGG	ssc04310	Wnt signaling pathway	56/1687	167/8910	4.40649e-06	4.40649e-06	2.76587e-05	SFRP1/CREBBP/JUN/CCND3/GPC4/DAAM1/TLE3/INVS/TCF7L1/ROCK2/FZD6/RHOA/EP300/CBY1/LRP6/LGR5/PRICKLE1/SIAH1/PPARD/DAAM2/CHD8/PSEN1/PPP3CA/CAMK2D/DKK2/FZD4/PRKCA/AXIN2/NLK/SERPINF1/CTNNB1/TBL1XR1/RYK/GSK3B/ROR2/MAPK8/BTRC/CAMK2G/FZD7/CSNK1A1/PLCB1/CSNK2A1/TBL1X/RAC1/TCF7L2/SFRP4/SKP1/FZD3/RSPO1/FZD1/FBXW11/SMAD3/PRICKLE2/WNT4/WNT9B/NKD2	56
35°C vs, 37°C	KEGG	ssc04216	Ferroptosis	21/1687	42/8910	5.22853e-06	5.22853e-06	3.12322e-05	SLC39A14/GCLM/PCBP2/LPCAT3/FTL/FTH1/ATG7/TFRC/NCOA4/VDAC2/ACSL1/SLC40A1/GSS/ACSL4/GPX4/GCLC/SLC3A2/SLC7A11/SLC11A2/ATG5/HMOX1	21
35°C vs, 37°C	KEGG	ssc01521	EGFR tyrosine kinase inhibitor resistance	31/1687	78/8910	1.48176e-05	1.48176e-05	6.787e-05	MAPK1/GAB1/IL6/BCL2/MAP2K1/IGF1R/RPS6/NRAS/IGF1/AXL/VEGFA/PDGFRA/EIF4E/FGF2/PDGFD/PRKCA/STAT3/NF1/GSK3B/FGFR2/PTEN/PIK3R1/BCL2L1/SRC/BRAF/BCL2L11/AKT1/EGFR/PIK3CB/MAPK3/SOS1	31
35°C vs, 37°C	KEGG	ssc05410	Hypertrophic cardiomyopathy	34/1687	90/8910	2.09621e-05	2.09621e-05	9.34876e-05	ACTC1/IL6/DMD/LAMA2/TPM1/ITGA11/TPM2/TPM3/LMNA/PRKAG1/ITGA5/IGF1/TGFB1/CACNA2D1/ITGB8/TGFB2/ITGB1/ITGA8/SGCG/ITGB3/ITGA3/TNNC1/PRKAB1/ITGA6/TTN/ITGAV/PRKAG2/SGCA/PRKAB2/SGCD/TPM4/SGCB/TNNT2/ATP2A2	34
35°C vs, 37°C	KEGG	ssc04910	Insulin signaling pathway	46/1687	136/8910	2.4074e-05	2.4074e-05	9.85083e-05	MAPK1/PHKA2/PYGL/MAP2K1/TSC1/RPS6/TSC2/PDPK1/PPP1CB/NRAS/PRKAG1/PHKB/GYS1/PTPRF/MKNK1/CALM1/EIF4E/RPTOR/EXOC7/PRKAR1A/FLOT2/PRKAR2A/PRKCI/GSK3B/PRKAB1/PPP1CC/MAPK8/PPP1R3C/HK1/PIK3R1/PRKAG2/RHEB/BRAF/PHKA1/SREBF1/CRKL/AKT1/CRK/PRKAB2/SOCS3/CBLB/PIK3CB/CALM3/MAPK3/SOS1/IRS2	46
35°C vs, 37°C	KEGG	ssc05414	Dilated cardiomyopathy	34/1687	95/8910	7.60563e-05	7.60563e-05	0.000226132	ACTC1/GNAS/DMD/PLN/LAMA2/TPM1/ITGA11/TPM2/ADCY9/TPM3/LMNA/ITGA5/IGF1/TGFB1/CACNA2D1/ITGB8/TGFB2/ITGB1/ITGA8/SGCG/ITGB3/ITGA3/TNNC1/ITGA6/TTN/ITGAV/SGCA/LOC396781/SGCD/TPM4/SGCB/ADCY7/TNNT2/ATP2A2	34
35°C vs, 37°C	KEGG	ssc05022	Pathways of neurodegeneration - multiple diseases	121/1687	474/8910	0.000168554	0.000168554	0.000446335	MAPK1/EIF2AK3/APAF1/MAPK14/IL6/GRIA3/UBE2J1/COX7A2/BCL2/MAP2K1/PSMC6/PSMA3/VCP/HSPA5/GNAQ/WIPI2/HIP1/FUS/ACTR1B/COX7A2L/DCTN1/COX6C/FZD6/NDUFS2/TOMM40L/CSF1/PSMA5/NRAS/TUBA1A/NDUFA4L2/ITPR2/LRP6/KIF5A/VDAC1/LRRK2/TOMM40/COX6B2/NDUFA3/MFN2/TARDBP/TUBB2B/TUBB/RYR3/PSEN1/EIF2S1/CALM1/ATXN3/PSMA6/PPP3CA/NFKB1/CAMK2D/DKK2/NDUFC2/FZD4/DCTN5/PRKCA/AXIN2/WIPI1/PSMD12/PSMD3/PSMD11/PSMB6/CTNNB1/ITPR1/GSK3B…	121
35°C vs, 37°C	KEGG	ssc03015	mRNA surveillance pathway	32/1687	91/8910	0.000178746	0.000178746	0.000452132	MSI2/NCBP2/UPF3B/HBS1L/PPP2R5E/NCBP1/FUS/PPP1CB/PAPOLG/RBM8A/CPSF6/TARDBP/PABPC4/PPP2R5D/CPSF2/PAPOLA/PCF11/SMG7/PPP2R5A/UPF2/PPP2R2A/PPP1CC/PPP2CB/CSTF3/PPP2R2C/CPSF3/RNMT/PPP2R1B/SMG1/GSPT1/NUDT21/SRRM1	32
35°C vs, 37°C	KEGG	ssc03060	Protein export	12/1687	23/8910	0.00034514	0.00034514	0.000759638	SEC63/HSPA5/SEC61B/SRP54/OXA1L/SRP72/SPCS2/SRP9/SEC61A1/SRPRB/SPCS3/SEC11A	12
35°C vs, 37°C	KEGG	ssc04152	AMPK signaling pathway	39/1687	122/8910	0.000370737	0.000370737	0.000786578	CPT1A/IGF1R/PPP2R5E/CREB3/TSC1/RAB14/TSC2/PDPK1/PRKAG1/IGF1/ADIPOR2/GYS1/PPP2R5D/PPP2R5A/ADIPOR1/PFKP/RPTOR/PPP2R2A/CAMKK2/PRKAB1/SIRT1/PPP2CB/CAB39/PIK3R1/PRKAG2/RHEB/CREB5/SREBF1/PFKL/PPP2R2C/CREB3L2/CIDEA/AKT1/PPP2R1B/PRKAB2/PIK3CB/ULK1/PFKFB3/IRS2	39
35°C vs, 37°C	KEGG	ssc04142	Lysosome	40/1687	130/8910	0.000743028	0.000743028	0.00138378	LITAF/CTSH/LAMP2/FUCA2/NCOA7/DMXL2/WDR7/SLC17A5/AP4E1/CD164/GUSB/GNPTG/AP3S1/LAPTM4A/ATP6V1H/NAGA/GNPTAB/LGMN/MANBA/SMPD1/CTSC/GGA2/GAA/SGSH/ENTPD4/ATP6V0A2/PSAP/AP3M1/HGSNAT/CTSA/AP1S2/TPP1/GLB1/IGF2R/CTSD/AP3S2/GNS/SLC11A2/FUCA1/AP1S3	40
35°C vs, 37°C	KEGG	ssc00020	Citrate cycle (TCA cycle)	12/1687	29/8910	0.00431534	0.00431534	0.00630463	SUCLG1/MDH1/ACO2/IDH2/IDH3A/DLD/ACLY/OGDH/SDHB/SDHA/MDH2/PDHA1	12
35°C vs, 37°C	KEGG	ssc01200	Carbon metabolism	33/1687	112/8910	0.00445452	0.00445452	0.00644425	PGK1/ACAT2/ME2/PSAT1/PGP/SUCLG1/MDH1/ACO2/TPI1/GAPDH/GPI/ENO1/PGD/IDH2/ADPGK/IDH3A/ADH5/ME3/DLD/PFKP/ESD/ACOX1/HK1/OGDH/PRPS1/SDHB/SDHA/PFKL/ACAT1/TKT/PGAM1/MDH2/PDHA1	33
35°C vs, 37°C	KEGG	ssc03013	Nucleocytoplasmic transport	30/1687	107/8910	0.0136226	0.0136226	0.0160325	NCBP2/RAE1/UPF3B/NCBP1/NUP188/XPO6/RBM8A/XPOT/NUP37/SNUPN/NUP98/AHCTF1/IPO9/UPF2/KPNA3/IPO5/KPNB1/SEC13/XPO7/NUP155/RANBP17/NUP88/TNPO2/RAN/SEH1L/TNPO1/IPO13/NUP205/KPNA6/SRRM1	30
37°C vs, 39°C	BP	GO:0043484	regulation of RNA splicing	22/953	51/7101	1.67293e-07	0.000542531	0.000466659	RBM3/RBM15/RBM8A/HNRNPA1/RBM42/EIF4A3/RBM15B/MBNL1/DYRK1A/HNRNPF/PIK3R1/RBM39/TMBIM6/CCNL1/ZBTB7A/DAZAP1/SON/RBM12/QKI/RBFOX2/TRA2A/MBNL3	22
37°C vs, 39°C	BP	GO:0051603	proteolysis involved in protein catabolic process	62/953	252/7101	8.07241e-07	0.000758861	0.000652736	BAP1/VPS28/PSMB8/CUL4B/L3MBTL3/USP45/RPS7/UBE3A/STYX/VCP/RAD23B/RBBP6/CTSK/PSMB4/MDM2/N4BP1/PARK7/CDC20/CTSH/PSEN1/ANAPC10/UCHL5/WAC/TOPORS/CHMP5/VPS36/CUL4A/PSMD3/PSMB6/UBB/ARIH2/CHMP2B/PTK2B/IDE/ATE1/ZRANB1/SIRT1/NFE2L2/USP37/TRPC4AP/TMEM168/RLIM/OGT/BCAP31/PSMB3/RNF114/PSMB1/SNF8/RNF4/UBE2L3/SPOPL/PSMA7/RNF13/USP16/CUL5/SMAD7/LTN1/USP15/PJA2/ENC1/TP53INP2/RNF125	62
37°C vs, 39°C	BP	GO:0045184	establishment of protein localization	103/953	490/7101	9.54251e-07	0.000758861	0.000652736	FOXO1/CLTC/GOSR1/STX16/VPS28/ARFGEF1/EXOC2/MYO6/AP4E1/BMP4/SRP14/RAB11A/STYX/VCP/STX17/LRRC8A/SEC61B/TOMM5/NUP188/GCC2/FKBP1B/ENY2/RAB10/TERF1/TRAM1/GOLPH3L/M6PR/MDM2/NUTF2/AP1G1/COG8/BAX/TGFB1/PEX14/PARK7/PEX6/RAB23/SRP54/PSEN1/AP4S1/SNX6/TMED3/SEC23A/USO1/REST/HADH/SPCS2/SIDT2/ARL4A/SNX19/GGA2/GDI2/KPNA3/VPS36/EXOC7/SRP68/COG1/PRKAR1A/RAB5C/MED1/TIMM22/SEC61A1/ARL8B/SERP1/COPB2/UNC119B/AP1B1/SE…	103
37°C vs, 39°C	BP	GO:0046907	intracellular transport	101/953	480/7101	1.17e-06	0.000758861	0.000652736	CLTC/GOSR1/MX1/RAE1/STX16/VPS28/THOC2/IGF2R/MYO6/AP4E1/BMP4/SRP14/RAB11A/STYX/VCP/STX17/SEC61B/TOMM5/GCC2/SPAST/ENY2/TRAM1/RRS1/PRKAG1/HNRNPA1/M6PR/ERGIC2/TRAPPC2L/NUTF2/AP1G1/BAX/TGFB1/PIK3C3/LEPROT/PEX14/PARK7/TRIM27/PEX6/RAB23/SRP54/PSEN1/AP4S1/SNX6/SEC23A/USO1/SPCS2/ARL4A/TMEM106B/GGA2/CHMP5/KPNA3/VPS36/SRP68/RAB5C/MED1/TIMM22/UBB/SLC25A20/TNNC1/RBM15B/SEC61A1/COPB2/CHMP2B/APP/DYNLL1/AP1B1/SE…	101
37°C vs, 39°C	BP	GO:0097435	supramolecular fiber organization	56/953	230/7101	3.92593e-06	0.00159147	0.00136891	ACTC1/CFL1/ARFGEF1/PLS3/MYO6/SMAD4/MEF2A/RAB11A/NCK2/SPAST/TMSB10/ARHGEF2/DPT/TPM3/HNRNPA1/MDM2/TWF1/APOE/BAX/TRIM27/LTBP2/PSEN1/SLAIN2/MYOZ2/INPPL1/FMOD/PRKAR1A/TAOK1/ARPC4/DYRK1A/KLHL24/APP/PTK2B/LIMK2/DRG1/SLK/ACTA1/NCKAP1/PIK3R1/CST3/CAPZA2/AEBP1/MID1IP1/TMSB15A/NCK1/ARPC5/ARPC3/ARPC1B/TNNT1/DES/MAP1B/RHOA/LOX/TPM4/XIRP2/NRP1	56
37°C vs, 39°C	BP	GO:0043632	modification-dependent macromolecule catabolic process	54/953	222/7101	6.02962e-06	0.00190832	0.00164145	BAP1/VPS28/CUL4B/L3MBTL3/USP45/RPS7/UBE3A/STYX/VCP/RAD23B/RBBP6/MDM2/N4BP1/PARK7/CDC20/PSEN1/ANAPC10/UCHL5/WAC/TOPORS/CHMP5/VPS36/CUL4A/PSMD3/UBB/ARIH2/CHMP2B/PTK2B/ATE1/ZRANB1/SIRT1/NFE2L2/USP37/TRPC4AP/TMEM168/RLIM/OGT/BCAP31/PSMB3/RNF114/SNF8/RNF4/UBE2L3/SPOPL/PSMA7/RNF13/USP16/CUL5/SMAD7/LTN1/USP15/PJA2/TP53INP2/RNF125	54
37°C vs, 39°C	BP	GO:0033365	protein localization to organelle	59/953	251/7101	7.12104e-06	0.00192446	0.00165533	VPS28/RAD21/MID1/BMP4/SIX1/SRP14/RAB11A/VCP/TOMM5/GCC2/NOL8/RTN4/TERF1/TRAM1/RRS1/M6PR/MDM2/TULP3/NUTF2/BAX/TGFB1/ANKRD13C/PEX14/PARK7/PEX6/SRP54/PSEN1/SIN3A/SPCS2/TOPORS/GDI2/KPNA3/VPS36/SRP68/MED1/TIMM22/SEC61A1/LIMK2/ARL3/TNKS/PIK3R1/NXT1/TNPO3/SMO/VPS41/DDX3X/OGT/BCAP31/OPTN/TNPO2/ZBTB7A/TXNIP/SNF8/APPL1/TNPO1/ARL6/NRP1/MSN/LIF	59
37°C vs, 39°C	BP	GO:0015031	protein transport	98/928	458/6899	8.30526e-07	0.00093713	0.000812997	FOXO1/CLTC/GOSR1/STX16/VPS28/ARFGEF1/EXOC2/MYO6/AP4E1/BMP4/SRP14/RAB11A/RANBP6/STYX/VCP/STX17/LRRC8A/SEC61B/TOMM5/NUP188/GCC2/FKBP1B/ENY2/RAB10/TRAM1/GOLPH3L/M6PR/NUTF2/AP1G1/COG8/BAX/TGFB1/PEX14/PARK7/PEX6/RAB23/SRP54/PSEN1/AP4S1/SNX6/SEC23A/ARFIP1/USO1/REST/HADH/SPCS2/SIDT2/ARL4A/SNX19/SNX13/GGA2/GDI2/KPNA3/VPS36/EXOC7/SRP68/COG1/RAB5C/TIMM22/SEC61A1/ARL8B/SERP1/COPB2/UNC119B/AP1B1/SEC24C/VPS26…	98
37°C vs, 39°C	BP	GO:0006886	intracellular protein transport	64/928	263/6899	8.64245e-07	0.00093713	0.000812997	CLTC/STX16/VPS28/MYO6/AP4E1/BMP4/SRP14/RAB11A/RANBP6/STYX/VCP/STX17/SEC61B/TOMM5/GCC2/TRAM1/M6PR/NUTF2/AP1G1/BAX/TGFB1/PEX14/PARK7/PEX6/RAB23/SRP54/PSEN1/AP4S1/SNX6/SEC23A/USO1/SPCS2/ARL4A/SNX13/GGA2/KPNA3/VPS36/SRP68/RAB5C/TIMM22/SEC61A1/COPB2/AP1B1/SEC24C/VPS26A/TLK1/RAMP1/PIK3R1/NXT1/VPS16/TNPO3/SMO/VPS41/AP1S2/BCAP31/TNPO2/SNX9/TXNIP/SNF8/ARF5/APPL1/PTPN11/AP2M1/RILPL1	64
37°C vs, 39°C	BP	GO:0018193	peptidyl-amino acid modification	75/953	360/7101	4.29364e-05	0.00870268	0.00748563	FOXO1/CD40/GALNT1/DDR1/SMAD4/JAK2/IGF1R/ARID4A/SPRED1/TMX3/ACTB/VKORC1/TPST1/NCK2/FKBP1B/ENY2/ARHGEF2/KRTCAP2/ASPH/VPS72/EP300/ITGA5/METAP2/PRMT1/BAX/TGFB1/CTH/PPIE/PARK7/ESCO1/ATAT1/VEGFA/PSEN1/SIN3A/PPIC/TOPORS/KAT2A/OXSR1/NKTR/MSL2/DYRK1A/APP/PTK2B/MIF/P4HA1/INPP5F/SIRT1/HAT1/TLK1/PRNP/SMO/CAV1/PPIA/OGT/PRMT5/ACVR1/SENP1/PTPN11/IGF2/EZH1/METTL23/ASH2L/CBLB/LOX/P4HA2/SETD7/ROCK1/SMAD7/NRP1/PDK3…	75
37°C vs, 39°C	BP	GO:0030029	actin filament-based process	55/928	246/6899	6.87629e-05	0.021166	0.0183624	ACTC1/CFL1/ARFGEF1/PLS3/MYO6/MYO5A/SMAD4/MEF2A/TRPM7/NCK2/TMSB10/ARHGEF2/SDCBP/TPM3/FNBP1L/MYL6/TWF1/TGFB1/TRIM27/PTK7/SIPA1L1/KIT/MYOZ2/PRKAR1A/KCNJ2/WIPF2/TNNC1/ARPC4/KCNE1/PTK2B/LIMK2/ACTN2/CORO1C/ACTA1/ACTR3/SORBS2/KCNE4/NCKAP1/PIK3R1/CAPZA2/SH3KBP1/TMSB15A/NCK1/ARPC5/ARPC3/ARPC1B/NISCH/TNNT1/EPB41L1/RHOA/TPM4/ROCK1/XIRP2/NRP1/RAP2B	55
37°C vs, 39°C	BP	GO:2001233	regulation of apoptotic signaling pathway	32/953	118/7101	5.26104e-05	0.0100362	0.00863267	SRPX/JAK2/RPS7/BMP4/NCK2/TRAF7/TIMP3/MDM2/BAX/PARK7/CTSH/PSEN1/UBB/MIF/SIRT1/NR4A2/NFE2L2/PPIA/DDX3X/BCAP31/SLC25A5/TMBIM6/NCK1/BCL10/ACVR1/ERP29/GHITM/TNFRSF12A/NRP1/BCLAF1/SLC25A6/IGF1	32
37°C vs, 39°C	BP	GO:0010557	positive regulation of macromolecule biosynthetic process	86/953	463/7101	0.000765486	0.0356616	0.0306744	SUPT4H1/CD40/NR3C1/ZNF609/MYO6/SMAD2/SMAD4/JAK2/MEF2A/BMP4/SIX1/INO80/ARID4A/NCK2/KDM3A/NCOA1/ARHGEF2/RBM15/CSDE1/EP300/HNRNPA1/LUM/SALL1/IRF3/TGFB1/PARK7/VEGFA/ZNF318/METTL3/PSEN1/SIN3A/SLC30A9/GUF1/REST/TET2/WAC/TOPORS/FOXK2/EIF4A3/ATXN7L3/KAT2A/MED1/SS18L2/MSL2/SERP1/DYRK1A/APP/ZNF148/HMBOX1/TFAM/SIRT1/NFE2L2/BMPR2/RAMP1/PIK3R1/JAG1/NCOA3/SMO/MDFIC/MED14/DDX3X/OGT/NCK1/CDK7/BMPR1A/PTMA/RNF4/AC…	86
37°C vs, 39°C	CC	GO:0005925	focal adhesion	18/1059	44/8260	2.93021e-06	0.000875939	0.000645655	JAK2/ACTB/ITGA5/EPHA2/ATAT1/ITGB3/PTK2B/VCL/SORBS2/CAV2/TES/SH3KBP1/SENP1/ILK/RHOA/PEAK1/XIRP2/NRP1	18
37°C vs, 39°C	CC	GO:0030055	cell-substrate junction	18/1059	45/8260	4.30437e-06	0.000875939	0.000645655	JAK2/ACTB/ITGA5/EPHA2/ATAT1/ITGB3/PTK2B/VCL/SORBS2/CAV2/TES/SH3KBP1/SENP1/ILK/RHOA/PEAK1/XIRP2/NRP1	18
37°C vs, 39°C	CC	GO:0015630	microtubule cytoskeleton	78/1059	378/8260	8.80509e-06	0.00119456	0.000880509	ACTC1/CLTC/CD86/MX1/RAE1/NR3C1/GEM/FLOT1/MID1/XIAP/SMAD4/RPS7/HAUS6/RAB11A/ODF2/RBBP6/SPAST/SMC6/ARHGEF2/PSMB4/GNAI3/DCLRE1B/TUBA1A/MAPRE2/CDC20/TUBB2B/ATAT1/TUBB/DST/ZBTB1/PSEN1/SLAIN2/INPPL1/TMEM63A/TOPORS/CHMP5/KATNAL1/PRKAR1A/KAT2A/DYNLL2/TAOK1/NDEL1/ARL8B/SERP1/CHMP2B/APP/TBCCD1/HMBOX1/LIMK2/DYNLL1/MMS19/REEP3/ACTA1/ARL3/DDHD2/NFE2L2/RBM39/SMO/CBX3/MID1IP1/DDX3X/SLC25A5/MAP4/DCTN4/RNF4/BCL10…	78
37°C vs, 39°C	CC	GO:0005819	spindle	31/1059	113/8260	2.24484e-05	0.00228413	0.00168363	CLTC/RAE1/NR3C1/GEM/XIAP/RAB11A/SPAST/SMC6/ARHGEF2/CDC20/ATAT1/TUBB/INPPL1/TOPORS/CHMP5/KATNAL1/KAT2A/NDEL1/ARL8B/CHMP2B/APP/TBCCD1/LIMK2/DYNLL1/MMS19/ARL3/CBX3/SLC25A5/RHOA/CALM3/PPP2CA	31
37°C vs, 39°C	CC	GO:0031984	organelle subcompartment	81/1014	459/7848	0.00170097	0.0345865	0.0266869	GOSR1/ATP2C1/MX1/ATP9A/STX16/TAP2/TAP1/RAB11A/TMX3/VCP/STX17/SEC61B/RPL35/VKORC1/GCC2/RHBDF1/FKBP1B/LCLAT1/RETSAT/RTN4/SSR2/GOLPH3L/GNAI3/ORMDL2/TMEM208/PSENEN/BAX/DDOST/PLOD1/SSR1/RPS18/SLC8A3/ATG2B/PSEN1/DAD1/SEC23A/RPS21/ARFIP1/CAMK2D/SPCS2/GGA2/RPL14/TMEM115/SEC61A1/RPL32/ARL6IP5/RPN1/SERP1/MLEC/PDZD8/CSGALNACT2/SEC24C/RPS16/FUT11/SPCS3/LOC100525311/RPN2/ATP6AP2/ATP7A/MOSPD1/BCAP31/PGRMC1/TMB…	81
37°C vs, 39°C	CC	GO:1990904	ribonucleoprotein complex	70/1059	342/8260	3.38417e-05	0.00275471	0.0020305	LGALS3/ARFGEF1/DHX16/SF3B5/RPS7/PRPF39/SRP14/RBM3/RPL35/ACTB/POP7/SNRNP25/RPL8/EIF3H/UTP23/RRS1/RBM8A/RPL3/HNRNPA1/SNRPF/RPLP2/EIF3K/RBM42/SNRPD1/RPS8/RPS5/EIF3I/PABPC4/RPL10A/RPS18/MRPL14/SRP54/MRPS21/RPS21/MRPL1/MRPL17/MRPL48/RPL35A/RPS12/EIF4A3/SRP68/RPL14/RPL32/FXR1/LSM3/DYRK1A/POP5/DRG1/RPLP0/EIF3A/RPS16/HNRNPF/PRPF40A/SF3B1/DDX3X/LSM1/CWF19L2/DAZAP1/RPS3A/RBM12/SF3A1/UBA52/EIF6/HNRNPC/SNRPD…	70
37°C vs, 39°C	CC	GO:0005794	Golgi apparatus	91/1059	480/8260	5.32682e-05	0.00361336	0.00266341	CLTC/GOSR1/ATP2C1/ATP9A/STX16/ARFGEF1/GALNT1/MID1/PLAGL1/MYO6/LIPG/AP4E1/GLCE/RAB11A/UGCG/TPST1/GCC2/LAPTM4A/RAB10/SLC30A6/ARHGEF2/TMEM167B/GOLPH3L/CSDE1/DRAM2/GNAI3/ITGA5/M6PR/ERGIC2/TRAPPC2L/AP1G1/COG8/PSENEN/SDF4/LEPROT/TRAPPC3/ATAT1/YIPF3/PSEN1/TMED3/CPE/USO1/CHIC2/SPRY1/PDE2A/RPS12/STEAP2/SGCE/GGA2/COG1/GORASP1/GOLIM4/COPB2/APP/ZNF148/LIMK2/AP1B1/CSGALNACT2/FUT11/ARL3/NFE2L2/LOC100525311/PIK…	91
37°C vs, 39°C	CC	GO:0005832	chaperonin-containing T-complex	7/1059	11/8260	0.000115236	0.00627002	0.00462164	TCP1/CCT6A/CCT7/CCT3/HSPD1/CCT5/CCT8	7
37°C vs, 39°C	CC	GO:0140535	intracellular protein-containing complex	71/1059	362/8260	0.000123244	0.00627002	0.00462164	PSMB8/CUL4B/TCP1/MYO6/UBE3A/RAD23B/ACTB/POP7/CCT6A/TRAF7/ENY2/CCT7/CCT3/CSDE1/PSMB4/VPS72/EP300/POLR2F/PRKAG1/CNOT2/POLR2L/TRAPPC2L/TRAPPC3/CDC20/ANAPC10/UCHL5/EPC1/TOPORS/CUL4A/PRKAR1A/ATXN7L3/KAT2A/PSMD3/PSMB6/PRKAR2A/ARIH2/MSL2/HPS3/KLHL24/DNAJB11/POLR3D/POP5/MMS19/PCGF5/PAF1/HSPD1/RICTOR/SLC38A9/TRPC4AP/OGT/PSMB3/RNASEH2B/PSMB1/CDK7/UBE2L3/BCL10/SPOPL/PSMD2/CCT5/PSMA7/POLR2C/CCT8/POLR2G/PRKAB…	71
37°C vs, 39°C	CC	GO:1990234	transferase complex	63/1059	317/8260	0.000201195	0.0090985	0.00670651	CUL4B/MYO6/ATG5/IGF1R/ACTB/TRAF7/SMC6/ENY2/RBM15/VPS72/EP300/POLR2F/PRKAG1/ORMDL2/POLR2L/CCND2/SNRPF/PIK3C3/SNRPD1/DDOST/CDC20/METTL3/DAD1/ANAPC10/EPC1/TOPORS/CUL4A/PRKAR1A/ATXN7L3/KAT2A/RBM15B/PRKAR2A/ARIH2/RPN1/MSL2/KLHL24/POLR3D/PCGF5/PAF1/SIRT1/PIK3R1/CCNG1/TRPC4AP/RPN2/OGT/CCNL1/ZBTB7A/CDK7/UBE2L3/ACVR1/SPOPL/POLR2C/ASH2L/POLR2G/PRKAB2/KLHL9/CUL5/DCUN1D3/CDK12/ENC1/RPRD2/RPRD1A/FBXO32	63
37°C vs, 39°C	CC	GO:0140513	nuclear protein-containing complex	81/1059	447/8260	0.000613623	0.0192111	0.0141605	LGALS3/SUPT4H1/BAP1/ADNP/RAE1/ARFGEF1/FLOT1/DHX16/THOC2/SF3B5/MYO6/SMAD2/SMAD4/PRPF39/INO80/COPS2/RBM3/NUP188/POP7/NUDT21/SNRNP25/ENY2/TERF1/COPS5/RBM8A/INTS3/POLR2F/HNRNPA1/SNRPF/NUTF2/U2AF1L4/RBM42/SNRPD1/CDC20/BAZ1A/MED6/SIN3A/ANAPC10/RSF1/UCHL5/CHMP5/EIF4A3/ATXN7L3/KAT2A/SMARCD2/MED1/LSM3/CHMP2B/POLR3D/POP5/DYNLL1/PCGF5/PAF1/SIRT1/PRPF40A/NFE2L2/SF3B1/NXT1/CBX3/MED14/CWF19L2/ZBTB7A/CDK7/SMARC…	81
37°C vs, 39°C	CC	GO:0031252	cell leading edge	23/1059	96/8260	0.00192304	0.0355762	0.0262233	ACTC1/DPP4/CFL1/FLOT1/MYO6/ACTB/ARHGEF2/ITGA5/APPL2/EPHA2/INPPL1/NME1/PTK2B/SLK/ACTA1/DDX3X/ATP6AP2/APPL1/ARPC3/ILK/RHOA/ROCK1/PSD3	23
37°C vs, 39°C	MF	GO:0003723	RNA binding	97/955	491/7510	3.28989e-06	0.00115017	0.00102427	MSI2/RAE1/DHX16/THOC2/SF3B5/RPS7/SECISBP2L/SRP14/MYEF2/RBM3/RBM18/RPL35/POP7/FUS/RNPS1/NOL8/NUDT21/EIF2AK2/PCBP1/RPL8/RRS1/RBM15/CSDE1/RNPC3/RBM8A/RPL3/HNRNPA1/MDM2/NOP2/SNRPF/ADAD2/N4BP1/U2AF1L4/EIF3K/RBM42/SNRPD1/RPS5/PPIE/PARK7/PABPC4/RPL10A/RPS18/METTL3/SRP54/MRPL1/SIDT2/RBM26/EIF4A3/SRP68/TAF15/RPL14/RBM15B/FXR1/MBNL1/LSM3/IGF2BP2/PUS1/POP5/RPLP0/EIF3A/HNRNPH3/RPS16/HNRNPF/PRPF40A/SF3B1/EIF4…	97
37°C vs, 39°C	MF	GO:0044877	protein-containing complex binding	72/955	338/7510	4.37327e-06	0.00115017	0.00102427	LGALS3/GNAS/CFL1/VPS28/DDR1/PLS3/MYO6/SMAD4/B2M/IGF1R/RBM3/ECM2/NCK2/STRN/TPM3/CTSK/GNAI3/DCLRE1B/ITGA5/MDM2/TULP3/LUM/MLKL/EIF3K/HMGN4/PARK7/CDC20/PEX6/SRP54/RPS21/GUF1/SIDT2/GNAI1/UCHL5/SRP68/ITGB3/NME1/MED1/TNNC1/SEC61A1/PCOLCE2/HMBOX1/ACTN2/VCL/SIRT1/ESM1/PIK3R1/PRNP/PPIA/AEBP1/DDX3X/BCAP31/GPNMB/APPL1/ARPC5/ARPC3/ARPC1B/ACVR1/NISCH/PTPN11/IGF2/GNA13/EIF6/STRAP/ITGAV/LOX/TPM4/NRAS/SMAD7/XIRP2…	72
37°C vs, 39°C	MF	GO:0017111	ribonucleoside triphosphate phosphatase activity	57/955	261/7510	2.07438e-05	0.00363709	0.00323895	ATP2C1/MX1/ATP9A/GNAS/GEM/DHX16/TAP2/TAP1/TCP1/INO80/RAB11A/VCP/CCT6A/SPAST/CCT7/RAB10/CCT3/ATP1A1/GNAI3/RERG/ATP2B1/TUBB2B/TUBB/PEX6/RAB23/SRP54/HSP90AA1/GUF1/ARL4A/GNAI1/KATNAL1/EIF4A3/RAB5C/RAB6B/ARL8B/DRG1/ATAD1/ARL3/RND3/DDX3X/EIF2S3/ATP7A/ABCF3/ARF5/GNA13/CCT5/CCT8/RHOA/NRAS/ARL6/ATL3/GFM1/ORC4/EEF2/ATP2A2/RAP2B/NSF	57
37°C vs, 39°C	MF	GO:0044877	protein-containing complex binding	72/913	347/7135	1.4015e-05	0.00187451	0.00167074	LGALS3/GNAS/CFL1/VPS28/DDR1/PLS3/MYO6/SMAD4/B2M/IGF1R/RBM3/ECM2/NCK2/ASPN/STRN/TPM3/CTSK/GNAI3/DCLRE1B/ITGA5/MDM2/TULP3/LUM/MLKL/EIF3K/HMGN4/PARK7/CDC20/PEX6/SRP54/RPS21/GUF1/SIDT2/GNAI1/UCHL5/SRP68/ITGB3/NME1/TNNC1/SEC61A1/PCOLCE2/HMBOX1/ACTN2/CORO1C/VCL/SIRT1/ESM1/PIK3R1/PRNP/PPIA/AEBP1/DDX3X/BCAP31/GPNMB/APPL1/ARPC5/ARPC3/ARPC1B/ACVR1/NISCH/PTPN11/IGF2/GNA13/EIF6/STRAP/ITGAV/LOX/TPM4/NRAS/SMAD…	72
37°C vs, 39°C	MF	GO:0004672	protein kinase activity	48/913	243/7135	0.00119753	0.0457626	0.0407879	DDR1/MAPK6/JAK2/TRPM7/MAP2K1/IGF1R/BCKDK/EIF2AK2/PKN2/PRKAG1/MLKL/EPHA2/RIPK1/PTK7/NEK9/KIT/PDGFRA/CAMK2D/TAOK1/OXSR1/GSK3B/DYRK1A/PTK2B/LIMK2/PRKG1/SLK/TLK1/BMPR2/PRKAA1/RPS6KA3/CDK7/BMPR1A/AKT1/IRAK4/ACVR1/TAOK3/JAK1/CDK10/ILK/EGFR/PRKAB2/PEAK1/ROCK1/NRP1/PDK3/CDK12/PDIK1L/HIPK3	48
37°C vs, 39°C	MF	GO:0016301	kinase activity	65/913	354/7135	0.00135383	0.0482866	0.0430375	DDR1/PGK1/MAPK6/CDKN2B/JAK2/TRPM7/MAP2K1/IGF1R/GNE/DCTPP1/BCKDK/EIF2AK2/RBKS/NAGK/PKN2/PRKAG1/MLKL/PIK3C3/EPHA2/RIPK1/PTK7/NEK9/KIT/PDGFRA/CAMK2D/PGM2L1/TPK1/NME1/TAOK1/OXSR1/PRKAR2A/GSK3B/DYRK1A/PTK2B/LIMK2/PRKG1/ALDH18A1/SLK/TLK1/BMPR2/PRKAA1/PANK3/RPS6KA3/ILKAP/CDK7/BMPR1A/AKT1/IRAK4/ACVR1/TAOK3/JAK1/CDK10/ILK/STRAP/EGFR/PRKAB2/PEAK1/SKP2/ROCK1/NRP1/PDK3/CDK12/PDIK1L/HIPK3/SEPHS2	65
37°C vs, 39°C	MF	GO:0016887	ATP hydrolysis activity	27/955	97/7510	4.85162e-05	0.00598884	0.00533326	ATP2C1/ATP9A/DHX16/TAP2/TAP1/TCP1/INO80/VCP/CCT6A/SPAST/CCT7/CCT3/ATP1A1/ATP2B1/PEX6/HSP90AA1/KATNAL1/EIF4A3/ATAD1/DDX3X/ATP7A/ABCF3/CCT5/CCT8/ORC4/ATP2A2/NSF	27
37°C vs, 39°C	MF	GO:0005518	collagen binding	10/955	20/7510	5.8415e-05	0.00598884	0.00533326	DDR1/SMAD4/ECM2/CTSK/LUM/PCOLCE2/AEBP1/ITGAV/LOX/SMAD7	10
37°C vs, 39°C	MF	GO:0016462	pyrophosphatase activity	60/955	290/7510	6.83137e-05	0.00598884	0.00533326	ATP2C1/MX1/ATP9A/GNAS/GEM/DHX16/TAP2/TAP1/TCP1/INO80/RAB11A/VCP/DCTPP1/CCT6A/SPAST/CCT7/RAB10/CCT3/ATP1A1/GNAI3/RERG/ATP2B1/TUBB2B/TUBB/PEX6/RAB23/SRP54/HSP90AA1/GUF1/ARL4A/GNAI1/KATNAL1/EIF4A3/RAB5C/RAB6B/ARL8B/DRG1/ENTPD1/ATAD1/ARL3/RND3/ITPA/DDX3X/EIF2S3/ATP7A/ABCF3/ARF5/GNA13/CCT5/CCT8/RHOA/NRAS/ARL6/ATL3/GFM1/ORC4/EEF2/ATP2A2/RAP2B/NSF	60
37°C vs, 39°C	MF	GO:0016818	hydrolase activity, acting on acid anhydrides, in phosphorus-containing anhydrides	60/955	293/7510	9.28851e-05	0.00600351	0.00534633	ATP2C1/MX1/ATP9A/GNAS/GEM/DHX16/TAP2/TAP1/TCP1/INO80/RAB11A/VCP/DCTPP1/CCT6A/SPAST/CCT7/RAB10/CCT3/ATP1A1/GNAI3/RERG/ATP2B1/TUBB2B/TUBB/PEX6/RAB23/SRP54/HSP90AA1/GUF1/ARL4A/GNAI1/KATNAL1/EIF4A3/RAB5C/RAB6B/ARL8B/DRG1/ENTPD1/ATAD1/ARL3/RND3/ITPA/DDX3X/EIF2S3/ATP7A/ABCF3/ARF5/GNA13/CCT5/CCT8/RHOA/NRAS/ARL6/ATL3/GFM1/ORC4/EEF2/ATP2A2/RAP2B/NSF	60
37°C vs, 39°C	MF	GO:0008092	cytoskeletal protein binding	64/955	318/7510	9.33987e-05	0.00600351	0.00534633	ACTC1/MX1/CFL1/ARFGEF1/MID1/DMD/PLS3/ANXA2/MYO6/MYO1E/MYO5A/UACA/INO80/RAB11A/TPM2/ACTB/SPAST/TMSB10/RAB10/TERF1/ARHGEF2/TPM3/TWF1/MAPRE2/TBCC/DST/ACTN1/MYOZ2/KATNAL1/WIPF2/TAOK1/NDEL1/TNNC1/ARPC4/DYRK1A/KCNE1/DRG1/ACTN2/VCL/REEP3/KIF20B/ANKRD1/ARL3/ACTR3/PRNP/VPS16/CAPZA2/DDX3X/TMSB15A/MAP4/ANG/APPL1/ARPC5/ARPC3/ARPC1B/TNNT1/EPB41L1/DES/MAP1B/RHOA/TPM4/XIRP2/CALM3/MSN	64
37°C vs, 39°C	MF	GO:0016817	hydrolase activity, acting on acid anhydrides	60/955	294/7510	0.000102722	0.00600351	0.00534633	ATP2C1/MX1/ATP9A/GNAS/GEM/DHX16/TAP2/TAP1/TCP1/INO80/RAB11A/VCP/DCTPP1/CCT6A/SPAST/CCT7/RAB10/CCT3/ATP1A1/GNAI3/RERG/ATP2B1/TUBB2B/TUBB/PEX6/RAB23/SRP54/HSP90AA1/GUF1/ARL4A/GNAI1/KATNAL1/EIF4A3/RAB5C/RAB6B/ARL8B/DRG1/ENTPD1/ATAD1/ARL3/RND3/ITPA/DDX3X/EIF2S3/ATP7A/ABCF3/ARF5/GNA13/CCT5/CCT8/RHOA/NRAS/ARL6/ATL3/GFM1/ORC4/EEF2/ATP2A2/RAP2B/NSF	60
37°C vs, 39°C	MF	GO:0003779	actin binding	33/955	151/7510	0.00110123	0.0445573	0.0396798	CFL1/DMD/PLS3/MYO6/MYO1E/MYO5A/UACA/TPM2/TMSB10/TPM3/TWF1/DST/ACTN1/MYOZ2/WIPF2/TNNC1/ARPC4/ACTN2/VCL/ANKRD1/ACTR3/VPS16/CAPZA2/TMSB15A/ANG/ARPC5/ARPC3/ARPC1B/EPB41L1/MAP1B/TPM4/XIRP2/MSN	33
37°C vs, 39°C	KEGG	ssc04120	Ubiquitin mediated proteolysis	41/1050	144/8910	3.72299e-08	3.72299e-08	1.41082e-06	MID1/CUL4B/XIAP/UBE3A/PIAS1/SMURF1/BIRC6/UBE2W/MDM2/CDC20/PML/RCHY1/ANAPC10/CUL1/UBE2R2/CUL2/CUL4A/CDC27/UBB/UBA3/LOC100156381/HERC2/UBA1/RBX1/UBE2M/BIRC3/TRIP12/UBE2L3/UBE2D3/UBA52/ANAPC11/UBE2H/CDC26/CBLB/FBXW11/KLHL9/CUL5/SKP2/NEDD4/ANAPC4/NEDD4L	41
37°C vs, 39°C	KEGG	ssc04919	Thyroid hormone signaling pathway	36/1050	120/8910	5.86901e-08	5.86901e-08	1.85337e-06	FOXO1/SLC16A10/BMP4/MAP2K1/ACTB/TSC2/NCOA1/ATP1A1/EP300/MDM2/SIN3A/PFKP/KAT2A/ITGB3/MED1/NCOR1/GSK3B/MED13L/PIK3R1/PLCB1/PLCG1/NCOA3/SRC/MED14/SLC16A2/PFKL/AKT1/SLC2A1/STAT1/NOTCH1/ITGAV/PRKCA/NRAS/PIK3CA/ATP2A2/NOTCH2	36
37°C vs, 39°C	KEGG	ssc04510	Focal adhesion	49/1050	200/8910	3.25118e-07	3.25118e-07	8.8002e-06	CCND3/XIAP/TLN2/LAMA4/MAP2K1/SOS2/IGF1R/ITGA11/ACTB/MYLPF/PPP1CB/ROCK2/SOS1/ITGA5/CCND2/VEGFA/ARHGAP5/ACTN1/PDGFRA/PDGFC/ITGB8/LAMB1/COL4A1/ITGB3/FLNB/GSK3B/PAK2/VCL/ITGA6/COL6A3/PIK3R1/SRC/CAV1/CAV2/CAPN2/PARVA/BIRC3/AKT1/ILK/EGFR/PPP1R12A/ITGAV/RHOA/PRKCA/ROCK1/PIK3CA/FLNA/LAMA5/IGF1	49
37°C vs, 39°C	KEGG	ssc04110	Cell cycle	35/1050	125/8910	5.74044e-07	5.74044e-07	1.35958e-05	CDC45/RAD21/CCND3/SMAD2/SMAD4/CDKN2B/MCM4/EP300/MDM2/CCND2/TGFB1/CDC20/E2F3/ANAPC10/CUL1/TGFB2/RB1/CDC27/STAG1/GSK3B/RBX1/STAG2/MCM7/PLK1/CDK7/DBF4/YWHAB/ANAPC11/MCM6/CDC26/SKP2/RBL2/ORC4/ANAPC4/GADD45A	35
37°C vs, 39°C	KEGG	ssc05410	Hypertrophic cardiomyopathy	28/1050	90/8910	7.62971e-07	7.62971e-07	1.60625e-05	ACTC1/DMD/ITGA11/TPM2/ACTB/TPM3/LMNA/PRKAG1/ITGA5/TGFB1/SLC8A3/CACNA2D1/ITGB8/TGFB2/ITGB3/TNNC1/PRKAB1/ITGA6/TTN/PRKAA1/SGCD/PRKAB2/DES/ITGAV/TPM4/TNNT2/ATP2A2/IGF1	28
37°C vs, 39°C	KEGG	ssc04810	Regulation of actin cytoskeleton	52/1050	228/8910	1.52879e-06	1.52879e-06	2.48811e-05	CFL1/MAP2K1/SOS2/ITGA11/FGF7/RRAS2/LPAR1/GNA12/ACTB/MYLPF/PPP1CB/ROCK2/SOS1/ITGA5/BDKRB1/ACTN1/IQGAP1/PDGFRA/PDGFC/FGF2/ITGB8/ARHGEF12/ENAH/ITGB3/MYH10/ARPC4/PAK2/LIMK2/VCL/ACTR3/ITGA6/NCKAP1/FGF10/PIK3R1/SRC/AKT1/ARPC5/ARPC3/ARPC1B/GNA13/DIAPH2/EGFR/PPP1R12A/ITGAV/RHOA/ACTR2/CYFIP2/ROCK1/NRAS/PIK3CA/MSN/SSH1	52
37°C vs, 39°C	KEGG	ssc04068	FoxO signaling pathway	35/1050	130/8910	1.5758e-06	1.5758e-06	2.48811e-05	FOXO1/SMAD4/CDKN2B/MAP2K1/SOS2/IGF1R/SOS1/EP300/PRKAG1/MDM2/GABARAPL1/CCND2/PRMT1/TGFB1/TGFB2/TGFBR2/PRKAB1/SIRT1/PRKAA1/PIK3R1/PLK1/AKT1/BNIP3/EGFR/PRKAB2/SETD7/SKP2/NRAS/RBL2/PIK3CA/INSR/IRS1/GADD45A/FBXO32/IGF1	35
37°C vs, 39°C	KEGG	ssc01521	EGFR tyrosine kinase inhibitor resistance	24/1050	78/8910	5.78086e-06	5.78086e-06	7.30214e-05	GAB1/JAK2/MAP2K1/SOS2/IGF1R/SOS1/BAX/VEGFA/PDGFRA/PDGFC/FGF2/NF1/GSK3B/EIF4E2/PIK3R1/PLCG1/SRC/AKT1/JAK1/EGFR/PRKCA/NRAS/PIK3CA/IGF1	24
37°C vs, 39°C	KEGG	ssc03015	mRNA surveillance pathway	26/1050	91/8910	1.07868e-05	1.07868e-05	0.000127739	MSI2/RNGTT/FUS/GSPT1/RNPS1/NUDT21/PPP1CB/RBM8A/TARDBP/PABPC4/SRRM1/FIP1L1/SMG7/PPP2R5A/UPF2/EIF4A3/PPP2R2A/NXT1/SAP18/CSTF3/PPP2R2C/DAZAP1/RNMT/SMG1/PPP2CA/CPSF1	26
37°C vs, 39°C	KEGG	ssc04910	Insulin signaling pathway	34/1050	136/8910	1.29349e-05	1.29349e-05	0.000144166	FOXO1/FLOT1/MAP2K1/SOS2/TSC2/PPP1CB/SOS1/PRKAG1/GYS1/PTPRF/INPPL1/RPTOR/EXOC7/PRKAR1A/FLOT2/PRKAR2A/GSK3B/PRKAB1/EIF4E2/PRKAA1/PIK3R1/HK1/PHKA1/FASN/AKT1/PRKCI/PRKAB2/CBLB/NRAS/PIK3CA/INSR/CALM3/SREBF1/IRS1	34
37°C vs, 39°C	KEGG	ssc03060	Protein export	11/1050	23/8910	2.03037e-05	2.03037e-05	0.000208487	SRP14/HSPA5/SEC61B/SRP54/SRP72/SPCS2/SRP68/SEC61A1/SRPRB/SPCS3/SEC62	11
37°C vs, 39°C	KEGG	ssc04152	AMPK signaling pathway	31/1050	122/8910	2.18656e-05	2.18656e-05	0.000208487	FOXO1/CPT1A/IGF1R/CREB3/TSC2/RAB10/PRKAG1/GYS1/PPP2R5A/PFKP/CAB39L/RPTOR/PPP2R2A/PRKAB1/SIRT1/PRKAA1/PIK3R1/PFKL/PPP2R2C/FASN/AKT1/CREB3L2/PRKAB2/HMGCR/PIK3CA/INSR/EEF2/SREBF1/IRS1/PPP2CA/IGF1	31
37°C vs, 39°C	KEGG	ssc05414	Dilated cardiomyopathy	26/1050	95/8910	2.49196e-05	2.49196e-05	0.000224838	ACTC1/GNAS/DMD/ITGA11/TPM2/ACTB/TPM3/LMNA/ITGA5/TGFB1/SLC8A3/CACNA2D1/ITGB8/TGFB2/ITGB3/TNNC1/ITGA6/TTN/SGCD/LOC396781/DES/ITGAV/TPM4/TNNT2/ATP2A2/IGF1	26
37°C vs, 39°C	KEGG	ssc04142	Lysosome	32/1050	130/8910	3.22242e-05	3.22242e-05	0.000277529	CLTC/PPT2/LAMP2/IGF2R/FUCA2/DMXL2/AP4E1/CD164/CLTA/GNPTG/LAPTM4A/GBA/CTSK/NAGA/M6PR/AP1G1/PPT1/CTSH/AP4S1/CTSO/MANBA/SMPD1/GGA2/GAA/AP1B1/CTSA/AP1S2/IDS/CTSD/ATP6AP1/SORT1/GGA1	32
37°C vs, 39°C	KEGG	ssc05022	Pathways of neurodegeneration - multiple diseases	84/1050	474/8910	6.21988e-05	6.21988e-05	0.000512393	APAF1/NDUFA1/COX7A2/MAP2K1/VCP/HSPA5/WIPI2/UQCRC2/FUS/COX7A2L/DCTN1/FZD6/NDUFS2/CSF1/PSMB4/TUBA1A/ITPR2/MAP1LC3B/COX6B/BAX/PIK3C3/MFN2/TARDBP/PARK7/TUBB2B/TUBB/ATG2B/RYR3/PSEN1/CAMK2D/NDUFC2/DCTN5/KIF5B/PSMD3/PSMB6/UBB/UQCRC1/GSK3B/CHMP2B/APP/LOC100519871/COX6A1/XBP1/FAS/ACTR1A/PRNP/PLCB1/PLCG1/UBA1/SLC25A5/SDHB/PSMB3/CAPN2/OPTN/COX7A1/PSMB2/DCTN4/SOD1/PSMB1/SDHA/ATXN1L/NDUFB8/UBE2L3/UBA52/PPP3CA…	84
37°C vs, 39°C	KEGG	ssc04150	mTOR signaling pathway	35/1050	153/8910	7.25332e-05	7.25332e-05	0.000528582	MAP2K1/SOS2/IGF1R/TSC2/SOS1/ATP6V1C1/FZD6/RRAGC/CAB39L/RPTOR/SEC13/GSK3B/EIF4E2/PRKAA1/RICTOR/SLC38A9/PIK3R1/RPS6KA3/AKT1/LPIN2/FZD3/MAPKAP1/SEH1L/RHOA/SKP2/PRKCA/NRAS/WDR59/PIK3CA/INSR/ATP6V1A/IRS1/FZD7/FZD1/IGF1	35
37°C vs, 39°C	KEGG	ssc04360	Axon guidance	39/1050	182/8910	0.000130818	0.000130818	0.000799566	CFL1/NCK2/ROCK2/GNAI3/EPHA2/SLIT2/CAMK2D/GNAI1/ARHGEF12/PLXNA2/ENAH/GSK3B/PAK2/LIMK2/BMPR2/PIK3R1/SLIT3/PLCG1/SRC/PLXNA4/SMO/EFNB1/NCK1/PTPN11/PPP3CA/ILK/FZD3/PLXNB2/RHOA/PLXNA1/SEMA3D/PRKCA/ROCK1/NRAS/UNC5A/NRP1/PIK3CA/SEMA3C/SSH1	39
37°C vs, 39°C	KEGG	ssc04218	Cellular senescence	34/1050	154/8910	0.000190626	0.000190626	0.0010868	TRAF3IP2/FOXO1/CCND3/SMAD2/CDKN2B/TRPM7/MAP2K1/RRAS2/TSC2/PPP1CB/HIPK1/ITPR2/MDM2/CCND2/TGFB1/E2F3/TGFB2/RB1/TGFBR2/SIRT1/PIK3R1/SLC25A5/CAPN2/AKT1/SLA-3/PPP3CA/FBXW11/NRAS/RBL2/PIK3CA/CALM3/GADD45A/HIPK3/SLC25A6	34
37°C vs, 39°C	KEGG	ssc03013	Nucleocytoplasmic transport	26/1050	107/8910	0.000216237	0.000216237	0.00111617	RAE1/THOC2/NUP188/RNPS1/XPO1/RBM8A/SRRM1/NUP98/TPR/IPO9/POM121C/UPF2/KPNA3/EIF4A3/SEC13/NUP155/NXT1/CSE1L/TNPO3/TNPO2/SAP18/RAN/NUP133/SEH1L/TNPO1/KPNA4	26
37°C vs, 39°C	KEGG	ssc04066	HIF-1 signaling pathway	25/1050	109/8910	0.000719255	0.000719255	0.0027256	IFNGR1/PGK1/MAP2K1/IGF1R/EP300/LTBR/ENO1/VEGFA/CAMK2D/CUL2/PFKP/EIF4E2/PIK3R1/PLCG1/HK1/RBX1/PFKL/AKT1/SLC2A1/EGFR/PRKCA/PIK3CA/INSR/IGF1/EGLN3	25
37°C vs, 39°C	KEGG	ssc04151	PI3K-Akt signaling pathway	61/1050	347/8910	0.0007751	0.0007751	0.00287963	CCND3/LAMA4/JAK2/MAP2K1/SOS2/IGF1R/ITGA11/FGF7/CREB3/LPAR1/TSC2/SOS1/CSF1/PKN2/ITGA5/MDM2/CCND2/GYS1/EPHA2/VEGFA/HSP90AA1/KIT/PDGFRA/PDGFC/FGF2/ITGB8/LAMB1/PPP2R5A/COL4A1/RPTOR/ITGB3/GSK3B/PPP2R2A/ITGA6/COL6A3/EIF4E2/PRKAA1/FGF10/OSMR/PIK3R1/PPP2R2C/AKT1/YWHAB/JAK1/IGF2/CREB3L2/LOC396781/EGFR/GNB5/ITGAV/GNG2/GNB4/PRKCA/NRAS/RBL2/PIK3CA/INSR/IRS1/PPP2CA/LAMA5/IGF1	61
37°C vs, 39°C	KEGG	ssc04216	Ferroptosis	12/1050	42/8910	0.00255305	0.00255305	0.0066461	SLC39A14/ATG5/PCBP1/MAP1LC3B/FTL/LPCAT3/ACSL3/SLC40A1/PRNP/GSS/ACSL4/GPX4	12
37°C vs, 39°C	KEGG	ssc03040	Spliceosome	26/1050	125/8910	0.00256393	0.00256393	0.0066461	DHX16/THOC2/SF3B5/FUS/SNRNP200/PCBP1/RBM8A/HNRNPA1/SNRPF/U2AF1L4/SNRPD1/PPIE/PPIH/EIF4A3/PRPF8/LSM3/PRPF40A/SF3B1/CTNNBL1/PUF60/SF3A1/HNRNPC/SNRPD2/U2AF2/TRA2A/PRPF6	26
37°C vs, 39°C	KEGG	ssc04928	Parathyroid hormone synthesis, secretion and action	21/1050	105/8910	0.0100081	0.0100081	0.0184105	GNAS/NACA/MEF2A/MAP2K1/CREB3/GNA12/GNAI3/ITPR2/MMP15/MMP14/GNAI1/NR4A2/PLCB1/GNA13/CREB3L2/EGFR/RHOA/PRKCA/PDE4B/AKAP13/RUNX2	21
37°C vs, 39°C	KEGG	ssc01200	Carbon metabolism	22/1050	112/8910	0.0105193	0.0105193	0.0191646	PGK1/PGP/ACO2/TPI1/GOT2/GPI/ENO1/PGD/IDH2/ADPGK/ADH5/ME3/PFKP/ESD/PCCB/OGDH/HK1/MDH2/SDHB/PFKL/SDHA/MDH1	22
37°C vs, 39°C	KEGG	ssc00020	Citrate cycle (TCA cycle)	8/1050	29/8910	0.016104	0.016104	0.0270026	ACO2/IDH2/ACLY/OGDH/MDH2/SDHB/SDHA/MDH1	8
37°C vs, 41°C	BP	GO:0043484	regulation of RNA splicing	24/1115	51/7101	1.25644e-07	0.000408973	0.000367675	RBMX/WTAP/RBM3/HNRNPA1/RBM15/RBM8A/RBM42/CLK3/EIF4A3/MBNL1/DYRK1A/HNRNPF/CLK1/PIK3R1/RBM39/AFF2/TMBIM6/ZBTB7A/DAZAP1/SON/RBFOX2/QKI/TRA2A/MBNL3	24
37°C vs, 41°C	BP	GO:0015031	protein transport	112/1115	464/7101	6.63151e-07	0.00107928	0.000970295	FYN/FOXO1/EGR2/RAB22A/STX16/ARFGEF1/EXOC2/ARRDC4/IL6/AKIRIN2/MYO6/AP4E1/BMP4/SRP14/RAB11A/VCP/STX17/LRRC8A/SEC61B/NUP188/XPO6/GCC2/ENY2/COPA/RAB13/FBXO7/COPZ1/RAB21/M6PR/NUTF2/COG8/TOMM40/BAX/PARK7/RAB23/SCAMP5/PSEN1/SNX6/TMED3/SEC23A/SCARB2/SPCS2/SIDT2/C2CD2L/ARL4A/SNX19/VPS11/SRP9/GDI2/VPS36/EDNRB/EXOC7/SRP68/COG1/ARF4/RAB5C/PAFAH1B1/TIMM22/SEC61A1/ARL8B/SERP1/COPB2/BNIP3L/TMED2/UNC119B/TOMM20/…	112
37°C vs, 41°C	BP	GO:0046907	intracellular transport	107/1092	467/6899	2.13922e-05	0.00772417	0.00693435	FYN/NCBP2/MX1/EGR2/RAE1/RAB22A/STX16/THOC2/IGF2R/AKIRIN2/MYO6/MYO5A/AP4E1/BMP4/SRP14/RAB11A/VCP/STX17/HNRNPA1/SEC61B/XPO6/GCC2/SPAST/ENY2/RRS1/COPA/RAB13/FNBP1L/FBXO7/PRKAG1/COPZ1/RAB21/M6PR/GOLT1B/TRAPPC2L/NUTF2/TOMM40/BAX/PIK3C3/NPC1/LEPROT/PARK7/RAB23/PSEN1/SNX6/SEC23A/SCARB2/SPCS2/RDX/PMPCB/ARL4A/VPS11/SRP9/CHMP5/VPS36/SRP68/ARF4/RAB5C/PAFAH1B1/TIMM22/NDEL1/UBB/TNNC1/SEC61A1/COPB2/APP/BNIP3L/…	107
37°C vs, 41°C	BP	GO:0045184	establishment of protein localization	116/1115	490/7101	1.18912e-06	0.0012902	0.00115992	FYN/FOXO1/EGR2/RAB22A/STX16/ARFGEF1/EXOC2/ARRDC4/IL6/AKIRIN2/MYO6/AP4E1/BMP4/SRP14/RAB11A/VCP/STX17/LRRC8A/SEC61B/NUP188/XPO6/GCC2/ENY2/CCT4/TERF1/COPA/RAB13/FBXO7/COPZ1/RAB21/M6PR/CCT2/NUTF2/COG8/TOMM40/BAX/PARK7/RAB23/SCAMP5/PSEN1/SNX6/TMED3/SEC23A/SCARB2/SPCS2/SIDT2/C2CD2L/ARL4A/SNX19/VPS11/SRP9/GDI2/VPS36/EDNRB/EXOC7/SRP68/COG1/ARF4/RAB5C/PAFAH1B1/TIMM22/SEC61A1/ARL8B/SERP1/COPB2/BNIP3L/TMED2…	116
37°C vs, 41°C	BP	GO:0030163	protein catabolic process	81/1115	316/7101	2.21123e-06	0.00179939	0.00161769	FYN/FOXO1/BAP1/EXT1/USP15/PPP1R11/PSMB8/CUL4B/L3MBTL3/AKIRIN2/FBXL4/USP45/RPS7/VCP/GUSB/RBBP6/RNF103/CTSK/PSMB4/PSMA5/FBXO7/TIMP3/N4BP1/PARK7/KLHDC3/LGMN/PSEN1/PSMA4/FURIN/FBXO9/ANAPC10/CTSC/WAC/CHMP5/VPS36/CUL4A/FBXL3/PSME3/PSMD3/PSMB6/GABARAP/UBB/STT3B/PTK2B/CLU/BNIP3L/KCTD10/UBE3B/IDE/DNAJB12/ZRANB1/NFE2L2/TAF9/CST3/TRPC4AP/EDEM2/TMEM168/TIMP1/HUWE1/RLIM/OGT/PSMD10/BCAP31/TPP1/PSMB1/TIPARP/SNF…	81
37°C vs, 41°C	BP	GO:2001233	regulation of apoptotic signaling pathway	37/1115	118/7101	1.39393e-05	0.00504138	0.00453231	SRPX/JAK2/RPS7/BMP4/NCK2/MCL1/TIMP3/BAX/PARK7/PSEN1/CTSC/BMI1/PSME3/UBB/CLU/MIF/NR4A2/ACVR1/NFE2L2/PLAGL2/PPIA/IGBP1/PSMD10/BCAP31/SLC25A5/TMBIM6/NCK1/IGF1/BCL10/ERP29/GHITM/TNFRSF12A/ZMYND11/NRP1/SFRP1/UNC5B/SLC25A6	37
37°C vs, 41°C	BP	GO:0097435	supramolecular fiber organization	62/1092	237/6899	2.2766e-05	0.00772417	0.00693435	ACTC1/CFL1/EXT1/ARFGEF1/PLS3/MYO6/SMAD4/SIX4/MEF2A/RAB11A/NCK2/CDC42EP3/SPAST/TMSB10/CAPG/TPM3/RHOA/APOE/BAX/CAPZB/CD2AP/PSEN1/SLAIN2/MYOZ2/RDX/FMOD/VIM/PAFAH1B1/TAOK1/NDEL1/ARPC4/DYRK1A/KLHL24/APP/PTK2B/CLU/LIMK2/SLK/ACTA1/ACTR3/SORBS2/NCKAP1/PIK3R1/CST3/CAPZA2/FLNC/SH3KBP1/TMSB15A/NCK1/ARPC3/ARPC1B/ARPC1A/RANGRF/PFN2/LIMA1/TNNT1/DES/MAP1B/LOX/TPM4/NRP1/SRF	62
37°C vs, 41°C	BP	GO:0033365	protein localization to organelle	64/1115	251/7101	3.12352e-05	0.00847255	0.00761701	FYN/RAD21/MID1/GPC4/AKIRIN2/SIX4/BMP4/SIX1/SRP14/RAB11A/VCP/GCC2/RTN4/CCT4/TERF1/RRS1/FBXO7/M6PR/CCT2/TULP3/NUTF2/TOMM40/BAX/ANKRD13C/PARK7/TINF2/PSEN1/SIN3A/SCARB2/SPCS2/RDX/TBRG1/SRP9/GDI2/VPS36/SRP68/TIMM22/SEC61A1/BNIP3L/LIMK2/TOMM20/ARL3/TNKS/PIK3R1/NXT1/INSIG1/TNPO3/SMO/MSN/OGT/BCAP31/OPTN/TPP1/TNPO2/ZBTB7A/SNF8/ISG15/APPL1/RANGRF/TNPO1/NRP1/FGF9/LIF/GLIS2	64
37°C vs, 41°C	BP	GO:0018193	peptidyl-amino acid modification	83/1115	360/7101	0.000113815	0.021161	0.0190242	FYN/FOXO1/MSL3/NCOA7/SMAD4/JAK2/IGF1R/SPRED1/TMX3/VKORC1/TPST1/NCK2/ENY2/OXR1/KRTCAP2/ASPH/DPH5/EP300/NFYB/METAP2/PRMT1/BAX/CTH/PPIE/PARK7/MKNK1/ESCO1/ATAT1/PSEN1/CLK3/SIN3A/EGLN3/PPIC/EREG/HMBS/SMYD2/BMI1/MSL1/DPH3/NKTR/P4HTM/MSL2/DYRK1A/APP/PTK2B/MIF/P4HA1/INPP5F/TLK1/ACVR1/CLK1/EPHA4/TAF9/GOLGA7/PRNP/GALNT11/SMO/CAV1/PPIA/OGT/MORF4L2/PRMT5/EZH1/TRMT112/PDK3/RASSF2/SENP1/PTPN11/METTL23/ASH2L/AT…	83
37°C vs, 41°C	BP	GO:0030029	actin filament-based process	60/1092	246/6899	0.00026023	0.0447732	0.0401951	ACTC1/CFL1/ARFGEF1/PLS3/MYO6/MYO5A/SMAD4/SIX4/MEF2A/TRPM7/NCK2/CDC42EP3/TMSB10/CAPG/TPM3/FNBP1L/RHOA/PIP5K1A/MYL6/CAP1/CAPZB/CD2AP/MYOZ2/RDX/KCNJ2/WIPF2/PAFAH1B1/TNNC1/ARPC4/PTK2B/LIMK2/ACTN2/CORO1C/ACTA1/ACTR3/SORBS2/KCNE4/NCKAP1/PIK3R1/CAPZA2/FLNC/SH3KBP1/TMSB15A/NCK1/ARPC3/ARPC1B/ARPC1A/NISCH/RANGRF/PFN2/AQP1/LIMA1/TNNT1/EPB41L1/TPM4/ROCK1/XIRP2/NRP1/SCN3B/SRF	60
37°C vs, 41°C	BP	GO:0048193	Golgi vesicle transport	32/1115	107/7101	0.000143735	0.0212662	0.0191188	EXOC2/STX17/GCC2/SPAST/COPA/RAB13/COPZ1/GOLT1B/TRAPPC2L/TRAPPC3/SEC23A/STEAP2/COG1/TMEM115/COPB2/SEC24C/SAR1A/ARL3/LOC100525311/ERGIC1/GOLGA7/SEC23B/ARFGEF2/INSIG1/BCAP31/OPTN/CREB3L2/RANGRF/STXBP6/GOSR1/ARCN1/NSF	32
37°C vs, 41°C	CC	GO:0140535	intracellular protein-containing complex	89/1220	362/8260	3.43322e-07	0.000141105	0.000110586	NCBP2/PSMB8/MSL3/CUL4B/TCP1/FBXL4/MYO6/POP7/CCT6A/FAM98A/ENY2/CCT7/CCT4/FBXO32/DPM3/CCT3/PSMB4/PSMA5/POLR3H/EP300/POLR2F/FBXO7/PRKAG1/CCT2/POLR2L/TRAPPC2L/FBXO42/PIGV/TRAPPC3/RNF8/KLHDC3/PSMA4/PSME2/FBXO9/ANAPC10/EPC1/BMI1/CUL4A/FBXL3/LIG4/PSME3/PSMD3/MSL1/PSMB6/TSEN2/ANAPC13/MSL2/KLHL24/DNAJB11/POLR3D/PPP3CC/POP5/KCTD10/MMS19/TSNAX/PAF1/PCGF5/ERCC3/GTF2E2/HSPD1/RICTOR/SLC38A9/TAF9/TRPC4AP/HSD17B…	89
37°C vs, 41°C	CC	GO:0031984	organelle subcompartment	109/1220	477/8260	8.56442e-07	0.000175999	0.000137932	ATP2C1/MX1/SCD/STX16/EXT1/TAP2/RPL36AL/MGAT2/RAB11A/TMX3/VCP/GGTA1/STX17/SEC61B/RPL35/VKORC1/GCC2/ST6GAL2/LCLAT1/RTN4/RPSA/SSR2/DPM3/RAB13/GNAI3/SLC30A7/ORMDL2/LGR5/RAB21/CHPT1/TMEM208/RPS26/PSENEN/CYP2A19/BAX/PIGV/DDOST/PLOD1/SSR1/CDKAL1/SLC8A3/ATG2B/SCAMP5/PSEN1/FURIN/DAD1/TMED3/SEC23A/RPS21/OSTC/CAMK2D/CISD2/SGMS2/SLC10A7/SPCS2/C2CD2L/CYP51A1/STT3B/SEC61A1/RPL32/ARL6IP5/RPN1/SERP1/TMED2/MLEC/A…	109
37°C vs, 41°C	CC	GO:0005832	chaperonin-containing T-complex	9/1220	11/8260	1.35167e-06	0.000185178	0.000145126	TCP1/CCT6A/CCT7/CCT4/CCT3/CCT2/HSPD1/CCT5/CCT8	9
37°C vs, 41°C	CC	GO:0042175	nuclear outer membrane-endoplasmic reticulum membrane network	87/1220	376/8260	6.81647e-06	0.00061156	0.000479286	MX1/SCD/EXT1/TAP2/RPL36AL/TMX3/VCP/STX17/SEC61B/RPL35/VKORC1/LCLAT1/RTN4/RPSA/SSR2/DPM3/GNAI3/ORMDL2/RAB21/CHPT1/TMEM208/RPS26/CYP2A19/BAX/PIGV/DDOST/PLOD1/SSR1/CDKAL1/SLC8A3/ATG2B/PSEN1/DAD1/TMED3/SEC23A/RPS21/OSTC/CAMK2D/CISD2/SGMS2/SLC10A7/SPCS2/CYP51A1/STT3B/SEC61A1/RPL32/ARL6IP5/RPN1/SERP1/TMED2/MLEC/ACSL5/SEC24C/DNAJB12/RPS16/ACSL1/SPCS3/ERGIC1/PIK3R1/SEC23B/RPN2/INSIG1/ATP6AP2/MAGT1/BCAP31…	87
37°C vs, 41°C	CC	GO:0098827	endoplasmic reticulum subcompartment	87/1220	378/8260	8.5101e-06	0.00061156	0.000479286	MX1/SCD/EXT1/TAP2/RPL36AL/TMX3/VCP/STX17/SEC61B/RPL35/VKORC1/LCLAT1/RTN4/RPSA/SSR2/DPM3/GNAI3/ORMDL2/RAB21/CHPT1/TMEM208/RPS26/CYP2A19/BAX/PIGV/DDOST/PLOD1/SSR1/CDKAL1/SLC8A3/ATG2B/PSEN1/DAD1/TMED3/SEC23A/RPS21/OSTC/CAMK2D/CISD2/SGMS2/SLC10A7/SPCS2/C2CD2L/CYP51A1/STT3B/SEC61A1/RPL32/ARL6IP5/RPN1/SERP1/TMED2/MLEC/ACSL5/SEC24C/DNAJB12/RPS16/ACSL1/SPCS3/ERGIC1/SEC23B/RPN2/INSIG1/ATP6AP2/MAGT1/BCAP31…	87
37°C vs, 41°C	CC	GO:0005789	endoplasmic reticulum membrane	86/1220	373/8260	8.92788e-06	0.00061156	0.000479286	MX1/SCD/EXT1/TAP2/RPL36AL/TMX3/VCP/STX17/SEC61B/RPL35/VKORC1/LCLAT1/RTN4/RPSA/SSR2/DPM3/GNAI3/ORMDL2/RAB21/CHPT1/TMEM208/RPS26/CYP2A19/BAX/PIGV/DDOST/PLOD1/SSR1/CDKAL1/SLC8A3/ATG2B/PSEN1/DAD1/TMED3/SEC23A/RPS21/OSTC/CAMK2D/CISD2/SGMS2/SLC10A7/SPCS2/CYP51A1/STT3B/SEC61A1/RPL32/ARL6IP5/RPN1/SERP1/TMED2/MLEC/ACSL5/SEC24C/DNAJB12/RPS16/ACSL1/SPCS3/ERGIC1/SEC23B/RPN2/INSIG1/ATP6AP2/MAGT1/BCAP31/PGRMC1…	86
37°C vs, 41°C	CC	GO:1990234	transferase complex	75/1220	317/8260	1.30278e-05	0.000764917	0.000599474	MSL3/CUL4B/FBXL4/MYO6/IGF1R/SMC6/ENY2/FBXO32/DPM3/RBM15/POLR3H/EP300/POLR2F/FBXO7/PRKAG1/ORMDL2/CDK4/POLR2L/CCND2/PIK3C3/SNRPD1/FBXO42/PIGV/DDOST/RNF8/KLHDC3/DAD1/DLST/FBXO9/OSTC/ANAPC10/CLNS1A/DLD/EPC1/BMI1/CUL4A/FBXL3/MSL1/STT3B/ANAPC13/RPN1/MSL2/KLHL24/POLR3D/KCTD10/PAF1/PCGF5/ERCC3/GTF2E2/ACVR1/STRADB/PIK3R1/TAF9/GOLGA7/TRPC4AP/RPN2/HSD17B10/MAGT1/OGT/MORF4L2/ZBTB7A/PIGM/CCNH/POLR2G/POLR2C/AS…	75
37°C vs, 41°C	CC	GO:0031252	cell leading edge	26/1178	97/7848	0.00177144	0.0240805	0.0194042	ACTC1/DPP4/CFL1/FLOT1/MYO6/MYO5A/TRPM7/CAPG/RAB13/RHOA/PIP5K1A/KITLG/APPL2/CD2AP/NME1/PAFAH1B1/PTK2B/SLK/ACTA1/ATP6AP2/APPL1/ARPC3/PSD3/ILK/LIMA1/ROCK1	26
37°C vs, 41°C	CC	GO:0140513	nuclear protein-containing complex	98/1220	447/8260	2.00783e-05	0.000908943	0.000712349	LGALS3/SUPT4H1/BAP1/ZNF217/CSTF1/RAE1/ARFGEF1/FLOT1/THOC2/RBMX/CETN2/SF3B5/MYO6/SMAD2/SMAD4/MLLT3/PRPF39/RBM3/HNRNPA1/NUP188/POP7/MXD1/ENY2/TERF1/COPS5/POU2F1/RBM8A/INTS3/DDX20/PRPF38B/PIP5K1A/POLR3H/POLR2F/CDK4/NFYB/NUTF2/E2F4/U2AF1L4/RBM42/SNRPD1/CDC5L/TINF2/BAZ1A/MED6/SIN3A/SLBP/ANAPC10/PCF11/RSF1/BMI1/CHMP5/RBM17/LIG4/EIF4A3/TSEN2/ANAPC13/LSM3/RFC4/POLR3D/POP5/DYNLL1/CSTF2T/SF3A1/EXOSC1/PAF1/…	98
37°C vs, 41°C	CC	GO:0015630	microtubule cytoskeleton	76/1178	367/7848	0.00162476	0.0240805	0.0194042	ACTC1/CD86/MX1/RAE1/NR3C1/GEM/FLOT1/MID1/XIAP/CETN2/SMAD4/RPS7/HAUS6/RAB11A/ODF2/CCT6A/RBBP6/TTL/SPAST/SMC6/CCT4/MLLT11/PSMB4/RHOA/GNAI3/DCLRE1B/POLR3H/TUBA1A/CCT2/TUBB2B/ATAT1/TUBB/CD2AP/DST/PSEN1/SLAIN2/CTSC/CHMP5/KATNAL1/GABARAP/PAFAH1B1/TAOK1/NDEL1/RASSF1/MAP4/ARL8B/SERP1/PXK/APP/TBCCD1/LIMK2/DYNLL1/MMS19/ACTA1/ARL3/DDHD2/NFE2L2/CDC25B/DYNLRB1/RBM39/ARFGEF2/SMO/CBX3/IGBP1/SLC25A5/DCTN4/DYNC1L…	76
37°C vs, 41°C	CC	GO:0005925	focal adhesion	18/1220	44/8260	2.21154e-05	0.000908943	0.000712349	JAK2/RHOA/ATAT1/ITGB3/PTK2B/VCL/SORBS2/LIMS2/PTPRA/CAV2/TES/SH3KBP1/SENP1/ILK/LIMA1/PEAK1/XIRP2/NRP1	18
37°C vs, 41°C	CC	GO:0030055	cell-substrate junction	18/1220	45/8260	3.18233e-05	0.00118903	0.000931858	JAK2/RHOA/ATAT1/ITGB3/PTK2B/VCL/SORBS2/LIMS2/PTPRA/CAV2/TES/SH3KBP1/SENP1/ILK/LIMA1/PEAK1/XIRP2/NRP1	18
37°C vs, 41°C	CC	GO:0005794	Golgi apparatus	102/1220	480/8260	5.24582e-05	0.00179669	0.00140809	ATP2C1/STX16/EXT1/ARFGEF1/MID1/PLAGL1/MYO6/AP4E1/GLCE/MGAT2/RAB11A/GGTA1/UGCG/TPST1/GCC2/ST6GAL2/COPA/RAB13/TMEM167B/GNAI3/SLC30A7/COPZ1/LGR5/RAB21/M6PR/GOLT1B/CHPT1/TRAPPC2L/GLG1/COG8/PSENEN/SDF4/LEPROT/TRAPPC3/ATAT1/SCAMP5/PSEN1/FURIN/TMED3/CPE/SPRY1/SGMS2/SLC10A7/PDE2A/BACE1/STEAP2/SGCE/ITM2B/COG1/ARF4/GORASP1/GOLIM4/COPB2/APP/TMED2/LIMK2/AP1B1/CSGALNACT2/TSNAX/SAR1A/FUT11/ARL3/B3GALT1/NFE2L2/…	102
37°C vs, 41°C	CC	GO:0015629	actin cytoskeleton	36/1220	130/8260	9.14227e-05	0.00289036	0.00226521	FYN/ACTC1/CFL1/FLOT1/MYO6/MYO1E/MYO5A/CDC42EP3/CAPG/TPM3/MYL6/CAPZB/MYOZ2/VPS11/WIPF2/MYH2/TNNC1/ARPC4/MYL2/ACTN2/VCL/HNRNPK/ACTA1/CAPZA2/DCTN4/ANG/ARPC3/ARPC1B/ARPC1A/TNNI1/LIMA1/TNNT1/TPM4/PEAK1/XIRP2/MYO1C	36
37°C vs, 41°C	MF	GO:0140662	ATP-dependent protein folding chaperone	16/1123	25/7510	3.03722e-08	1.69173e-05	1.56976e-05	TCP1/HSPA5/CCT6A/CCT7/CCT4/CCT3/CCT2/HSP90AB1/HSP90AA1/HSPA8/HSPA14/HSPH1/HSPA13/HSPD1/CCT5/CCT8	16
37°C vs, 41°C	MF	GO:0003779	actin binding	45/1123	151/7510	2.04035e-06	0.000568238	0.00052727	CFL1/DMD/PLS3/MYO6/MYO1E/MYO5A/UACA/TPM2/CTNNAL1/TMSB10/CAPG/TPM3/CAP1/CAPZB/DST/ACTN1/MYOZ2/RDX/WIPF2/MYH2/TNNC1/ARPC4/PXK/MYL2/ACTN2/VCL/ANKRD1/ACTR3/RAI14/CALD1/CAPZA2/FLNC/MSN/TMSB15A/ANG/ARPC3/ARPC1B/ARPC1A/PFN2/LIMA1/EPB41L1/MAP1B/TPM4/XIRP2/MYO1C	45
37°C vs, 41°C	MF	GO:0140657	ATP-dependent activity	59/1123	227/7510	7.87028e-06	0.00146125	0.0013559	ATP2C1/RALBP1/TAP2/TCP1/MYO6/VCP/HSPA5/CCT6A/SPAST/SMC6/CCT7/CCT4/ATP8B2/CCT3/ATP6V1H/MOV10/ATP1A1/CHD1L/DDX20/MYL6/CCT2/ATP2B1/HSP90AB1/HSP90AA1/ABCG2/ABCB1/HSPA8/HSPA14/KATNAL1/HSPH1/EIF4A3/DHX8/MYH2/TOP2B/UBA3/EIF4A2/RFC4/HSPA13/DDX55/RFC5/DDX50/ACSL5/ATAD1/KIF20B/SMC3/ERCC3/ACSL1/FIGN/HSPD1/ATP6V0E1/ATP7A/SMARCA1/ACSL4/ABCF3/CCT5/CCT8/SMC1A/ORC4/NSF	59
37°C vs, 41°C	MF	GO:0008092	cytoskeletal protein binding	76/1123	318/7510	1.16811e-05	0.00152144	0.00141175	FYN/ACTC1/MX1/CFL1/ARFGEF1/MID1/DMD/PLS3/CETN2/GJA1/ANXA2/MYO6/MYO1E/MYO5A/UACA/RAB11A/TPM2/CTNNAL1/SPAST/TMSB10/CAPG/TERF1/TPM3/RHOA/CAP1/CAPZB/TBCC/DST/RHCG/ACTN1/DNAL1/MYOZ2/RDX/KATNAL1/DCLK1/WIPF2/GABARAP/PAFAH1B1/TAOK1/NDEL1/MYH2/TNNC1/MAP4/ARPC4/PXK/DYRK1A/MYL2/ACTN2/VCL/KIF20B/ANKRD1/ARL3/ACTR3/RAI14/PRNP/CALD1/CAPZA2/FLNC/MSN/TMSB15A/ANG/APPL1/ARPC3/ARPC1B/ARPC1A/PFN2/LIMA1/TNNT1/EPB41L1/…	76
37°C vs, 41°C	MF	GO:0016887	ATP hydrolysis activity	31/1123	97/7510	1.71746e-05	0.00159437	0.00147943	ATP2C1/TAP2/TCP1/VCP/CCT6A/SPAST/CCT7/CCT4/ATP8B2/CCT3/ATP1A1/CHD1L/CCT2/ATP2B1/HSP90AB1/HSP90AA1/ABCB1/KATNAL1/EIF4A3/RFC4/RFC5/ATAD1/SMC3/FIGN/ATP7A/ABCF3/CCT5/CCT8/SMC1A/ORC4/NSF	31
37°C vs, 41°C	MF	GO:0003723	RNA binding	103/1123	491/7510	0.000128717	0.0102422	0.00950379	NCBP2/RAE1/THOC2/RBMX/SF3B5/RPS7/SECISBP2L/SRP14/MYEF2/RBM3/HNRNPA1/RPL35/POP7/FUS/RNPS1/EIF2AK2/PCBP1/RPL8/RRS1/RBM15/RNPC3/RBM8A/DDX20/RPL3/NOP2/CPSF6/RPS26/N4BP1/U2AF1L4/EIF3K/RBM42/SNRPD1/RPS5/PPIE/PARK7/PABPC4/RPL10A/ZFP36L1/PAPOLA/SLBP/CPEB2/MRPL1/EIF4E/PCF11/SIDT2/IARS2/SRP9/RBM17/RBM26/EIF4A3/SRP68/FXR1/MBNL1/LSM3/IGF2BP2/PUS1/DDX55/POP5/CSTF2T/RPLP0/SF3A1/RBM34/DDX50/EXOSC1/HNRNPH3/TRUB1…	103
37°C vs, 41°C	MF	GO:0004672	protein kinase activity	61/1123	260/7510	0.000149049	0.0103775	0.00962934	FYN/MAP3K3/MAP3K6/BRD2/TEC/JAK2/TRPM7/MAP2K1/IGF1R/BCKDK/EIF2AK2/AAK1/DDR2/PKN2/PRKAG1/CDK4/LRRK2/MLKL/MKNK1/CLK3/NEK9/PDGFRA/CAMK2D/MAP3K8/TAOK1/PXK/GSK3B/DYRK1A/PTK2B/LIMK2/PRKG1/SLK/TLK1/ACVR1/CLK1/EPHA4/BMPR2/STRADB/PRKAA1/RPS6KA3/CASK/JAK1/AKT1/AXL/PDK3/RASSF2/TAOK3/GRK5/ILK/ATM/PRKAB2/NUAK1/SNRK/SRPK1/PEAK1/ROCK1/NRP1/LATS2/DYRK1B/PDIK1L/HIPK3	61
37°C vs, 41°C	MF	GO:0016772	transferase activity, transferring phosphorus-containing groups	93/1123	445/7510	0.000315317	0.0175632	0.0162969	FYN/MAP3K3/MAP3K6/BRD2/TEC/PGK1/CDKN2B/JAK2/TRPM7/MAP2K1/IGF1R/GNE/DCTPP1/SEPHS2/BCKDK/EIF2AK2/AAK1/NAGK/TERF1/DDR2/UAP1/PIP5K1A/PKN2/POLR3H/POLR2F/PRKAG1/DGKA/CDK4/POLR2L/CHPT1/LRRK2/MLKL/PIK3C3/MKNK1/CLK3/PAPOLA/NEK9/PDGFRA/CAMK2D/SGMS2/AASDHPPT/TPK1/MAP3K8/DCLK1/NME1/TAOK1/PXK/GSK3B/DYRK1A/PTK2B/PI4KA/LIMK2/OAS2/PRKG1/ALDH18A1/SLK/TLK1/ACVR1/CLK1/EPHA4/BMPR2/STRADB/PRKAA1/PANK3/RPS6KA3/CASK/PR…	93
37°C vs, 41°C	MF	GO:0017111	ribonucleoside triphosphate phosphatase activity	58/1123	261/7510	0.000931679	0.0332162	0.0308214	ATP2C1/MX1/RAB22A/GEM/TAP2/TCP1/RAB11A/VCP/CCT6A/SPAST/CCT7/CCT4/RIT1/ATP8B2/CCT3/RAB13/ATP1A1/CHD1L/RHOA/GNAI3/RAB21/CCT2/ATP2B1/TUBB2B/TUBB/HSP90AB1/RAB23/HSP90AA1/ARL4A/ABCB1/KATNAL1/EIF4A3/ARF4/RAB5C/RAB6B/ARL8B/RFC4/RFC5/ATAD1/SAR1A/SMC3/ARL3/RND3/FIGN/ATP7A/RAC1/RALB/ABCF3/ARF1/GNA13/CCT5/CCT8/SMC1A/ATL3/GNL1/NRAS/ORC4/NSF	58
37°C vs, 41°C	MF	GO:0016301	kinase activity	78/1123	375/7510	0.00110008	0.0340415	0.0315872	FYN/MAP3K3/MAP3K6/BRD2/TEC/PGK1/CDKN2B/JAK2/TRPM7/MAP2K1/IGF1R/GNE/DCTPP1/SEPHS2/BCKDK/EIF2AK2/AAK1/NAGK/DDR2/PIP5K1A/PKN2/PRKAG1/DGKA/CDK4/LRRK2/MLKL/PIK3C3/MKNK1/CLK3/NEK9/PDGFRA/CAMK2D/TPK1/MAP3K8/DCLK1/NME1/TAOK1/PXK/GSK3B/DYRK1A/PTK2B/PI4KA/LIMK2/PRKG1/ALDH18A1/SLK/TLK1/ACVR1/CLK1/EPHA4/BMPR2/STRADB/PRKAA1/PANK3/RPS6KA3/CASK/PRPS1/JAK1/ILKAP/AKT1/AXL/PDK3/RASSF2/TAOK3/GRK5/ILK/ATM/PRKAB2/NUA…	78
37°C vs, 41°C	KEGG	ssc04110	Cell cycle	40/1226	125/8910	1.13738e-07	1.13738e-07	6.61479e-06	CDC45/CREBBP/MYC/RAD21/CCND3/SMAD2/SMAD4/CDKN2B/MCM4/EP300/CDK4/CCND2/E2F4/E2F3/ANAPC10/ANAPC13/STAG1/GSK3B/SMC3/CDC25B/E2F1/RBX1/STAG2/MCM7/YWHAZ/PLK1/CCNH/YWHAB/RBL1/ANAPC11/PCNA/CUL1/MCM6/ATM/CDC26/SMC1A/SMAD3/RBL2/ORC4/GADD45A	40
37°C vs, 41°C	KEGG	ssc03015	mRNA surveillance pathway	31/1226	91/8910	6.54572e-07	6.54572e-07	3.04548e-05	NCBP2/CSTF1/FUS/GSPT1/RNPS1/RBM8A/CPSF6/TARDBP/PABPC4/SRRM1/PAPOLA/FIP1L1/PCF11/UPF2/EIF4A3/PPP2R2A/CSTF2T/PPP2CB/PELO/NXT1/SAP18/CSTF3/PPP2R2C/DAZAP1/CPSF3/RNMT/SMG1/NUDT21/NXF1/PPP2CA/CPSF1	31
37°C vs, 41°C	KEGG	ssc03013	Nucleocytoplasmic transport	33/1226	107/8910	3.61782e-06	3.61782e-06	0.00014027	NCBP2/RAE1/THOC2/NUP188/XPO6/RNPS1/XPO1/RBM8A/SRRM1/NUP98/TPR/IPO9/UPF2/XPO4/IPO5/EIF4A3/NUP155/RANBP17/NXT1/TNPO3/TNPO2/SAP18/RAN/NUP133/NUP153/THOC1/IPO7/XPOT/TNPO1/NUP205/KPNA4/NXF1/KPNA6	33
37°C vs, 41°C	KEGG	ssc03040	Spliceosome	35/1226	125/8910	2.00543e-05	2.00543e-05	0.000531511	NCBP2/THOC2/RBMX/SF3B5/HNRNPA1/FUS/SNRNP200/PCBP1/RBM8A/PRPF38B/U2AF1L4/SNRPD1/PPIE/PPIH/CDC5L/HSPA8/RBM17/EIF4A3/DHX8/PRPF8/LSM3/SF3A1/HNRNPK/SMNDC1/SF3B1/CRNKL1/PUF60/SRSF9/THOC1/HNRNPC/SNRPD2/SF3B3/TRA2A/DDX5/PRPF6	35
37°C vs, 41°C	KEGG	ssc01521	EGFR tyrosine kinase inhibitor resistance	25/1226	78/8910	2.59638e-05	2.59638e-05	0.000561113	GAB1/IL6/JAK2/MAP2K1/IGF1R/SOS2/SOS1/BAX/PDGFRA/EIF4E/PDGFD/NF1/GSK3B/EIF4E2/PIK3R1/JAK1/EIF4EBP1/AKT1/IGF1/AXL/PRKCA/NRG1/NRAS/BCL2L11/MAPK3	25
37°C vs, 41°C	KEGG	ssc01200	Carbon metabolism	32/1226	112/8910	2.89443e-05	2.89443e-05	0.000561113	PGK1/ME1/ME2/PSAT1/PGP/ACO2/TPI1/GOT2/GPI/ENO1/IDH2/DLST/ADPGK/IDH3A/ADH5/ME3/DLD/PFKP/ESD/SUCLG2/HK1/PRPS1/MDH2/SDHA/PFKL/ACAT1/PDHA1/MDH1/TKT/PGAM1/FH/ACO1	32
37°C vs, 41°C	KEGG	ssc04218	Cellular senescence	40/1226	154/8910	3.63282e-05	3.63282e-05	0.000603649	TRAF3IP2/FOXO1/MYC/CCND3/IL6/SMAD2/CDKN2B/TRPM7/MAP2K1/TSC2/HIPK1/ITPR2/CDK4/CCND2/E2F4/E2F3/SLA-3/ZFP36L1/PPP3CA/PPP3CC/PIK3R1/E2F1/SLC25A5/HUS1/CAPN2/NFATC1/EIF4EBP1/AKT1/RBL1/ATM/FBXW11/SMAD3/HIPK2/RBL2/NRAS/CALM3/MAPK3/GADD45A/HIPK3/SLC25A6	40
37°C vs, 41°C	KEGG	ssc00020	Citrate cycle (TCA cycle)	13/1226	29/8910	4.71938e-05	4.71938e-05	0.000731918	ACO2/IDH2/DLST/IDH3A/DLD/ACLY/SUCLG2/MDH2/SDHA/PDHA1/MDH1/FH/ACO1	13
37°C vs, 41°C	KEGG	ssc04510	Focal adhesion	48/1226	200/8910	5.8051e-05	5.8051e-05	0.00083735	FYN/CCND3/XIAP/LAMA4/MAP2K1/IGF1R/SOS2/ITGA11/TNC/MYLPF/ROCK2/SOS1/RHOA/PIP5K1A/CCND2/ARHGAP5/ACTN1/PDGFRA/PDGFD/ITGB3/ITGA3/LAMB2/FLNB/GSK3B/MYLK/MYL2/VCL/VEGFC/ITGA6/PIK3R1/ZYX/CAV1/CAV2/FLNC/CAPN2/PARVA/RAC1/COL1A1/AKT1/IGF1/COL6A3/ILK/COL6A2/PPP1R12A/PRKCA/ROCK1/MAPK3/LAMA5	48
37°C vs, 41°C	KEGG	ssc04810	Regulation of actin cytoskeleton	53/1226	228/8910	6.12474e-05	6.12474e-05	0.00083735	CFL1/MAP2K1/SOS2/ITGA11/FGF7/LPAR1/GNA12/MYLPF/ROCK2/SOS1/RHOA/PIP5K1A/BDKRB1/ACTN1/IQGAP1/PDGFRA/RDX/PDGFD/ARHGEF12/ENAH/DIAPH3/ITGB3/ITGA3/ARPC4/MYLK/MYL2/LIMK2/VCL/ACTR3/ITGA6/NCKAP1/FGF10/PIK3R1/MSN/RAC1/AKT1/ARPC3/ARPC1B/ARPC1A/GNA13/PFN2/DIAPH2/PPP1R12A/PIP4K2C/ACTR2/CYFIP2/ROCK1/NRAS/MAPK3/ARHGEF6/FGF9/SSH1/ABI2	53
37°C vs, 41°C	KEGG	ssc05022	Pathways of neurodegeneration - multiple diseases	95/1226	474/8910	6.47904e-05	6.47904e-05	0.00083735	APAF1/IL6/NDUFA1/COX7A2/MAP2K1/VCP/HSPA5/WIPI2/HIP1/UQCRC2/FUS/ACTR1B/DCTN1/UQCRB/FZD6/NDUFS2/CSF1/PSMB4/PSMA5/TUBA1A/ITPR2/LRP6/LRRK2/MAP1LC3B/COX6B/TOMM40/BAX/NDUFA3/PIK3C3/MFN2/TARDBP/PARK7/TUBB2B/TUBB/ATG2B/RYR3/PSEN1/PSMA4/DNAL1/PPP3CA/CAMK2D/NDUFC1/DKK2/NDUFC2/DCTN5/NDUFAB1/KIF5B/COX5B/PSMD3/PSMB6/UBB/UQCRC1/GSK3B/APP/LOC100519871/PPP3CC/ATXN2/COX6A1/XBP1/ACTR1A/FZD7/PRNP/PLCB1/HSD17B10/SLC…	95
37°C vs, 41°C	KEGG	ssc04216	Ferroptosis	16/1226	42/8910	7.31927e-05	7.31927e-05	0.000888592	SLC39A14/PCBP1/FTL/MAP1LC3B/LPCAT3/FTH1/ACSL5/ACSL1/SLC40A1/PRNP/ACSL4/GPX4/GCLC/SLC3A2/SLC7A11/SLC11A2	16
37°C vs, 41°C	KEGG	ssc03060	Protein export	11/1226	23/8910	8.82185e-05	8.82185e-05	0.000977258	SRP14/HSPA5/SEC61B/SPCS2/SRP9/SRP68/SEC61A1/SRPRB/SPCS3/SEC11A/SEC62	11
37°C vs, 41°C	KEGG	ssc04142	Lysosome	34/1226	130/8910	0.000117967	0.000117967	0.0011086	LITAF/LAMP2/IGF2R/NCOA7/SLC17A5/DMXL2/AP4E1/CD164/CLTA/GUSB/GNPTG/ATP6V1H/CTSK/M6PR/PPT1/NPC1/LGMN/CTSO/SCARB2/MANBA/SMPD1/CTSC/GAA/ENTPD4/AP1B1/CTSA/AP1S2/IDS/TPP1/ATP6AP1/SLC11A2/FUCA1/WDR7/GGA1	34
37°C vs, 41°C	KEGG	ssc04910	Insulin signaling pathway	34/1226	136/8910	0.000300037	0.000300037	0.00218119	FOXO1/FLOT1/PHKA2/PYGL/MAP2K1/SOS2/TSC2/SOS1/PRKAG1/PTPRF/MKNK1/EIF4E/RPTOR/EXOC7/FLOT2/GSK3B/PRKAB1/INPP5A/EIF4E2/PRKAA1/PIK3R1/HK1/PHKA1/EIF4EBP1/AKT1/PRKAB2/CBLB/NRAS/CALM3/MAPK3/SREBF1/IRS1/SOCS4/IRS2	34
37°C vs, 41°C	KEGG	ssc05410	Hypertrophic cardiomyopathy	25/1226	90/8910	0.000339455	0.000339455	0.00232259	ACTC1/IL6/DMD/ITGA11/TPM2/TPM3/LMNA/PRKAG1/SLC8A3/CACNA2D1/ITGB3/ITGA3/TNNC1/PRKAB1/MYL2/ITGA6/TTN/PRKAA1/SGCD/IGF1/PRKAB2/DES/TPM4/SGCB/TNNT2	25
37°C vs, 41°C	KEGG	ssc04151	PI3K-Akt signaling pathway	70/1226	347/8910	0.000486814	0.000486814	0.00314579	MYC/CCND3/IL6/LAMA4/GNB5/JAK2/MAP2K1/IGF1R/SOS2/ITGA11/FGF7/CREB3/LPAR1/TNC/TSC2/SOS1/MCL1/CSF1/NGF/PKN2/CDK4/CCND2/KITLG/HSP90AB1/HSP90AA1/PDGFRA/EREG/EIF4E/PDGFD/RPTOR/ITGB3/ITGA3/LAMB2/GSK3B/PPP2R2A/VEGFC/PPP2CB/ITGA6/EIF4E2/PRKAA1/FGF10/OSMR/PIK3R1/CREB5/JAK1/LOC396781/PPP2R2C/RAC1/COL1A1/YWHAZ/EIF4EBP1/AKT1/IGF1/YWHAB/COL6A3/CREB3L2/COL6A2/GNG2/GNB4/PRKCA/RBL2/NRAS/BCL2L11/MAPK3/GNG8/FGF9/IR…	70
37°C vs, 41°C	KEGG	ssc04919	Thyroid hormone signaling pathway	30/1226	120/8910	0.000664231	0.000664231	0.00406635	FOXO1/CREBBP/MYC/SLC16A10/BMP4/MAP2K1/TSC2/NCOA1/NCOA2/ATP1A1/EP300/SIN3A/PFKP/ITGB3/NCOR1/GSK3B/MED13L/PIK3R1/PLCB1/NCOA3/SLC16A2/PFKL/AKT1/SLC2A1/STAT1/THRB/PRKCA/NRAS/MAPK3/PLCD1	30
37°C vs, 41°C	KEGG	ssc04360	Axon guidance	41/1226	182/8910	0.00079398	0.00079398	0.00473602	FYN/CFL1/SRGAP1/NCK2/ROCK2/RHOA/GNAI3/SLIT2/PPP3CA/CAMK2D/SEMA3D/SEMA3A/ARHGEF12/PLXNA2/ENAH/GSK3B/PPP3CC/LIMK2/EPHA4/BMPR2/PIK3R1/SLIT3/PLXNA4/SMO/EFNB1/NCK1/RAC1/PTPN11/ILK/FZD3/PLXNB2/PLXNA1/PRKCA/ROCK1/UNC5A/NRP1/NRAS/MAPK3/SEMA3C/SSH1/UNC5B	41
37°C vs, 41°C	KEGG	ssc04120	Ubiquitin mediated proteolysis	33/1226	144/8910	0.00183623	0.00183623	0.00949256	MID1/CUL4B/XIAP/NEDD4L/PIAS1/BIRC6/UBE2N/UBA2/PML/ANAPC10/UBE2R2/CUL4A/UBB/UBA3/ANAPC13/LOC100156381/UBE3B/HUWE1/RBX1/UBE2D3/ANAPC11/CUL1/UBE2H/WWP2/CDC26/UBE2M/CBLB/FBXW11/CUL5/TRIP12/NEDD4/RHOBTB1/UBE2L6	33
37°C vs, 41°C	KEGG	ssc04152	AMPK signaling pathway	29/1226	122/8910	0.001886	0.001886	0.00953788	FOXO1/SCD/CPT1A/IGF1R/CREB3/TSC2/PRKAG1/PFKP/CAB39L/RPTOR/PPP2R2A/PRKAB1/PPP2CB/STRADB/PRKAA1/PIK3R1/HNF4A/CREB5/PFKL/PPP2R2C/EIF4EBP1/AKT1/IGF1/CREB3L2/PRKAB2/SREBF1/IRS1/PPP2CA/IRS2	29
37°C vs, 41°C	KEGG	ssc04150	mTOR signaling pathway	34/1226	153/8910	0.00271609	0.00271609	0.0126369	MAP2K1/IGF1R/SOS2/TSC2/SOS1/FZD6/ATP6V1H/RHOA/LRP6/RRAGC/EIF4E/GRB10/CAB39L/RPTOR/GSK3B/CLIP1/FZD7/STRADB/EIF4E2/PRKAA1/RICTOR/SLC38A9/PIK3R1/RPS6KA3/EIF4EBP1/AKT1/IGF1/LPIN2/SLC3A2/FZD3/PRKCA/NRAS/MAPK3/IRS1	34
37°C vs, 41°C	KEGG	ssc04066	HIF-1 signaling pathway	26/1226	109/8910	0.00300099	0.00300099	0.0129283	IFNGR1/CREBBP/IL6/PGK1/MAP2K1/IGF1R/EP300/ENO1/MKNK1/EGLN3/CAMK2D/EIF4E/PFKP/EIF4E2/PIK3R1/TIMP1/HK1/RBX1/PFKL/PDHA1/EIF4EBP1/AKT1/IGF1/SLC2A1/PRKCA/MAPK3	26
37°C vs, 41°C	KEGG	ssc05414	Dilated cardiomyopathy	22/1226	95/8910	0.00869714	0.00869714	0.0293222	ACTC1/DMD/ITGA11/TPM2/ADCY9/TPM3/LMNA/SLC8A3/CACNA2D1/ITGB3/ITGA3/TNNC1/MYL2/ITGA6/TTN/SGCD/LOC396781/IGF1/DES/TPM4/SGCB/TNNT2	22

## Sheet: Table S3
Table S3: Least square mean (LSM), Fold change, P value and adjusted P (FDR) of all differentially expressed genes of differentiated myotubes from pool 5 compared to pool 20 permanently cultured at 35°, 39° or 41°C
Probeset	anno name local	LSM P5	LSM P20	Fold change	P value P20 P5	FDR P20 P5
SNOWBALL_018287_s_st	NEB	8.39667	6.9275	2.76862	0.0001	1.93495e-09
SNOWBALL_023946_s_st	KLHL41	5.98167	4.77	2.31605	0.0001	3.88444e-09
SNOWBALL_017945_s_st	CHRNA1	10.085	8.575	2.8481	0.0001	5.34989e-09
SNOWBALL_003265_s_st	ACTC1	9.25917	8.01167	2.3743	0.0001	6.2114e-09
SNOWBALL_017923_s_st	KLHL41	5.03333	3.83333	2.2974	0.0001	7.64783e-09
SNOWBALL_026821_st	SLN	6.61333	4.93167	3.20798	0.0001	1.74745e-08
SNOWBALL_018312_st	NEB	7.41167	6.0225	2.61927	0.0001	2.33619e-08
SNOWBALL_026945_s_st	JAM2	7.39	6.82917	1.47512	0.0001	2.3915e-08
SNOWBALL_029185_st	CASQ2	6.06667	4.87583	2.28285	0.0001	2.6893e-08
SNOWBALL_016671_s_st	ACTN2	7.22417	5.90333	2.4981	0.0001	3.11143e-08
SNOWBALL_000042_s_st	ACTC1	11.3467	10.3483	1.99769	0.0001	3.29111e-08
SNOWBALL_043940_st	MRPL42	4.88	5.95667	-2.10916	0.0001	4.19202e-08
SNOWBALL_018184_s_st	TTN	8.5275	7.2	2.50967	0.0001	4.25065e-08
SNOWBALL_024018_s_st	NEB	6.87667	5.58417	2.44952	0.0001	4.25137e-08
SNOWBALL_023914_s_st	TTN	8.09167	6.675	2.66968	0.0001	4.25558e-08
SNOWBALL_018170_s_st	MYL1	9.1125	7.715	2.63445	0.0001	4.34761e-08
SNOWBALL_000048_s_st	ACTC1	11.6942	10.7567	1.91521	0.0001	4.42128e-08
SNOWBALL_027729_st	AMPH	5.01833	4.28083	1.66728	0.0001	4.88723e-08
SNOWBALL_031422_st	XIRP2	6.52333	5.00583	2.86295	0.0001	5.22443e-08
SNOWBALL_022983_st	CD82	8.02083	7.14917	1.82978	0.0001	6.53348e-08
SNOWBALL_023911_s_st	TTN	7.64	6.28667	2.55502	0.0001	8.95266e-08
SNOWBALL_030011_st	MID1	5.82	4.9425	1.83719	0.0001	1.06135e-07
SNOWBALL_017358_st	ANKRD1	9.26333	8.16167	2.14602	0.0001	1.18487e-07
SNOWBALL_022238_st		9.83167	8.7075	2.17976	0.0001	1.3565e-07
SNOWBALL_047536_st	MYBPH	6.93917	5.83083	2.15596	0.0001	1.41351e-07
SNOWBALL_023908_st	TTN	8.59667	7.17417	2.6805	0.0001	1.5145e-07
SNOWBALL_018476_st	NEB	6.63583	5.16833	2.76542	0.0001	1.61219e-07
SNOWBALL_006292_st	CASQ2	8.49833	7.27917	2.32812	0.0001	2.09704e-07
SNOWBALL_016512_s_st	HSPB8	7.43167	6.4075	2.03378	0.0001	2.49979e-07
SNOWBALL_002930_st	ZNF106	8.32417	7.7125	1.52802	0.0001	2.50877e-07
SNOWBALL_023910_s_st	TTN	6.61833	5.2475	2.5862	0.0001	2.85182e-07
SNOWBALL_015770_st	ZIC1	6.60667	5.65083	1.9397	0.0001	3.0004e-07
SNOWBALL_014981_st	MYH2	7.71333	6.39333	2.49666	0.0001	4.01951e-07
SNOWBALL_004560_st	MYLPF	7.05167	5.27917	3.41645	0.0001	4.20609e-07
SNOWBALL_003530_st	CAVIN4	5.08333	4.1825	1.86714	0.0001	4.70809e-07
SNOWBALL_017994_st		8.10167	6.7125	2.61927	0.0001	4.99173e-07
SNOWBALL_045635_st	DCAF7	8.515	7.98333	1.4456	0.0001	5.04665e-07
SNOWBALL_038445_st	NES	7.91417	7.0375	1.83613	0.0001	5.34772e-07
SNOWBALL_020132_s_st	DMD	5.17	4.27417	1.86068	0.0001	5.36877e-07
SNOWBALL_015142_st	TEX14	4.7	5.68	-1.97247	0.0001	5.43855e-07
SNOWBALL_002114_st	UTRN	8.49333	8.775	-1.2156	0.0001	7.07777e-07
SNOWBALL_037576_st		7.05333	6.08417	1.95771	0.0001	8.21866e-07
SNOWBALL_019737_s_st	CENPH,LOC102161570	6.50917	5.88583	1.54043	0.0001	8.79648e-07
SNOWBALL_002305_st	SOGA3,KIAA0408	5.54333	4.9	1.56193	0.0001	1.06857e-06
SNOWBALL_018081_s_st	SLC40A1	8.7775	9.34083	-1.47768	0.0001	1.18874e-06
SNOWBALL_012387_st	SLN	5.86917	3.795	4.21101	0.0001	1.32807e-06
SNOWBALL_019740_st	AKR1B1	7.26917	6.765	1.4183	0.0001	1.39815e-06
SNOWBALL_010746_st	AKAP6	6.195	5.55583	1.55743	0.0001	1.52205e-06
SNOWBALL_018012_st	TTN	8.05833	6.7025	2.55945	0.0001	1.56021e-06
SNOWBALL_015364_st	TNNC1	6.64917	5.33083	2.49378	0.0001	1.81053e-06
SNOWBALL_042533_st	SCPEP1	8.8925	9.295	-1.3218	0.0001	2.29998e-06
SNOWBALL_023015_st	IGF1	6.405	7.07083	-1.58648	0.0001	2.81742e-06
SNOWBALL_025265_s_st	TNNI1	6.48583	5.37917	2.15348	0.0001	2.96305e-06
SNOWBALL_009531_st	RBM24	6.53833	5.90917	1.54667	0.0001	3.64485e-06
SNOWBALL_002562_st	FILIP1	6.63417	6.09667	1.45146	0.0001	3.76176e-06
SNOWBALL_004583_st	LOC100739121	3.7425	4.51583	-1.70921	0.0001	3.93013e-06
SNOWBALL_047744_st	CYBRD1	8.2025	8.56	-1.2812	0.0001	3.95648e-06
SNOWBALL_007578_s_st	IGF1	8.44833	9.1525	-1.6292	0.0001	5.56553e-06
SNOWBALL_007703_s_st	IGF1	9.73667	10.4133	-1.59844	0.0001	5.79805e-06
SNOWBALL_025533_s_st	IGF2	7.36417	6.20833	2.22813	0.0001	6.51983e-06
SNOWBALL_024379_st	HSPB8	7.1425	6.25833	1.8457	0.0001	6.69624e-06
SNOWBALL_011826_st	MYOZ2	5.4025	4.1725	2.34567	0.0001	7.00995e-06
SNOWBALL_000272_s_st	CD86	7.595	8.36917	-1.7102	0.0001	7.57581e-06
SNOWBALL_044906_st		7.11083	6.47167	1.55743	0.0001	8.95515e-06
SNOWBALL_018020_st	SPATS2L	9.47167	9.195	1.21139	0.0001	9.45934e-06
SNOWBALL_002985_st	ATP8B1	5.88167	6.21167	-1.25701	0.0001	1.18755e-05
SNOWBALL_001612_s_st	MID1	5.94583	5.31917	1.54399	0.0001	1.20538e-05
SNOWBALL_012512_st	CACNA2D1	8.295	8.02167	1.2086	0.0001	1.31483e-05
SNOWBALL_035615_st	EPDR1	6.69333	7.16333	-1.38511	0.0001	1.56906e-05
SNOWBALL_001674_s_st	DMD	4.1625	3.10167	2.08614	0.0001	1.61356e-05
SNOWBALL_002105_st	FUCA2	8.04417	8.21167	-1.12311	0.0001	1.63195e-05
SNOWBALL_023434_st	AR	4.00167	4.86	-1.81294	0.0001	1.67196e-05
SNOWBALL_029681_st	INPP4B	4.81833	3.74417	2.10551	0.0001	1.82955e-05
SNOWBALL_014045_st	KLF5	7.20083	6.26417	1.9141	0.0001	2.28654e-05
SNOWBALL_008635_st	TXNDC12	8.20167	8.50917	-1.23756	0.0001	2.35564e-05
SNOWBALL_007892_st	CDH13	8.92583	8.46833	1.37316	0.0001	2.51483e-05
SNOWBALL_013771_st	DCLK1	7.00333	6.525	1.39313	0.0001	2.55954e-05
SNOWBALL_012991_st	ADORA1	7.02083	6.31417	1.63203	0.0001	2.62217e-05
SNOWBALL_021403_s_st	S100A1	5.94167	5.2025	1.66921	0.0001	2.67301e-05
SNOWBALL_014190_st	PRKAR1A	9.3625	9.1675	1.14472	0.0001	2.71459e-05
SNOWBALL_017421_st	ACTA1	8.81	8.04417	1.70035	0.0001	2.76048e-05
SNOWBALL_032373_st		5.815	5.2025	1.52891	0.0001	3.34315e-05
SNOWBALL_002965_st	MLLT3	6.10167	5.3925	1.63486	0.0001	3.3572e-05
SNOWBALL_011516_s_st	CPE	5.49417	4.74667	1.67888	0.0001	3.45087e-05
SNOWBALL_000044_s_st	ACTC1	7.2925	6.445	1.79938	0.0001	3.72184e-05
SNOWBALL_026846_s_st	IGF2	7.43917	6.86917	1.48452	0.0001	3.75512e-05
SNOWBALL_015702_s_st	LOC100524981	9.41667	9.285	1.09556	0.0001	3.81729e-05
SNOWBALL_015180_st	RFTN1	6.86417	7.25417	-1.31039	0.0001	4.39804e-05
SNOWBALL_015421_st	IMPDH2	9.56833	9.3475	1.16541	0.0001	4.70455e-05
SNOWBALL_026834_s_st	TNNT1	6.75417	5.39333	2.56833	0.0001	4.80712e-05
SNOWBALL_011439_st	SFRP2	10.9367	11.4825	-1.45986	0.0001	4.96848e-05
SNOWBALL_016480_st	MYL2	6.4125	5.30333	2.15721	0.0001	5.14084e-05
SNOWBALL_003587_st	GNA14	6.44083	6.93	-1.40363	0.0001	5.1799e-05
SNOWBALL_016326_st	PTK2B	5.42417	5.80417	-1.30134	0.0001	5.35148e-05
SNOWBALL_012574_st	ARL4A	5.3425	4.53667	1.74816	0.0001	5.39459e-05
SNOWBALL_033813_st	SCN3B	5.22	4.46833	1.68374	0.0001	5.39949e-05
SNOWBALL_018148_st	MYL1	4.0625	2.85167	2.31471	0.0001	6.53622e-05
SNOWBALL_000370_st	DPP4	7.0575	6.48583	1.48624	0.0001	6.59862e-05
SNOWBALL_006894_s_st	MYL6B	5.41917	4.66583	1.68568	0.0001	6.68034e-05
SNOWBALL_017797_st	ASB5	4.92667	3.9075	2.02675	0.0001	6.71976e-05
SNOWBALL_037186_st	SIX3	7.14833	7.69917	-1.46493	0.0001	6.90888e-05
SNOWBALL_001581_s_st	CHI3L1	8.98167	9.52167	-1.45397	0.0001	6.96336e-05
SNOWBALL_031434_st	ANKRD33B	4.30667	4.83667	-1.44393	0.0001	8.00634e-05
SNOWBALL_015726_st	PCOLCE2	6.86333	7.10583	-1.18304	0.0001	8.05215e-05
SNOWBALL_042313_st	KCNN3	4.67417	3.98167	1.61608	0.0001	8.31898e-05
SNOWBALL_011757_st	PDLIM5	9.60917	9.83333	-1.1681	0.0001	9.46964e-05
SNOWBALL_018673_st	HSPB3	5.42167	4.55583	1.82239	0.0001	9.57182e-05
SNOWBALL_009326_st	AK4	7.56833	7.82833	-1.19748	0.0001	9.69731e-05
SNOWBALL_027702_st	SMIM20	7.28917	7.085	1.15202	0.0001	9.95694e-05
SNOWBALL_026887_st	ART3	2.74167	1.89417	1.79938	0.0001	0.000100295
SNOWBALL_018215_st	MYL1	7.645	6.12583	2.86625	0.0001	0.000104005
SNOWBALL_026210_st	PTPRF	6.64667	7.0225	-1.29759	0.0001	0.00010545
SNOWBALL_047417_st	CCDC112	5.94583	6.535	-1.50438	0.0001	0.00010601
SNOWBALL_047807_st	IGF1	7.78833	8.55667	-1.7033	0.0001	0.000109757
SNOWBALL_007452_s_st	TEAD4	5.56917	5.19417	1.29684	0.0001	0.00011351
SNOWBALL_047667_st	MRVI1	4.64417	5.225	-1.49571	0.0001	0.000125268
SNOWBALL_015221_st	TGFBR2	9.70417	9.4275	1.21139	0.0001	0.000128683
SNOWBALL_014021_st	ANKRD10	7.51833	7.10833	1.32869	0.0001	0.00013482
SNOWBALL_036938_st	TRIM55	2.9	1.76	2.20381	0.0001	0.000135676
SNOWBALL_002878_s_st	B2M	10.9508	11.1817	-1.17351	0.0001	0.000136058
SNOWBALL_044938_st	PRELP	5.99667	6.57833	-1.49658	0.0001	0.000138707
SNOWBALL_023306_s_st	ERO1A	7.00167	7.38083	-1.30059	0.0001	0.000139256
SNOWBALL_002141_st	UTRN	8.05667	8.33667	-1.21419	0.0001	0.000139606
SNOWBALL_011795_st	MYOZ2	8.625	7.495	2.18859	0.0001	0.000139839
SNOWBALL_006047_st	OLFML2B	6.7325	6.125	1.52362	0.0001	0.000142151
SNOWBALL_012319_st		8.23667	7.94667	1.22264	0.0001	0.000149968
SNOWBALL_019193_st	RNF24	7.17833	7.4975	-1.24761	0.0001	0.000154194
SNOWBALL_034953_st	PDLIM5	8.04	8.41083	-1.2931	0.0001	0.000155651
SNOWBALL_009297_st	TTLL7	5.6775	6.02833	-1.2753	0.0001	0.000157437
SNOWBALL_046443_st	IL17RD	5.08333	4.47667	1.52274	0.0001	0.000162165
SNOWBALL_018610_st	FGF10	5.3725	4.53583	1.78592	0.0001	0.000162354
SNOWBALL_010744_st	ISG12(A)	5.02667	5.6975	-1.59199	0.0001	0.000164808
SNOWBALL_001471_st	ANPEP	7.7225	8.23917	-1.43065	0.0001	0.000166587
SNOWBALL_006210_st	MLLT11	7.4675	6.93833	1.4431	0.0001	0.000169895
SNOWBALL_045591_st	LOC100624559	5.445	4.99333	1.36762	0.0001	0.000170554
SNOWBALL_037839_st	MUSK	5.455	4.56833	1.8489	0.0001	0.000178141
SNOWBALL_005111_st	STON1	7.25333	7.59667	-1.26868	0.0001	0.000179406
SNOWBALL_035391_st	MEGF10	6.245	5.43917	1.74816	0.0001	0.000179838
SNOWBALL_021685_st	RHOF	5.87583	5.3825	1.40769	0.0001	0.000181342
SNOWBALL_026316_st	PGM5	5.1225	3.12083	4.00462	0.0001	0.000188322
SNOWBALL_004392_s_st	HIP1	7.0225	6.75167	1.2065	0.0001	0.000188367
SNOWBALL_033271_st	SOX11	4.93583	4.1525	1.7211	0.0001	0.000191832
SNOWBALL_017730_st	BIN1	7.50833	7.0775	1.34801	0.0001	0.000192038
SNOWBALL_004207_st	PCSK6	7.32833	7.53417	-1.15335	0.0001	0.000194438
SNOWBALL_000040_s_st	ACTC1	6.66167	5.87	1.73107	0.0001	0.000196226
SNOWBALL_004466_s_st	LOC110258498	7.96167	7.805	1.11471	0.0001	0.000204956
SNOWBALL_000273_s_st	CD86	5.1225	6.045	-1.8954	0.0001	0.000206661
SNOWBALL_028713_st		7.4575	7.025	1.34957	0.0001	0.000213158
SNOWBALL_001580_s_st	CHI3L1	9.08167	9.66083	-1.49399	0.0001	0.000215613
SNOWBALL_010856_st	NPTN	8.85833	9.04833	-1.14076	0.0001	0.000222205
SNOWBALL_036056_st	SOGA3,KIAA0408	3.66	3.05417	1.52186	0.0001	0.000232903
SNOWBALL_002416_st	FAM26E,FAM26D	7.225	7.40917	-1.13616	0.0001	0.000233615
SNOWBALL_023052_s_st	SGCA	5.65917	4.96083	1.62263	0.0001	0.000236421
SNOWBALL_006204_st	LRRC39	2.6025	1.89083	1.63769	0.0001	0.000236983
SNOWBALL_012802_st	JAM3	8.65333	8.41833	1.17691	0.0001	0.000238751
SNOWBALL_020483_st	CHRDL1	11.0058	11.2583	-1.19127	0.0001	0.00024565
SNOWBALL_026815_st	CYBRD1	9.32667	9.62417	-1.22901	0.0001	0.000248537
SNOWBALL_014365_st	ETV4	7.03583	6.63083	1.32409	0.0001	0.000254257
SNOWBALL_007264_st	MGP	9.41667	8.93417	1.39716	0.0001	0.000256863
SNOWBALL_001470_s_st	ANPEP	6.5675	7.00917	-1.35817	0.0001	0.00025688
SNOWBALL_005732_st	EYA1	6.77	6.31583	1.36999	0.0001	0.000258732
SNOWBALL_016968_s_st	ACSL5	6.80667	7.10583	-1.23043	0.0001	0.000261701
SNOWBALL_011743_st	SPRY1	8.74917	8.27667	1.38751	0.0001	0.000266591
SNOWBALL_033183_st	IGF1	5.8725	6.58583	-1.63959	0.0001	0.000270906
SNOWBALL_001613_s_st	MID1	6.94083	6.11833	1.76847	0.0001	0.000272784
SNOWBALL_011383_st	LIMCH1,LOC110262081	7.56583	7.875	-1.23899	0.0001	0.000302846
SNOWBALL_023347_st	SLC2A1	8.785	9.18417	-1.31875	0.0001	0.000305884
SNOWBALL_019798_st	MTURN	8.63167	8.285	1.27162	0.0001	0.000308782
SNOWBALL_004480_st	TNFRSF17	4.28833	4.71833	-1.34723	0.0001	0.000311146
SNOWBALL_022499_st	CARD6	7.36667	7.62833	-1.19886	0.0001	0.000312516
SNOWBALL_020169_s_st	DMD	4.10583	3.235	1.82872	0.0001	0.000314861
SNOWBALL_008609_st	AWN	4.9075	4.40083	1.42076	0.0001	0.000316263
SNOWBALL_000956_st	SLC2A13	7.485	7.79167	-1.23685	0.0001	0.000318109
SNOWBALL_012700_st	PRELP	9.64	10.1192	-1.39394	0.0001	0.000335035
SNOWBALL_009971_st	LOC110261530	6.35833	5.84083	1.43147	0.0001	0.00033748
SNOWBALL_021705_st	SLC2A5	4.4925	5.45333	-1.94643	0.0001	0.000337591
SNOWBALL_007815_s_st	ACSS3	6.02333	5.33333	1.61328	0.0001	0.000343497
SNOWBALL_007705_s_st	ATP2B1	8.24333	8.00583	1.17895	0.0001	0.000345192
SNOWBALL_017452_s_st	ZRANB1	7.7675	7.5525	1.1607	0.0001	0.000349194
SNOWBALL_011465_st	SFRP2	10.87	11.445	-1.48968	0.0001	0.000351913
SNOWBALL_014284_st	ARL4D	4.51417	5.1625	-1.56736	0.0001	0.000356444
SNOWBALL_039104_st	OLFML2A	6.17417	5.6725	1.41585	0.0001	0.000373208
SNOWBALL_004054_st	TPM2	7.80917	6.98667	1.76847	0.0001	0.000377498
SNOWBALL_009023_st	CAP1	10.3	10.5267	-1.17013	0.0001	0.000380592
SNOWBALL_033160_st	UST	7.73417	8.01167	-1.21209	0.0001	0.000382817
SNOWBALL_004712_s_st	NPAS2	8.3125	8.50917	-1.14605	0.0001	0.000391122
SNOWBALL_037465_st	TP53INP2	6.44083	6.1575	1.217	0.0001	0.000396893
SNOWBALL_035009_st	TBC1D8	5.28583	4.83917	1.36289	0.0001	0.000398119
SNOWBALL_020973_s_st	IGFBP2	10.0325	10.4242	-1.31191	0.0001	0.000398251
SNOWBALL_010211_s_st	CHRNA3	7.8975	7.19583	1.62638	0.0001	0.000409212
SNOWBALL_000587_s_st	SYCP2	6.73583	7.42583	-1.61328	0.0001	0.000410718
SNOWBALL_029736_st	NRP2	8.14583	8.45	-1.23471	0.0001	0.000424042
SNOWBALL_010728_s_st	PDE8A	8.1825	8.31167	-1.09366	0.0001	0.000427089
SNOWBALL_020157_s_st	DMD	4.54	3.34167	2.29474	0.0001	0.000428977
SNOWBALL_020241_st	AR	4.00583	4.7225	-1.64338	0.0001	0.000433248
SNOWBALL_009910_s_st	PTK7	7.84583	7.555	1.22335	0.0001	0.000436129
SNOWBALL_018135_s_st	SLC40A1	8.17333	8.605	-1.34879	0.0001	0.000444111
SNOWBALL_003131_st	NEDD4L	6.93	6.63917	1.22335	0.0001	0.000444185
SNOWBALL_034362_st	LAMC1	10.6442	10.7933	-1.10893	0.0001	0.000459762
SNOWBALL_046425_st	ZNHIT6	5.96833	6.41083	-1.35896	0.0001	0.000481029
SNOWBALL_010661_st		10.9017	11.0908	-1.1401	0.0001	0.00048207
SNOWBALL_027765_st	CAMSAP2	8.835	9.03417	-1.14804	0.0001	0.00048776
SNOWBALL_029353_st	ITGA1	4.38417	5.035	-1.57007	0.0001	0.000503193
SNOWBALL_018225_st	CALCRL	5.36167	4.81	1.46578	0.0001	0.00050486
SNOWBALL_018092_st	C15H2orf88	3.8125	3.28417	1.44226	0.0001	0.000508275
SNOWBALL_039160_st		3.6625	3.23083	1.34879	0.0001	0.000522322
SNOWBALL_005637_st	PKIA	9.25083	9.00167	1.18852	0.0001	0.000541164
SNOWBALL_029700_st	SLC38A1	5.39	5.69917	-1.23899	0.0001	0.000546662
SNOWBALL_031115_st	AMOTL1	9.19833	9.435	-1.17827	0.0001	0.000548464
SNOWBALL_019342_s_st	TGM2	7.6225	7.98333	-1.28417	0.0001	0.000552072
SNOWBALL_000880_st	LOC100624086	6.3175	6.11333	1.15202	0.0001	0.000572729
SNOWBALL_015120_st		5.16583	4.51583	1.56917	0.0001	0.000574318
SNOWBALL_013867_st	LACC1	6.575	6.86583	-1.22335	0.0001	0.000582071
SNOWBALL_020036_s_st	TMSB4X	11.1858	11.3808	-1.14472	0.0001	0.000583339
SNOWBALL_016149_st	ATP5O	6.8725	6.6625	1.15669	0.0001	0.000599646
SNOWBALL_018071_s_st	ERBB4	4.13417	3.5625	1.48624	0.0001	0.000600946
SNOWBALL_026482_s_st	LOC110256043	5.33667	4.28833	2.06814	0.0001	0.000621782
SNOWBALL_004098_st	MUSK	4.64	3.9575	1.60492	0.0001	0.00062267
SNOWBALL_027076_st	DES	8.0425	7.56	1.39716	0.0001	0.000625082
SNOWBALL_018607_st	ITGA1	7.0525	7.48417	-1.34879	0.0001	0.000625114
SNOWBALL_017887_st	GPR155	7.755	8.09583	-1.26649	0.0001	0.000628909
SNOWBALL_023545_st	CHRDL1	9.02833	9.3675	-1.26503	0.0001	0.000629505
SNOWBALL_013139_st	VASH2	8.09667	7.72583	1.2931	0.0001	0.000636855
SNOWBALL_030009_st	NACA	7.795	7.28333	1.4257	0.0001	0.000646864
SNOWBALL_033810_st	LOC102161921	3.47083	3.93083	-1.37554	0.0001	0.000653688
SNOWBALL_046663_st	FZD7	7.89833	8.16333	-1.20164	0.0001	0.000664517
SNOWBALL_000588_s_st	SYCP2	4.94083	5.63583	-1.61888	0.0001	0.000678115
SNOWBALL_010496_s_st	CTSH	11.3883	11.5558	-1.12311	0.0001	0.000679625
SNOWBALL_022178_st	FIBIN	5.44167	4.955	1.4012	0.0001	0.000714783
SNOWBALL_044867_st		4.99583	5.47583	-1.39474	0.0001	0.000719139
SNOWBALL_017931_st	PDK1	7.53333	7.83167	-1.22972	0.0001	0.000722706
SNOWBALL_011387_st	APBB2	7.48417	7.21417	1.20581	0.0001	0.000735291
SNOWBALL_015795_st	GBE1	7.98167	8.26167	-1.21419	0.0001	0.000753989
SNOWBALL_008675_s_st	CAP1	8.99083	9.20417	-1.15936	0.0001	0.000762063
SNOWBALL_021574_s_st	EMB	6.2125	5.88583	1.25411	0.0001	0.000765482
SNOWBALL_022880_s_st	SMYD1	5.58917	5.03333	1.47002	0.0001	0.000768847
SNOWBALL_000039_st	THBS1	12.5475	12.72	-1.12701	0.0001	0.000777151
SNOWBALL_027796_st	FUCA1	8.69167	8.89083	-1.14804	0.0001	0.00078472
SNOWBALL_019030_st	SLC20A2	7.03833	6.8525	1.13747	0.0001	0.000797928
SNOWBALL_014052_st	COL4A1	8.5825	8.80833	-1.16945	0.0001	0.000803749
SNOWBALL_021427_st	ADGRG6	4.7175	5.23917	-1.43561	0.0001	0.000809126
SNOWBALL_023344_s_st	SLC2A5	4.7625	5.6475	-1.84676	0.0001	0.000826559
SNOWBALL_023043_s_st	BVES	5.46667	5.04583	1.3387	0.0001	0.000834283
SNOWBALL_020903_s_st	TMBIM6	9.83167	9.9625	-1.09493	0.0001	0.000837512
SNOWBALL_013305_st	DISP1	7.75167	7.36917	1.3036	0.0001	0.000904584
SNOWBALL_001582_s_st	CHI3L1	3.9725	4.41	-1.35426	0.0001	0.000907321
SNOWBALL_017765_s_st	SORBS2	3.5775	3.15083	1.34412	0.0001	0.000908128
SNOWBALL_034579_st	ITGA1	5.32667	5.86167	-1.44894	0.0001	0.000913029
SNOWBALL_024691_s_st	FAM25A	6.05333	5.4575	1.51135	0.0001	0.000924141
SNOWBALL_018586_st	ADAMTS12	3.95833	3.625	1.25992	0.0001	0.000941048
SNOWBALL_006367_st	PSMB4	8.85417	8.7025	1.11085	0.0001	0.000948586
SNOWBALL_001650_st	NHS	4.12	4.7175	-1.51309	0.0001	0.000954771
SNOWBALL_016207_st	CD96	4.07083	3.58083	1.40444	0.0001	0.000956147
SNOWBALL_022986_s_st	SFRP4	8.16917	8.60917	-1.3566	0.0001	0.000964862
SNOWBALL_015884_st	ALCAM	5.6075	5.22667	1.30209	0.0001	0.000969909
SNOWBALL_011293_s_st	CD38	3.30417	3.83583	-1.4456	0.0001	0.00097603
SNOWBALL_023678_s_st	TGM2	6.23917	6.63583	-1.31646	0.0001	0.000987315
SNOWBALL_031138_st	LTBP2	9.62	9.83083	-1.15736	0.0001	0.000999586
SNOWBALL_044410_st		4.85083	5.17917	-1.25556	0.0001	0.00102344
SNOWBALL_011159_st	GSTA4	7.375	7.1325	1.18304	0.0001	0.001036
SNOWBALL_044905_st	TNIK	4.4775	5.03167	-1.46832	0.0001	0.00104602
SNOWBALL_006392_st	AGL	7.16583	6.92917	1.17827	0.0001	0.00105859
SNOWBALL_003691_st	LPAR1	9.505	9.215	1.22264	0.0001	0.00106546
SNOWBALL_001857_s_st	TMEM255A	6.3025	6.61333	-1.24042	0.0001	0.00107062
SNOWBALL_016859_s_st	LRMDA	5.91083	5.63417	1.21139	0.0001	0.00108453
SNOWBALL_006991_st	ITGA5	8.40333	8.68083	-1.21209	0.0001	0.00109962
SNOWBALL_007352_st	PKP2	6.17333	5.73333	1.3566	0.0001	0.0010998
SNOWBALL_004628_st	TBC1D8	5.84083	5.54667	1.22618	0.0001	0.00111251
SNOWBALL_031574_st	EMB	5.195	4.81667	1.29984	0.0001	0.00112259
SNOWBALL_011800_s_st	ABCG2	7.025	6.68667	1.2643	0.0001	0.00113927
SNOWBALL_018634_st	ESM1	7.485	6.955	1.44393	0.0001	0.0012184
SNOWBALL_025236_st	AGL	6.13583	5.83	1.23613	0.0001	0.0012318
SNOWBALL_012829_st	SEMA3A	7.67167	7.11333	1.47257	0.0001	0.00126385
SNOWBALL_014439_st	MYO1D	9.59	9.9025	-1.24186	0.0001	0.00128047
SNOWBALL_029738_st	DISP1	5.60333	5.24083	1.28565	0.0001	0.00128746
SNOWBALL_043974_st		5.6575	5.16083	1.41095	0.0001	0.00132088
SNOWBALL_001853_s_st	TMEM255A	5.39917	5.845	-1.3621	0.0001	0.00132813
SNOWBALL_007707_st	MYF5	5.71833	5.04417	1.59567	0.0001	0.00136392
SNOWBALL_001858_s_st	TMEM255A	6.67833	7.06917	-1.31115	0.0001	0.00137058
SNOWBALL_046640_st	TNIK	5.90083	6.42333	-1.43644	0.0001	0.00137394
SNOWBALL_007195_st	NACA	6.88917	6.39667	1.40688	0.0001	0.00139462
SNOWBALL_026301_s_st	SERPINE1	8.53167	8.99667	-1.38032	0.0001	0.00139853
SNOWBALL_036988_st	SLC2A13	7.29417	7.60167	-1.23756	0.0001	0.00140888
SNOWBALL_016888_st	GLRX3	7.66333	7.53167	1.09556	0.0001	0.00141077
SNOWBALL_002905_st	SIX1	7.33417	7.05083	1.217	0.0001	0.00144068
SNOWBALL_023037_s_st	POPDC3	4.55167	3.92083	1.54846	0.0002	0.00148642
SNOWBALL_006510_st	ADAMTSL4	6.0525	6.28333	-1.17351	0.0002	0.00150641
SNOWBALL_014595_s_st	MYO1D	9.71083	10.03	-1.24761	0.0002	0.0015458
SNOWBALL_032557_st	NRP2	3.8125	4.36	-1.46155	0.0002	0.00156332
SNOWBALL_029252_st	GPC6	5.05417	5.55083	-1.41095	0.0002	0.00157339
SNOWBALL_001469_s_st	CTSH	10.3433	10.515	-1.12636	0.0002	0.00159308
SNOWBALL_025671_s_st	EMB	6.58667	6.08333	1.41748	0.0002	0.00159448
SNOWBALL_022824_s_st	CIDEA	4.9225	4.29917	1.54043	0.0002	0.00160826
SNOWBALL_000025_st	SMPDL3A	6.89833	7.25333	-1.27899	0.0002	0.0017032
SNOWBALL_014359_s_st	LOC100152221	6.4575	6.08833	1.29161	0.0002	0.0017102
SNOWBALL_015600_st	AGTR1	7.83833	8.20917	-1.2931	0.0002	0.00171743
SNOWBALL_003363_st	OLFML2A	7.82083	7.27	1.46493	0.0002	0.00174126
SNOWBALL_009079_st	PTPRF	7.36583	7.64917	-1.217	0.0002	0.00175259
SNOWBALL_001013_st	MAP3K6	4.21167	4.51167	-1.23114	0.0002	0.00175726
SNOWBALL_007498_st	ATP2B1	7.32333	6.85833	1.38032	0.0002	0.00176648
SNOWBALL_010715_s_st	CLEC14A	5.97333	5.5475	1.34335	0.0002	0.00178447
SNOWBALL_004727_st	TMEM182	5.39	4.58333	1.74917	0.0002	0.00178879
SNOWBALL_046868_st	THBS1	2.125	2.4925	-1.29012	0.0002	0.00180013
SNOWBALL_000635_st	CD70	8.18167	7.57167	1.52626	0.0002	0.0018195
SNOWBALL_017380_s_st	AVPI1	6.44	6.05667	1.30435	0.0002	0.00183431
SNOWBALL_023791_s_st		3.09583	3.50167	-1.32485	0.0002	0.00185481
SNOWBALL_016522_st	PPP1CC	9.005	8.82917	1.12962	0.0002	0.00185992
SNOWBALL_011774_st	ARHGAP24	5.6875	5.36333	1.25194	0.0002	0.0018952
SNOWBALL_019886_st	HOXA7	5.30917	5.7525	-1.35974	0.0002	0.00193482
SNOWBALL_036084_st	PPP2R2C	6.68417	6.355	1.25629	0.0002	0.0019662
SNOWBALL_009066_st	SSX2IP	5.7	5.36667	1.25992	0.0002	0.0019662
SNOWBALL_010886_st	VIPAS39	5.25167	5.00833	1.18372	0.0002	0.00197126
SNOWBALL_027428_st	TNS1	7.115	7.43667	-1.24977	0.0002	0.0019771
SNOWBALL_017044_s_st	FGFR2	3.3825	4.14	-1.69056	0.0002	0.00200394
SNOWBALL_000345_s_st	CXCL12	5.41417	4.90667	1.42158	0.0002	0.00200471
SNOWBALL_027610_st	TNIK	3.72583	4.27083	-1.45902	0.0002	0.00203686
SNOWBALL_013826_s_st	ESD	7.49	7.695	-1.15269	0.0002	0.00211909
SNOWBALL_042962_st	TNIK	2.0525	2.5625	-1.42405	0.0002	0.00211943
SNOWBALL_010317_s_st	CTSH	10.3292	10.5275	-1.14737	0.0002	0.00217206
SNOWBALL_011590_st	ETFDH	7.44667	7.27	1.13027	0.0002	0.00218412
SNOWBALL_017899_st	DLX2	5.13833	5.895	-1.68958	0.0002	0.00220937
SNOWBALL_013430_st	ITGA8	10.1392	10.4392	-1.23114	0.0002	0.00221469
SNOWBALL_026797_st	NOTCH1	6.02083	5.71333	1.23756	0.0003	0.00224405
SNOWBALL_028279_st	ITGA1	4.76917	5.30083	-1.4456	0.0003	0.00225052
SNOWBALL_021828_s_st	PARD3B	6.42333	6.65167	-1.17148	0.0003	0.00225072
SNOWBALL_036454_st	DCX	2.19167	1.8275	1.28714	0.0003	0.00226064
SNOWBALL_021446_st	NASP	4.6175	4.3475	1.20581	0.0003	0.00232136
SNOWBALL_020326_st	SPIN3	4.57917	5.0025	-1.34102	0.0003	0.00233509
SNOWBALL_003014_s_st	VLDLR	9.315	9.52167	-1.15402	0.0003	0.00235867
SNOWBALL_025164_s_st	CHRNA3	7.385	6.76167	1.54043	0.0003	0.00237314
SNOWBALL_018540_st	ANKH	6.01917	5.61417	1.32409	0.0003	0.00238954
SNOWBALL_047668_st	ITGA8	9.28667	9.615	-1.25556	0.0003	0.00239429
SNOWBALL_011511_st	NPFFR2	5.15	4.79583	1.27825	0.0003	0.00239904
SNOWBALL_021907_st	FXYD7	5.115	4.72583	1.30964	0.0003	0.00241663
SNOWBALL_025691_st	DDAH1	8.42083	8.66417	-1.18372	0.0003	0.00243529
SNOWBALL_019619_st	TMEM178B	6.0575	5.82333	1.17623	0.0003	0.00248602
SNOWBALL_027670_st	COL18A1	6.7775	6.49167	1.21911	0.0003	0.00257163
SNOWBALL_020505_st	LRCH2	4.785	3.8525	1.90858	0.0003	0.00261856
SNOWBALL_025702_s_st	MEAF6	8.20833	8.02083	1.13879	0.0003	0.00263016
SNOWBALL_011426_st	LOC100513671	7.2225	7.57833	-1.27972	0.0003	0.00264817
SNOWBALL_013486_st	ARHGAP12	7.2575	7.11	1.10765	0.0003	0.0026512
SNOWBALL_034461_st	JCAD	6.65333	6.90583	-1.19127	0.0003	0.00266997
SNOWBALL_030768_st		1.81167	2.14333	-1.25847	0.0003	0.00267478
SNOWBALL_021096_s_st	SERPINE1	9.70667	10.0842	-1.29909	0.0003	0.00268618
SNOWBALL_024804_s_st	ACSL5	7.87167	8.14333	-1.2072	0.0003	0.00268978
SNOWBALL_017208_s_st	PPP1R3C	5.39417	5.86667	-1.38751	0.0003	0.00269408
SNOWBALL_003807_st	TBC1D2	4.93667	4.71167	1.16878	0.0003	0.00271773
SNOWBALL_019343_s_st	SULF2	6.465	6.7075	-1.18304	0.0003	0.0027259
SNOWBALL_006650_st	DDAH1	8.22083	8.54	-1.24761	0.0003	0.00274423
SNOWBALL_020099_s_st	DMD	5.9275	5.64667	1.2149	0.0003	0.00281807
SNOWBALL_007115_st	NDUFA4L2	5.58833	6.15083	-1.47683	0.0003	0.00282443
SNOWBALL_026934_st	MAMDC2	6.8175	6.38333	1.35113	0.0003	0.00285239
SNOWBALL_002711_st	ERMP1	6.695	6.9925	-1.22901	0.0003	0.00286181
SNOWBALL_019671_st	CALD1,LOC102160748	11.5067	11.6758	-1.12441	0.0003	0.00286529
SNOWBALL_021938_st	MAP4K4	6.08083	5.87167	1.15602	0.0003	0.00287258
SNOWBALL_004486_st	DCTPP1	6.4425	6.17583	1.20303	0.0004	0.00295026
SNOWBALL_034906_st	ITGA1	5.34333	5.805	-1.37713	0.0004	0.00295263
SNOWBALL_009676_s_st	SLA-1,LOC100513601	7.25667	7.52667	-1.20581	0.0004	0.00298385
SNOWBALL_002235_st	HEY2	8.07833	8.41583	-1.26357	0.0004	0.00300284
SNOWBALL_031619_st	LOC110258845	5.53083	5.79667	-1.20233	0.0004	0.00303685
SNOWBALL_014816_st	SLC25A11	7.56417	7.35333	1.15736	0.0004	0.00303927
SNOWBALL_025561_s_st	ECM1	9.15333	9.40667	-1.19196	0.0004	0.00304624
SNOWBALL_023378_s_st	ARPC5L	7.79	7.615	1.12896	0.0004	0.00316983
SNOWBALL_003085_s_st	BMP4	5.87083	5.5975	1.2086	0.0004	0.00318626
SNOWBALL_029095_st		5.47833	5.75583	-1.21209	0.0004	0.0032328
SNOWBALL_040590_st	EMB	1.73083	1.3975	1.25992	0.0004	0.00327155
SNOWBALL_009850_st	CDKN1A	11.245	11.0467	1.14737	0.0004	0.0033353
SNOWBALL_015707_st	LOC100514494	6.0175	6.3275	-1.23971	0.0004	0.00338016
SNOWBALL_005972_st	SYT11	6.245	6.55167	-1.23685	0.0004	0.00338816
SNOWBALL_028251_st		5.3125	4.85667	1.37157	0.0004	0.00341184
SNOWBALL_002151_st	UST	7.735	7.94333	-1.15535	0.0004	0.00344126
SNOWBALL_021091_s_st	DDX58	7.40917	7.92833	-1.43313	0.0004	0.00348114
SNOWBALL_033338_st	TNS1	6.85167	7.16917	-1.24617	0.0004	0.00349625
SNOWBALL_016450_s_st	TAOK3	6.965	7.14083	-1.12962	0.0004	0.00353961
SNOWBALL_032698_st	LPP	8.4625	8.66917	-1.15402	0.0004	0.00353987
SNOWBALL_037791_s_st	IL1RAP	7.23167	7.51583	-1.21771	0.0004	0.00356272
SNOWBALL_032642_st	DTNA	3.85917	3.4075	1.36762	0.0004	0.00359965
SNOWBALL_026986_st	TNFRSF12A	8.2475	8.1075	1.10191	0.0005	0.00361081
SNOWBALL_022099_st	PLXDC1	6.915	7.30917	-1.31418	0.0005	0.00365374
SNOWBALL_023077_st	TNIK	5.9	6.31833	-1.33638	0.0005	0.00365444
SNOWBALL_013622_st	PFKP	7.3625	7.4925	-1.09429	0.0005	0.00365491
SNOWBALL_031010_st	UHRF1BP1L	6.43417	6.775	-1.26649	0.0005	0.00372031
SNOWBALL_045976_st		2.6725	2.13583	1.45062	0.0005	0.00377832
SNOWBALL_014447_s_st	ITGA3	5.87583	6.19417	-1.24689	0.0005	0.00378285
SNOWBALL_019801_st	ELMO1	6.89083	6.515	1.29759	0.0005	0.00378786
SNOWBALL_000369_s_st		6.1475	5.58667	1.47512	0.0005	0.0037919
SNOWBALL_006096_st	RAB13	7.8125	7.6975	1.08298	0.0005	0.00379226
SNOWBALL_016769_s_st	OAS2	8.17167	8.61917	-1.36368	0.0005	0.00379311
mmu-mir-466f-1_x_st	CTNNA3	3.87667	4.64667	-1.70527	0.0005	0.00383134
SNOWBALL_008338_s_st	RPS11	12.0542	11.9458	1.07798	0.0005	0.00386315
SNOWBALL_006794_s_st	MYH9	9.65083	9.82833	-1.13092	0.0005	0.00393405
SNOWBALL_032326_st	NRP1	7.82333	8.02833	-1.15269	0.0005	0.00393574
SNOWBALL_009096_st	MAPRE2	8.35917	8.5475	-1.13945	0.0005	0.00398192
SNOWBALL_015458_st	PLOD2	10.1333	10.3517	-1.16339	0.0005	0.00399037
SNOWBALL_047511_st	WIPF1	6.92083	7.1175	-1.14605	0.0005	0.0040047
SNOWBALL_047431_st	GPX1	6.03833	5.76583	1.2079	0.0005	0.00409267
SNOWBALL_019173_st	CDC25B	5.37417	4.99667	1.29909	0.0005	0.00410161
SNOWBALL_030132_st	ADAM19	9.62667	9.78417	-1.11535	0.0005	0.00411636
SNOWBALL_001854_s_st	TMEM255A	6.24083	6.58083	-1.26576	0.0005	0.00413407
SNOWBALL_014220_st	C12H17orf80	5.54917	5.16167	1.30812	0.0005	0.00415613
SNOWBALL_011039_st	HSP90AA1	10.6717	10.5742	1.06992	0.0005	0.00416885
SNOWBALL_016141_st	CCDC80	8.96583	9.36583	-1.31951	0.0005	0.00420822
SNOWBALL_019817_st	ZNRF2	6.07167	5.60417	1.38271	0.0006	0.00427426
SNOWBALL_005659_st	TRPA1	8.6675	7.87917	1.72708	0.0006	0.00430306
SNOWBALL_016016_st	LPP	8.7775	8.97	-1.14274	0.0006	0.00436735
SNOWBALL_019583_st	ESYT2	8.3475	8.50167	-1.11278	0.0006	0.00443448
SNOWBALL_028733_st	HEG1	6.29833	6.5175	-1.16406	0.0006	0.00449059
SNOWBALL_012647_st	CROT	6.55917	6.6975	-1.10063	0.0006	0.00450701
SNOWBALL_002382_st	HTR1B	6.59167	6.94583	-1.27825	0.0006	0.00451424
SNOWBALL_043835_st	MECOM	3.66583	4.1525	-1.4012	0.0006	0.00451543
SNOWBALL_004873_st	MAP4K4	8.3275	8.15667	1.12571	0.0006	0.00451786
SNOWBALL_020938_s_st	RNASE4	6.23333	6.48	-1.18646	0.0006	0.00452136
SNOWBALL_027179_st	TGOLN2	7.04667	7.27083	-1.1681	0.0006	0.00458921
SNOWBALL_013714_st	SGCG	3.60833	3.29417	1.24329	0.0006	0.0046545
SNOWBALL_040505_st	MRVI1	4.64167	4.99417	-1.27677	0.0006	0.00468386
SNOWBALL_041959_st	TMEM192	4.80917	5.11333	-1.23471	0.0006	0.0046859
SNOWBALL_016340_s_st	MSRA	5.49	5.26917	1.16541	0.0006	0.00469876
SNOWBALL_010366_st	LTBP2	9.21167	9.41083	-1.14804	0.0006	0.00477353
SNOWBALL_004795_st	OMD	8.04333	7.6725	1.2931	0.0006	0.00478532
SNOWBALL_045166_st	PGPEP1	6.02667	6.2225	-1.14539	0.0006	0.0047882
SNOWBALL_004748_st	EMP2	5.56167	5.27833	1.217	0.0006	0.00479214
SNOWBALL_011828_st	ABCG2	7.535	7.28833	1.18646	0.0006	0.00481266
SNOWBALL_004669_st	OGN	8.53083	8.02667	1.4183	0.0006	0.00482466
SNOWBALL_027211_st	CDYL2	3.74583	4.25583	-1.42405	0.0006	0.00484837
SNOWBALL_006802_s_st	MYH9	10.4233	10.6333	-1.15669	0.0006	0.00487712
SNOWBALL_002958_s_st	TJP1	7.59	7.73	-1.10191	0.0007	0.00491509
SNOWBALL_043752_st	PPIP5K2	2.43583	2.67083	-1.17691	0.0007	0.00492089
SNOWBALL_025709_s_st	WDR13	6.7825	6.62583	1.11471	0.0007	0.00502712
SNOWBALL_017069_st	RASSF4	6.2725	5.87667	1.3157	0.0007	0.00505149
SNOWBALL_006735_st	TSPO	7.99333	7.82333	1.12506	0.0007	0.00505153
SNOWBALL_035396_st	CD99	7.11667	7.27583	-1.11664	0.0007	0.00505997
SNOWBALL_023403_st	IFI6	8.0025	8.525	-1.43644	0.0007	0.00506057
SNOWBALL_006469_st	SYDE2	5.54167	5.78167	-1.18099	0.0007	0.00506416
SNOWBALL_002190_st	ADGRG6	7.50083	7.84	-1.26503	0.0007	0.0050904
SNOWBALL_010017_st	HSP90AB1	10.9542	10.8925	1.04367	0.0007	0.00509339
SNOWBALL_017874_st	SCRN3	6.65667	6.89583	-1.18031	0.0007	0.00514081
SNOWBALL_025784_s_st	SERPINE1	9.75	10.1525	-1.3218	0.0007	0.00514161
SNOWBALL_012520_st	PHTF2	6.12917	6.31	-1.13354	0.0007	0.00514575
SNOWBALL_020628_st	NHS	4.89917	5.6425	-1.67404	0.0007	0.00516597
SNOWBALL_000867_st	S100A4	7.90833	7.45333	1.37078	0.0007	0.00519359
SNOWBALL_020606_s_st	PSMD10	7.42	7.57667	-1.11471	0.0007	0.00524899
SNOWBALL_027366_st	FOXJ2	6.68167	6.455	1.17013	0.0007	0.00527718
SNOWBALL_000032_st	TRAF3IP2	7.35583	7.50083	-1.10573	0.0007	0.0053058
SNOWBALL_029001_st	NRP2	5.60917	6.06417	-1.37078	0.0007	0.00530776
SNOWBALL_006492_st	GDAP2	7.15917	7.31	-1.11021	0.0007	0.00533762
SNOWBALL_018181_st	RAPH1	7.65417	7.46	1.14406	0.0007	0.00541355
SNOWBALL_041758_st	SUPT4H1	2.96667	3.2125	-1.18578	0.0007	0.00543961
SNOWBALL_023206_st	LPIN1	5.04083	4.7175	1.25122	0.0008	0.00549329
SNOWBALL_018105_st	NRP2	5.33583	5.625	-1.22193	0.0008	0.00550195
SNOWBALL_019070_s_st	PAX1	6.15583	5.91333	1.18304	0.0008	0.00555117
SNOWBALL_006286_st	EXT1	5.85167	6.0825	-1.17351	0.0008	0.00555387
SNOWBALL_001626_s_st	MSL3	7.8525	8.01667	-1.12052	0.0008	0.00558599
SNOWBALL_024837_st	STN1	3.7425	3.4125	1.25701	0.0008	0.00560954
SNOWBALL_012597_st	SYPL1	7.6975	7.91583	-1.16339	0.0008	0.00565269
SNOWBALL_042360_st		5.99583	6.28	-1.21771	0.0008	0.00565352
SNOWBALL_012207_st	INPPL1	7.8725	7.66167	1.15736	0.0008	0.00566396
SNOWBALL_029731_st	HIP1	7.52667	7.31167	1.1607	0.0008	0.00575939
SNOWBALL_012430_st	NCAM1	9.16167	8.86833	1.22547	0.0008	0.00577401
SNOWBALL_003098_s_st	VLDLR	8.80833	8.9975	-1.1401	0.0008	0.00581427
SNOWBALL_034803_st		4.6	4.24083	1.28268	0.0008	0.00597473
SNOWBALL_015254_st	LOC100739087	9.78417	9.63667	1.10765	0.0008	0.00603139
SNOWBALL_027200_st	TGOLN2	8.41667	8.55333	-1.09936	0.0008	0.0060443
SNOWBALL_030113_st	UTRN	6.8825	7.1625	-1.21419	0.0008	0.00606572
SNOWBALL_038605_st	CCDC157	4.37417	4.5875	-1.15936	0.0008	0.00607843
SNOWBALL_020526_s_st	TSC22D3	5.095	4.83417	1.19817	0.0008	0.00608143
SNOWBALL_016119_s_st	LOC100519871	8.88083	8.7375	1.10445	0.0009	0.00626617
SNOWBALL_019864_s_st	MET	6.86583	6.4475	1.33638	0.0009	0.00626617
SNOWBALL_006786_s_st	NDUFA6	5.4025	5.2	1.15069	0.0009	0.00626704
SNOWBALL_002721_st	SYNE2	6.51333	6.1675	1.27088	0.0009	0.00627817
SNOWBALL_026318_st	ECE1	5.13667	5.28083	-1.10509	0.0009	0.00630435
SNOWBALL_014020_st	ANKRD10	6.60167	6.28333	1.24689	0.0009	0.00643387
SNOWBALL_034539_st	C13H3orf70	3.7675	4.06833	-1.23186	0.0009	0.00648408
SNOWBALL_037187_st	AR	3.4375	3.965	-1.44143	0.0009	0.00655794
SNOWBALL_005662_st	SULF1	9.4275	9.62333	-1.14539	0.0009	0.00661138
SNOWBALL_005699_st	EYA1	6.0775	5.675	1.3218	0.0009	0.00663868
SNOWBALL_021242_s_st	BIRC5	5.3325	4.95417	1.29984	0.001	0.00680115
SNOWBALL_034219_st	ADGRG6	6.125	6.4625	-1.26357	0.001	0.00681799
SNOWBALL_012254_st	PGM2L1	5.425	5.73917	-1.24329	0.001	0.00681912
SNOWBALL_002730_st	FERMT2	9.8025	9.97333	-1.12571	0.001	0.00683711
SNOWBALL_035207_st		2.4625	2.67917	-1.16205	0.001	0.00695621
SNOWBALL_004576_st	SNX29	6.06083	5.8675	1.1434	0.001	0.00697363
SNOWBALL_000291_s_st	MX1	7.7175	8.15417	-1.35347	0.001	0.00697549
SNOWBALL_021742_st	PPP2R2C	3.89167	3.68333	1.15535	0.001	0.00701397
SNOWBALL_014137_s_st		6.49667	6.75583	-1.19679	0.001	0.00703613
SNOWBALL_011535_st	TLL1	3.9225	3.55667	1.28863	0.001	0.00708613
SNOWBALL_042439_st	APBB2	7.35083	7.15333	1.14671	0.001	0.00712149
SNOWBALL_044892_s_st	LPP	9.89083	10.0683	-1.13092	0.001	0.00715131
SNOWBALL_012962_st	RABGAP1L	6.59833	6.80833	-1.15669	0.001	0.0072144
SNOWBALL_004739_st	REEP1	4.85667	4.44	1.33484	0.0011	0.00725904
SNOWBALL_002770_s_st	FBN1	11.4675	11.5858	-1.08548	0.0011	0.00727216
SNOWBALL_013196_st	TAF1D	6.2225	5.49583	1.65481	0.0011	0.00729234
SNOWBALL_005647_st	LAPTM4B	8.16417	7.995	1.12441	0.0011	0.00746269
SNOWBALL_011901_st	ANTXR2	8.99083	9.14167	-1.11021	0.0011	0.00753427
SNOWBALL_007541_st	SLC2A13	6.63417	6.84833	-1.16003	0.0011	0.00755604
SNOWBALL_033563_st	SEL1L	8.78083	8.935	-1.11278	0.0011	0.00758326
SNOWBALL_007719_st	ERC1	8.40167	8.49417	-1.06622	0.0011	0.00759307
SNOWBALL_007156_st	MSRB3	8.60833	8.79667	-1.13945	0.0011	0.00762494
SNOWBALL_014097_st	GPC6	7.6825	8.10167	-1.33715	0.0011	0.00766447
SNOWBALL_003004_st	TYRP1	4.205	5.11417	-1.87796	0.0011	0.00772737
SNOWBALL_035172_st	PAX1	5.255	4.92417	1.25774	0.0011	0.00775961
SNOWBALL_017383_st	EGLN1	8.34083	8.4975	-1.11471	0.0012	0.00783666
SNOWBALL_018366_st	COPS8	7.46333	7.33833	1.09051	0.0012	0.00787295
SNOWBALL_034996_st	KIF26B	6.22167	6.67167	-1.36604	0.0012	0.00793266
SNOWBALL_016176_st	TMEM45A	7.38167	7.58333	-1.15003	0.0012	0.0079346
SNOWBALL_030842_st	NEDD4L	5.88583	5.65083	1.17691	0.0012	0.00803225
SNOWBALL_034496_st	NRP1	6.975	7.1375	-1.11922	0.0012	0.00808537
SNOWBALL_015131_s_st	TLCD2	4.79667	5.48583	-1.61235	0.0012	0.00816336
SNOWBALL_032965_st	MCM10	4.31667	4.0725	1.18441	0.0012	0.00826224
SNOWBALL_003404_st		8.4275	8.6325	-1.15269	0.0013	0.00836903
SNOWBALL_035509_st	HIP1	7.245	7.01833	1.17013	0.0013	0.00838535
SNOWBALL_005276_st	ST3GAL5	6.525	6.11667	1.32715	0.0013	0.00838815
SNOWBALL_003899_st	PCSK6	7.61417	7.7475	-1.09682	0.0013	0.00841024
SNOWBALL_016005_s_st	TMEM45A	8.58583	8.785	-1.14804	0.0013	0.00843068
SNOWBALL_033898_st	NRP2	6.92	7.20833	-1.22123	0.0013	0.00844073
SNOWBALL_002497_st		7.61417	7.49833	1.0836	0.0013	0.0084513
SNOWBALL_014644_st	CCL11	7.41167	6.75333	1.57826	0.0013	0.00846715
SNOWBALL_036111_st	TRMT13	3.24667	3.56833	-1.24977	0.0013	0.00853423
SNOWBALL_017020_s_st	HNRNPH3	7.92167	7.72917	1.14274	0.0013	0.00855246
SNOWBALL_002408_st	FAM46A	6.78917	7.0775	-1.22123	0.0013	0.00863561
SNOWBALL_043490_st	TTC37	6.08667	6.36167	-1.20999	0.0013	0.00869296
SNOWBALL_046780_st	SIKE1	5.06583	5.43583	-1.29235	0.0013	0.00872284
SNOWBALL_027809_st		2.47833	2.26833	1.15669	0.0013	0.00877664
SNOWBALL_002849_s_st	NEDD4L	6.21917	5.95167	1.20372	0.0013	0.00880237
SNOWBALL_014016_st	MYCBP2	7.62917	7.78083	-1.11085	0.0013	0.00885318
SNOWBALL_018889_st		3.48083	4.2475	-1.70133	0.0014	0.008913
SNOWBALL_027309_st	NDRG1	7.9825	8.17917	-1.14605	0.0014	0.00897456
SNOWBALL_001026_s_st	EXOC2	6.14167	6.00667	1.09809	0.0014	0.00897802
SNOWBALL_015782_st	HEG1	7.06333	7.28	-1.16205	0.0014	0.00924604
SNOWBALL_030313_st	APBB1IP	5.855	6.045	-1.14076	0.0014	0.00932849
SNOWBALL_013488_st		10.3367	10.2425	1.06745	0.0014	0.00937889
SNOWBALL_002503_st	LAMA4	9.36583	9.49917	-1.09682	0.0015	0.00946406
SNOWBALL_008203_st	LOC100519366	6.14833	5.99583	1.11149	0.0015	0.00946543
SNOWBALL_017871_s_st	ITGA6	7.765	7.3425	1.34025	0.0015	0.00949004
SNOWBALL_022049_st	MANSC1	6.48083	6.24917	1.17419	0.0015	0.00957153
SNOWBALL_035743_st	LOXL2	9.82083	10.0042	-1.1355	0.0015	0.00968359
SNOWBALL_009051_st	GATA6	5.64	5.895	-1.19334	0.0015	0.00970589
SNOWBALL_035486_st	KIAA0040	4.26333	4.63	-1.28937	0.0015	0.00980436
SNOWBALL_023049_st	SGCE	8.81833	8.92417	-1.07612	0.0015	0.00981775
SNOWBALL_004319_st	POP7	7.51167	7.38583	1.09114	0.0015	0.00989062
SNOWBALL_042377_st	WWTR1	7.75667	7.54	1.16205	0.0015	0.00994136
SNOWBALL_000622_st	CD44	7.4725	7.36333	1.07861	0.0016	0.00998261
SNOWBALL_019848_st	FKBP14	7.705	7.83417	-1.09366	0.0016	0.00998301
SNOWBALL_011450_st	SEPT12	9.51417	9.32583	1.13945	0.0016	0.00999276
SNOWBALL_003254_st	LOC110261986,LOC100516279	6.14833	6.04833	1.07177	0.0016	0.0100037
SNOWBALL_021994_s_st	MSRB3	8.43083	8.62833	-1.14671	0.0016	0.010045
SNOWBALL_003867_st	PSMB7	8.73333	8.63	1.07425	0.0016	0.010084
SNOWBALL_034907_st		3.99917	4.27083	-1.2072	0.0016	0.0101104
SNOWBALL_012865_st	FMOD	11.94	12.0792	-1.10127	0.0016	0.0101231
SNOWBALL_000589_st	SYCP2	4.9475	5.5575	-1.52626	0.0016	0.0101372
SNOWBALL_002207_st	RNF217	7.40333	7.26667	1.09936	0.0016	0.0102091
SNOWBALL_009751_st	HIST1H2BD	7.68	7.4825	1.14671	0.0016	0.0103873
SNOWBALL_024780_s_st	SHTN1	3.8025	4.29917	-1.41095	0.0016	0.0104162
SNOWBALL_024355_st	OAS2	7.1425	7.60417	-1.37713	0.0016	0.0104397
SNOWBALL_009930_st	PTK7	7.92667	7.63	1.2283	0.0016	0.0104577
SNOWBALL_010750_st	GPR68	5.52667	5.83167	-1.23542	0.0017	0.0105314
SNOWBALL_026957_s_st	ECM1	10.11	10.3	-1.14076	0.0017	0.0105589
SNOWBALL_011449_s_st	HOPX	5.795	5.4675	1.25484	0.0017	0.0106068
SNOWBALL_000672_st	IL4R	6.73	6.90833	-1.13158	0.0017	0.010608
SNOWBALL_044560_st		4.415	3.89667	1.4323	0.0017	0.0107474
SNOWBALL_021740_st	ATP5J	9.105	8.98583	1.08611	0.0017	0.0109282
SNOWBALL_028854_st		3.32333	3.70917	-1.30661	0.0017	0.0109805
SNOWBALL_035614_st	SLC2A13	6.9225	7.14333	-1.16541	0.0017	0.010989
SNOWBALL_035640_st	LOC102165734	4.49167	4.1175	1.29609	0.0018	0.010998
SNOWBALL_031123_st	LOC102167874	5.52083	5.31667	1.15202	0.0018	0.0110017
SNOWBALL_043013_st	BCHE	6.8425	6.5475	1.22688	0.0018	0.0112143
SNOWBALL_001824_s_st	PLS3	8.63333	8.865	-1.17419	0.0018	0.011278
SNOWBALL_027682_st	RFC2	8.01583	7.88167	1.09746	0.0018	0.0113391
SNOWBALL_012862_st	ATP2B4	9.8225	9.97583	-1.11214	0.0018	0.011353
SNOWBALL_023614_s_st	SULF2	5.5025	5.74167	-1.18031	0.0018	0.0113637
SNOWBALL_001977_st	NSDHL	6.46833	6.15917	1.23899	0.0018	0.0113705
SNOWBALL_023063_st	SMAP2	8.31333	8.47083	-1.11535	0.0018	0.0113816
SNOWBALL_039124_st	NUAK1	7.4325	7.6175	-1.13682	0.0018	0.0113872
SNOWBALL_021077_s_st	SELENOH	5.1075	4.92833	1.13223	0.0018	0.0114208
SNOWBALL_029079_st	PLXDC2	8.87	9.05	-1.13288	0.0018	0.0114733
SNOWBALL_022607_st	CKM	4.83333	4.23417	1.51484	0.0019	0.0115448
SNOWBALL_011055_s_st	GSTA1	6.57083	6.35	1.16541	0.0019	0.0116452
SNOWBALL_035365_st	IL1RAP	7.94	8.2025	-1.19956	0.0019	0.0116464
SNOWBALL_030858_st	HIPK2	5.00167	5.18417	-1.13485	0.0019	0.01177
SNOWBALL_022353_st	INPP4A	7.98083	7.81583	1.12117	0.0019	0.0117884
SNOWBALL_031722_st	LRRC8C,LRRC8B	5.63417	5.30917	1.25266	0.0019	0.0118056
SNOWBALL_016784_s_st	TCN2	5.90833	5.72583	1.13485	0.0019	0.0118888
SNOWBALL_008150_st	LOC100522678	8.21917	8.06	1.11664	0.0019	0.0119038
SNOWBALL_017339_st	HTRA1	10.2933	10.4733	-1.13288	0.0019	0.0119139
SNOWBALL_011967_st	DKK2	5.4275	5.86917	-1.35817	0.0019	0.0119209
SNOWBALL_033867_st	LPP	9.43583	9.62333	-1.13879	0.0019	0.0119604
SNOWBALL_024499_s_st	ARID5B	8.63417	8.905	-1.2065	0.0019	0.0119757
SNOWBALL_015170_s_st		2.86917	2.67	1.14804	0.002	0.012019
SNOWBALL_013915_st	CUL4A	6.78	6.6425	1.1	0.002	0.0120231
SNOWBALL_045100_st	NEDD4L	5.35417	5.1075	1.18646	0.002	0.0122047
SNOWBALL_000646_s_st	RNF130	6.96583	7.11333	-1.10765	0.002	0.0122372
SNOWBALL_034617_st	MTURN	5.3625	5.075	1.22052	0.002	0.0122503
SNOWBALL_014650_st	TRIM25	5.8875	6.10917	-1.16608	0.002	0.0122826
SNOWBALL_003196_st	BLOC1S6	4.67083	4.9075	-1.17827	0.002	0.0123441
SNOWBALL_035924_st	AGAP1	5.8475	5.56417	1.217	0.002	0.0123765
SNOWBALL_017311_s_st	PAX2	5.0225	5.2325	-1.15669	0.002	0.0124706
SNOWBALL_030506_st		5.69833	5.93917	-1.18168	0.0021	0.0125052
SNOWBALL_003908_st	LOC110256414	8.09417	7.99417	1.07177	0.0021	0.012516
SNOWBALL_000515_s_st	RAE1	8.70667	8.6025	1.07487	0.0021	0.0125579
SNOWBALL_002602_st	TMEM30A	8.85333	9.00083	-1.10765	0.0021	0.0126985
SNOWBALL_019085_st	NAA20	7.13	7	1.09429	0.0021	0.0128009
SNOWBALL_015870_st	MRPS6	6.92667	6.67167	1.19334	0.0021	0.0128097
SNOWBALL_021400_st	CENPX	6.21917	6.02583	1.1434	0.0021	0.0128648
SNOWBALL_018175_st	FAM171B	6.98417	6.64083	1.26868	0.0021	0.0128709
SNOWBALL_024038_st	GIGYF2	7.46833	7.55833	-1.06437	0.0021	0.0129198
SNOWBALL_047331_st	PDLIM7	6.17167	6.3675	-1.14539	0.0021	0.0129655
SNOWBALL_009869_st	SLC29A1	9.5675	9.31667	1.18989	0.0021	0.0129839
SNOWBALL_034388_st	CCNY	7.26417	7.1475	1.08423	0.0022	0.0130018
SNOWBALL_017345_s_st	CAMK2G	7.06667	7.3775	-1.24042	0.0022	0.0130775
SNOWBALL_023909_st	CCDC141	5.91833	5.60333	1.24401	0.0022	0.013176
SNOWBALL_013422_st	ITGB1	11.0708	11.2025	-1.09556	0.0022	0.0131927
SNOWBALL_023634_s_st	DBNDD2	7.70417	7.9625	-1.1961	0.0022	0.0132099
SNOWBALL_033092_st		4.735	5.1075	-1.29459	0.0022	0.0132624
SNOWBALL_022775_st	LOC100737533	7.93667	7.71083	1.16945	0.0022	0.0132914
SNOWBALL_023810_st	ISM1	5.35667	5.54417	-1.13879	0.0022	0.0134019
SNOWBALL_020315_st	LOC110257849	6.87583	7.0975	-1.16608	0.0023	0.0134924
SNOWBALL_021804_st	CNEP1R1	6.645	6.76583	-1.08736	0.0023	0.0135264
SNOWBALL_029421_st	RUNX1	5.55417	5.17083	1.30435	0.0023	0.0135302
SNOWBALL_002792_st	CLN6	6.37917	6.175	1.15202	0.0023	0.0137426
SNOWBALL_011734_st	LOC100525630	6.88667	6.7125	1.12831	0.0023	0.0137662
SNOWBALL_036135_st	ZIC1	3.0575	2.50917	1.4624	0.0023	0.0137707
SNOWBALL_005749_st	RDH10	7.4425	7.05833	1.30511	0.0023	0.0137955
SNOWBALL_033949_st	SYT11	5.4875	5.83667	-1.27382	0.0023	0.0138344
SNOWBALL_046604_st	KIF13A	4.95833	4.69083	1.20372	0.0023	0.0138468
SNOWBALL_013187_st	HMCN1	5.60333	5.2925	1.24042	0.0023	0.0138538
SNOWBALL_037021_st	CPQ	3.86667	4.08083	-1.16003	0.0024	0.0140743
SNOWBALL_039461_st	PEX1	6.14833	6.38167	-1.17555	0.0024	0.0141592
SNOWBALL_018296_st	PLEKHB2	8.09083	8.2875	-1.14605	0.0024	0.0142718
SNOWBALL_035843_st	CALCRL	3.5525	3.05417	1.41258	0.0024	0.014326
SNOWBALL_000789_st	EXT1	8.77667	9.01333	-1.17827	0.0024	0.0144251
SNOWBALL_033639_st	PKNOX2	5.63417	5.32167	1.24186	0.0025	0.0144553
SNOWBALL_041889_st	HOOK3	6.37583	6.60917	-1.17555	0.0025	0.014659
SNOWBALL_031529_st	LOC100624094	4.19667	3.81583	1.30209	0.0025	0.0147381
SNOWBALL_018656_st	FST	6.71	6.44833	1.19886	0.0025	0.0147487
SNOWBALL_037541_st	LPP	7.30583	7.55833	-1.19127	0.0025	0.01489
SNOWBALL_022004_s_st	DDX58	6.35417	6.9525	-1.51397	0.0025	0.0149075
SNOWBALL_035782_st	CCDC112	2.70417	3.235	-1.44476	0.0026	0.0150699
SNOWBALL_003195_s_st	RLN2	4.325	3.805	1.43396	0.0026	0.01512
SNOWBALL_019896_st	JAZF1	6.37667	6.62	-1.18372	0.0026	0.0151853
SNOWBALL_029118_st	ATP2B4	8.88333	9.0275	-1.10509	0.0027	0.0153905
SNOWBALL_014772_x_st	MYO1D	8.3375	8.74583	-1.32715	0.0027	0.0154149
SNOWBALL_001474_st	ISLR	9.28167	9.62	-1.2643	0.0027	0.0154385
SNOWBALL_024637_st	C14H10orf10	5.06583	4.69083	1.29684	0.0027	0.0155151
SNOWBALL_006984_st	PFDN5,C5H12orf10	5.31917	5.03917	1.21419	0.0027	0.0155483
SNOWBALL_027279_st	APMAP	6.46667	6.2875	1.13223	0.0027	0.0155698
SNOWBALL_014267_st	LIMD2	4.70917	4.42833	1.2149	0.0027	0.0155935
SNOWBALL_029235_st	FBXL20	7.3925	7.61667	-1.1681	0.0027	0.0156069
SNOWBALL_047795_st	TNS1	5.855	6.055	-1.1487	0.0027	0.0156576
SNOWBALL_013516_s_st	GOLM1	7.83833	7.69833	1.10191	0.0027	0.0157534
SNOWBALL_023036_s_st	POPDC3	6.0525	5.235	1.76235	0.0027	0.0158097
SNOWBALL_011634_st	RNF150	5.02667	4.535	1.40607	0.0027	0.0158098
SNOWBALL_020783_st	MUM1L1	5.42417	5.21417	1.15669	0.0028	0.0158736
SNOWBALL_033306_st	MICAL2	9.85333	10.0975	-1.18441	0.0028	0.0159182
SNOWBALL_014226_st	PRKCA	7.0025	7.15833	-1.11406	0.0028	0.0160683
SNOWBALL_018197_s_st	CCDC141	6.08083	5.5825	1.41258	0.0028	0.0162194
SNOWBALL_017936_st	LIMS2	7.025	7.29583	-1.2065	0.0028	0.0162573
SNOWBALL_029144_st	FUT11	6.26667	6.46083	-1.14406	0.0029	0.0163412
SNOWBALL_028371_st	FBXL20	7.07833	7.32333	-1.18509	0.0029	0.0163856
SNOWBALL_025830_st	BTBD7	6.95583	7.0925	-1.09936	0.0029	0.0164679
SNOWBALL_000974_s_st	DNAJA2	8.3125	8.24083	1.05093	0.0029	0.0165329
SNOWBALL_032681_st	KPNA6	7.22	7.36333	-1.10445	0.0029	0.0165537
SNOWBALL_021794_st	DYRK1A	7.67167	7.52583	1.10637	0.0029	0.0166035
SNOWBALL_018195_st	STK17B	8.79167	8.5275	1.20094	0.0029	0.0166332
SNOWBALL_022498_s_st	ECH1	6.59083	6.74583	-1.11342	0.0029	0.0167513
SNOWBALL_009692_s_st	LOC595122	8.0925	7.895	1.14671	0.0029	0.0167533
SNOWBALL_002827_st	NID2	9.03917	9.185	-1.10637	0.003	0.0167831
SNOWBALL_047806_st	CARD6	4.91583	5.20583	-1.22264	0.003	0.0167868
SNOWBALL_043117_st	PIP5K1B	2.44583	2.6575	-1.15803	0.003	0.0167896
SNOWBALL_003247_st	TJP1	9.06667	9.19167	-1.09051	0.003	0.0168237
SNOWBALL_006770_s_st	NAGA	6.7975	7.00667	-1.15602	0.003	0.0168813
SNOWBALL_004372_s_st	HIP1	7.02417	6.79333	1.17351	0.003	0.0169245
SNOWBALL_005391_st	PKDCC	6.74	7.15917	-1.33715	0.003	0.0169549
SNOWBALL_019666_st	MTPN	9.25	9.3525	-1.07363	0.003	0.016961
SNOWBALL_008005_st	VPS4A	6.06583	6.2425	-1.13027	0.003	0.0169785
SNOWBALL_022478_s_st	SOD3	6.57917	6.89333	-1.24329	0.003	0.0170513
SNOWBALL_011415_st	LOC100627350	8.0175	8.16333	-1.10637	0.003	0.0170615
SNOWBALL_016722_st	ANKRD13A	8.24583	8.435	-1.1401	0.003	0.0170618
SNOWBALL_013398_st	JCAD	6.89417	7.03083	-1.09936	0.003	0.0171005
SNOWBALL_017782_st	ASB5	3.02083	2.54667	1.38912	0.003	0.0171005
SNOWBALL_012261_st	SYTL2	8.25083	8.5025	-1.19058	0.003	0.0171072
SNOWBALL_029573_st	PCYT1A	6.4675	6.66083	-1.1434	0.003	0.0171373
SNOWBALL_013966_st	NALCN	5.385	5.59083	-1.15335	0.003	0.0171769
SNOWBALL_018151_st		5.755	5.9875	-1.17487	0.0031	0.0172871
SNOWBALL_017512_st	FBXO21	3.56917	4.19417	-1.54221	0.0031	0.0173516
SNOWBALL_016262_st	ATP6V1B2	8.93583	9.03583	-1.07177	0.0031	0.0173682
SNOWBALL_010487_st	ETFA	7.97417	7.82083	1.11214	0.0031	0.0174598
SNOWBALL_019310_st	AHCY	6.57583	6.37417	1.15003	0.0031	0.017597
SNOWBALL_001805_s_st	ATG4A	6.4775	6.67	-1.14274	0.0031	0.0176674
SNOWBALL_005993_st	MCM4	6.7625	6.58667	1.12962	0.0031	0.0176743
SNOWBALL_009874_st	TNFRSF21	5.67667	5.265	1.33022	0.0032	0.017728
SNOWBALL_004947_st	PTRHD1	4.84583	4.6075	1.17963	0.0032	0.0177379
SNOWBALL_028996_st	PIK3C2A	6.09083	6.37333	-1.2163	0.0032	0.0177852
SNOWBALL_033907_st	TMEM119	8.75917	9.0525	-1.22547	0.0032	0.0178042
SNOWBALL_038083_st		4.56833	4.25333	1.24401	0.0032	0.0178995
SNOWBALL_013332_s_st	CFH	6.0775	5.725	1.27677	0.0032	0.0179013
SNOWBALL_047337_st		2.31083	2.00417	1.23685	0.0032	0.0179298
SNOWBALL_015286_st	CTNNB1	10.0717	9.93083	1.10254	0.0032	0.0179488
SNOWBALL_008448_st	C6H19orf54	5.5325	5.365	1.12311	0.0032	0.0179669
SNOWBALL_036104_st		5.03833	5.38667	-1.27309	0.0032	0.0180122
SNOWBALL_002669_st	SLC30A4	10.8142	10.9317	-1.08485	0.0032	0.01805
SNOWBALL_035093_st		4.39	4.68917	-1.23043	0.0032	0.0181183
SNOWBALL_024428_s_st	TCTN2	4.83417	5.06083	-1.17013	0.0033	0.0181713
SNOWBALL_017059_st	ENTPD1	7.905	7.62917	1.21069	0.0033	0.0183016
hsa-mir-1231_st		5.0275	5.40667	-1.30059	0.0033	0.0183356
SNOWBALL_039368_st	LOC100514469	6.13667	5.73917	1.31722	0.0033	0.0184358
SNOWBALL_031496_st	EIF5A2	3.88333	4.265	-1.30285	0.0033	0.0184588
SNOWBALL_046502_st	MBNL3	4.42833	4.72	-1.22405	0.0033	0.0184739
SNOWBALL_000596_s_st	MET	6.67417	6.4175	1.19472	0.0033	0.0184774
SNOWBALL_032982_st	LARP1	7.70833	7.8275	-1.08611	0.0033	0.0185341
SNOWBALL_027483_st	SLC20A2	5.89	5.68167	1.15535	0.0033	0.0185413
SNOWBALL_003966_st	SETX	7.06167	7.32167	-1.19748	0.0034	0.0185822
SNOWBALL_017257_s_st	P4HA1	9.42	9.58583	-1.12181	0.0034	0.0187503
SNOWBALL_037101_st	PALLD	5.87333	6.12583	-1.19127	0.0034	0.0187582
SNOWBALL_047607_st	PTPRJ	3.51417	3.81667	-1.23328	0.0034	0.018779
SNOWBALL_014046_s_st	EDNRB	4.71083	4.38417	1.25411	0.0034	0.0188543
SNOWBALL_025942_s_st	TMBIM6	8.83167	8.92667	-1.06807	0.0034	0.0188658
SNOWBALL_027868_st	CYBRD1	7.75833	8.0225	-1.20094	0.0034	0.0188734
SNOWBALL_017263_st	P4HA1	9.1625	9.37417	-1.15803	0.0034	0.0188994
SNOWBALL_038980_st		2.56167	2.9225	-1.28417	0.0034	0.0189622
SNOWBALL_047051_st	PIK3C2A	7.51167	7.71	-1.14737	0.0034	0.018994
SNOWBALL_000279_s_st	CD47	9.08417	9.20167	-1.08485	0.0035	0.0190144
SNOWBALL_000290_st	MX2	7.8175	8.22167	-1.32332	0.0035	0.0190795
SNOWBALL_002429_s_st	MYO1E	8.4025	8.53	-1.0924	0.0035	0.0192014
SNOWBALL_013284_st	AIDA	8.12333	8.23667	-1.08172	0.0035	0.0192556
SNOWBALL_002210_s_st	HSF2	5.15833	4.96833	1.14076	0.0035	0.0192977
SNOWBALL_015197_st	TGFBR2	7.9275	7.745	1.13485	0.0035	0.0193654
SNOWBALL_002380_st	CCPG1	8.2775	8.48583	-1.15535	0.0035	0.0193947
SNOWBALL_013935_s_st	TEX14	8.59	8.4025	1.13879	0.0035	0.0194172
SNOWBALL_023189_s_st	ACTB	12.1817	12.3133	-1.09556	0.0036	0.0195189
SNOWBALL_007666_st	SLC25A3	2.98	3.18917	-1.15602	0.0036	0.0196242
SNOWBALL_004457_st	XYLT1	6.54333	6.68833	-1.10573	0.0036	0.0196447
SNOWBALL_023123_st	LOC100522842	7.49167	7.73917	-1.18715	0.0036	0.0196478
SNOWBALL_036036_st		2.3	1.96917	1.25774	0.0036	0.0197342
SNOWBALL_022168_st	TNRC6C	5.24	5.47667	-1.17827	0.0037	0.0199399
SNOWBALL_022476_s_st	DDX58	7.5175	7.97083	-1.3692	0.0037	0.0200431
SNOWBALL_012788_st	MEOX2	6.53667	6.2225	1.24329	0.0037	0.0201148
SNOWBALL_013936_st	UGGT2	7.13417	7.35083	-1.16205	0.0037	0.0201157
SNOWBALL_031225_st	UTP4	8.00167	8.16833	-1.12246	0.0037	0.0201157
SNOWBALL_021875_s_st	FOXK2	7.025	6.76917	1.19403	0.0037	0.0201194
SNOWBALL_002257_st	STX7	7.545	7.68917	-1.10509	0.0037	0.0202217
SNOWBALL_023377_s_st	MEF2D	7.6525	7.44417	1.15535	0.0037	0.0202882
SNOWBALL_011477_st	IGFBP7	9.7925	9.97917	-1.13813	0.0038	0.0203375
SNOWBALL_021921_st	SNX9	8.73167	8.8575	-1.09114	0.0038	0.0204208
SNOWBALL_016936_s_st	ARID5B	9.11083	9.34333	-1.17487	0.0038	0.0204265
SNOWBALL_034486_st	MAPK3	7.12417	7.275	-1.11021	0.0038	0.020464
SNOWBALL_031473_st		5.05167	5.32917	-1.21209	0.0038	0.0204968
SNOWBALL_034863_st	SUPT7L	6.3275	6.52333	-1.14539	0.0038	0.0204983
SNOWBALL_032476_st	SHOX2	1.78083	2.06	-1.21349	0.0038	0.0205461
SNOWBALL_015072_st		6.26833	6.08833	1.13288	0.0038	0.0205945
SNOWBALL_008212_st	APOE	6.2975	6.0825	1.1607	0.0038	0.0207046
SNOWBALL_005716_st	RUNX1T1	7.91333	8.11833	-1.15269	0.0038	0.0207163
SNOWBALL_026416_st	SELENOM	7.64667	7.9475	-1.23186	0.0039	0.0208262
SNOWBALL_012670_st	ZBTB44	7.10167	6.9775	1.08988	0.0039	0.0208282
SNOWBALL_025263_s_st	TNNI2	7.28417	7.01583	1.20442	0.0039	0.0208403
SNOWBALL_035436_st	AKAP11	3.6425	3.86	-1.16272	0.0039	0.0208836
SNOWBALL_011341_s_st	FRYL	7.05917	7.25333	-1.14406	0.0039	0.0208844
SNOWBALL_035437_st	AKAP6	2.91083	2.51	1.32027	0.0039	0.020932
SNOWBALL_017870_st	NRG1	1.62417	1.3975	1.17013	0.0039	0.0210074
SNOWBALL_008660_st	PIEZO2	5.35083	5.01583	1.26138	0.0039	0.0210362
SNOWBALL_025606_st	AKAP11	6.64667	6.84167	-1.14472	0.0039	0.0210689
SNOWBALL_041041_st	LPP	8.41417	8.615	-1.14936	0.004	0.0212421
SNOWBALL_022795_s_st	CTSB	11.1067	10.9592	1.10765	0.004	0.0212441
SNOWBALL_031481_st	FKBP14	6.64	6.8925	-1.19127	0.004	0.0213462
SNOWBALL_006342_st	CTSK	11.2792	11.4325	-1.11214	0.004	0.0213559
SNOWBALL_037359_st	THUMPD1	5.06333	5.30583	-1.18304	0.004	0.0213584
SNOWBALL_004413_s_st	LOC100521482	8.68917	8.5675	1.08799	0.004	0.0213596
SNOWBALL_001025_st	EXOC2	7.85583	7.72833	1.0924	0.004	0.0214045
SNOWBALL_005493_st	MOB1A	8.73083	8.86667	-1.09873	0.004	0.0215761
SNOWBALL_033897_st		5.395	5.695	-1.23114	0.004	0.0215895
SNOWBALL_027290_st	ENDOD1	5.575	5.25917	1.24473	0.0041	0.02166
SNOWBALL_018676_st	PLPP1,SLC38A9	9.7525	9.86333	-1.07985	0.0041	0.0217204
SNOWBALL_000426_s_st	NNAT	6.49083	6.12833	1.28565	0.0041	0.0217468
SNOWBALL_019356_st	CTSA	9.01583	9.165	-1.10893	0.0041	0.0217529
SNOWBALL_030288_st		1.26	1.1375	1.08862	0.0041	0.0217692
SNOWBALL_009646_x_st	LOC100622387	8.00333	7.70667	1.2283	0.0041	0.0217986
SNOWBALL_000275_st	CD47	9.82833	9.95917	-1.09493	0.0041	0.0218751
SNOWBALL_018635_s_st	SNX18	7.8725	7.65833	1.16003	0.0041	0.0219647
hsa-mir-30c-2_s_st	LOC102157778,MIR30C-2	4.49083	3.78167	1.63486	0.0041	0.02197
SNOWBALL_012000_st	MRPL17	8.88917	8.79833	1.06499	0.0042	0.0221134
[truncated: 994 more rows]

## Sheet: Table S4
Table S4: Least square mean (LSM), Fold change, P value and adjusted P (FDR) of all differentially expressed genes of differentiated myotubes from pool 5 compared to pool 20 permanently cultured at 35°, 37°, 39° or 41°C.
[truncated: 2,845 more rows]

[truncated: 5 more sheets: Table S5, Table S6, Table S7, Table S8, Table S9]
